# Supplementary material for: Impact of COVID-19 Pandemic on the Clinical Activities in Obstetrics and Gynecology: A National Survey in China
Source: Front Med (Lausanne). 2021 Jul 30;8:633477. doi: 10.3389/fmed.2021.633477 (PMC8360866; doi:10.3389/fmed.2021.633477)
Supplement: Supplementary file 1 [file Data_Sheet_1.XLSX]

## Sheet: Responses
Provinces	Cities	Hospitals	Individual ID	Gender	Age	Marriage	Nationality	Profession	Education	Working years	Position	Treatment for COVID-19 in other cities	Treatment for COVID-19 in local cities	Treatment in emergency room	Working for nucleic acid of COVID-19	Not working for COVID-19	Affected month: January	Affected month: February	Affected month: March	Affected month: Aril	Affected month: May	Affected month: June	Outpatient clinics	Changes after July 1, 2020	Surgical volumes	Changes after July 1, 2020	Consultation requested	Changes after July 1, 2020	Arrangement of outpatient	Changes after July 1, 2020	Arrangement of admission	Changes after July 1, 2020	Emergency visits	Changes after July 1, 2020	Online consultation	Changes after July 1, 2020	Preconception examination	Prenatal examinations	Prenatal diagnosis	Instructions to contraception and miscarriage	Assistant reproduction	Outpatient surgeries and procedures	Emergent obstetrical surgeries	Emergent gynecological surgeries	Cervical cancer screening	Treatment for benign neoplasm	Treatment for malignancies	Follow-up for malignancies	Pelvic floor constructions
Anhui	Anqing	Anqing first people's Hospital	1304	2	51	2	1	5	2	2	4	0	0	1	0	0	0	1	1	0	0	0	3	2	3	2	3	1	3	1	3	1	3	1	5	1	3	3	3	4	1	3	4	4	3	4	4	6	3
Anhui	Anqing	Anqing first people's Hospital	10381	2	19	1	1	5	2	6	2	0	0	0	0	1	0	1	0	0	0	0	4	1	4	1	6	1	4	1	3	1	5	1	5	3	4	4	5	6	1	4	5	5	5	5	6	6	6
Anhui	Anqing	Anqing first people's Hospital	10284	2	41	1	1	2	2	5	2	0	1	0	0	0	0	1	1	0	0	0	4	1	4	1	6	1	5	1	5	1	5	1	5	1	4	3	3	5	5	5	5	5	4	4	5	5	4
Anhui	Anqing	Anqing first people's Hospital	10289	2	42	1	1	2	2	4	2	0	0	1	0	0	0	1	1	0	0	0	3	1	4	1	5	1	4	1	4	1	4	2	4	1	3	4	4	3	1	4	5	4	4	4	5	5	3
Anhui	Anqing	Anqing first people's Hospital	10443	2	43	1	1	2	2	4	3	0	1	1	1	0	0	1	1	1	0	0	4	2	4	2	4	2	4	2	4	2	6	2	6	2	3	3	3	3	3	3	3	3	3	3	3	3	3
Anhui	Anqing	Anqing first people's Hospital	10772	2	45	1	1	1	2	4	3	0	0	1	0	0	0	1	1	0	0	0	4	2	4	2	5	2	4	2	4	2	4	2	3	2	4	4	4	4	4	4	4	4	4	4	4	4	4
Anhui	Anqing	Anqing first people's Hospital	1366	2	28	1	1	5	2	6	1	0	0	1	0	0	0	1	0	0	0	0	4	2	4	2	5	2	5	2	4	2	4	2	5	3	5	5	5	5	1	5	5	5	5	5	5	5	5
Anhui	Anqing	Anqing first people's Hospital	1583	2	41	1	1	1	2	4	3	0	0	0	1	0	0	1	1	0	0	0	1		3	2	4	2	1		4	2	5	2	1		3	3	4	5	6	4	4	4	3	4	4	4	3
Anhui	Anqing	Anqing first people's Hospital	2509	2	29	1	1	2	2	6	2	0	0	0	0	1	0	1	0	0	0	0	4	1	4	1	6	1	4	1	4	1	6	1	4	1	4	5	5	5	6	4	6	6	4	4	4	4	4
Anhui	Anqing	Anqing first people's Hospital	2725	2	37	1	1	1	3	3	3	0	0	0	0	1	0	1	1	0	0	0	3	1	3	1	3	1	3	1	3	1	3	1	2	1	3	3	3	3	3	3	3	3	3	3	3	3	3
Anhui	Anqing	Anqing first people's Hospital	3784	2	33	1	1	5	2	5	2	0	0	0	1	0	0	1	0	0	0	0	3	2	4	2	6	1	1		1		1		5	1	4	4	1	3	1	3	4	4	4	3	3	3	3
Anhui	Anqing	Anqing first people's Hospital	9934	2	42	1	1	5	2	5	2	0	0	0	0	1	1	0	0	0	0	0	4	2	4	2	5	1	1		5	2	5	2	5	2	4	4	4	4	4	4	6	6	4	4	4	4	4
Anhui	Anqing	Anqing first people's Hospital	9971	2	35	1	1	5	3	6	2	0	0	1	0	0	0	0	1	1	1	0	4	3	4	1	6	1	6	3	4	1	5	3	5	2	4	4	3	3	3	4	6	6	3	4	5	4	3
Anhui	Anqing	Anqing first people's Hospital	10054	2	36	1	1	5	2	6	3	0	0	1	1	0	0	1	0	0	0	0	3	1	6	1	6	1	6	1	6	1	6	1	4	1	3	3	3	3	1	4	6	5	6	5	6	6	1
Anhui	Anqing	Anqing first people's Hospital	10207	2	43	1	1	2	2	4	3	0	0	1	0	0	0	1	0	0	0	0	5	3	4	3	4	3	4	3	4	3	4	3	6	1	4	5	5	4	1	3	5	5	3	3	3	3	3
Anhui	Anqing	Anqing first people's Hospital	10256	2	19	1	1	1	2	6	1	0	0	0	0	1	0	1	0	0	0	0	3	1	3	1	3	1	3	1	3	1	3	1	6	3	3	3	3	3	3	3	6	6	3	3	6	3	3
Anhui	Anqing	Anqing first people's Hospital	10286	2	29	1	1	2	2	6	2	0	0	0	0	1	0	1	0	0	0	0	4	1	4	1	4	1	3	1	4	1	5	1	4	1	5	5	5	5	1	5	5	5	6	6	6	6	6
Anhui	Anqing	Anqing first people's Hospital	10331	2	33	1	1	5	2	5	2	0	0	0	0	1	0	1	1	0	0	0	3	2	3	2	6	1	1		1		1		1		1	1	1	1	1	3	6	6	2	3	3	3	2
Anhui	Anqing	Anqing first people's Hospital	10364	2	26	1	1	5	2	6	1	0	0	0	0	1	1	1	1	0	0	0	4	2	4	2	4	2	4	2	4	2	4	2	4	2	4	4	4	5	1	4	4	4	4	4	4	4	4
Anhui	Anqing	Anqing first people's Hospital	10543	2	27	1	1	5	2	6	2	0	0	1	0	0	0	1	0	0	0	0	4	1	5	2	1		5	1	4	2	5	2	1		1	6	1	1	1	4	5	5	5	5	5	6	5
Anhui	Anqing	Anqing first people's Hospital	11514	2	30	1	1	5	1	6	3	0	0	1	1	0	0	1	1	0	0	0	4	2	3	2	4	2	5	2	5	2	4	2	4	1	5	4	4	4	4	4	4	4	3	3	4	4	3
Anhui	Anqing	Anqing first people's Hospital	11518	2	45	1	1	5	2	4	4	0	0	1	1	0	0	1	1	0	0	0	3	2	3	2	5	2	6	2	4	2	4	2	4	2	4	5	3	6	5	3	4	5	3	3	1	1	1
Anhui	Anqing	Anqing first people's Hospital	11519	2	50	1	1	5	2	2	4	0	0	1	1	0	0	1	1	0	0	0	4	2	4	2	6	1	4	2	4	2	3	2	1		4	6	6	6	6	4	4	4	6	6	6	6	6
Anhui	Anqing	Anqing first people's Hospital	11542	2	33	1	1	1	2	6	3	0	0	1	0	0	0	0	1	0	0	0	4	2	4	2	6	2	4	2	4	2	5	2	4	2	4	4	1	6	1	5	4	4	5	5	1	5	5
Anhui	Anqing	Anqing first people's Hospital	11614	2	29	1	1	5	1	6	3	0	0	0	0	1	0	1	1	0	0	0	4	2	1		4	2	4	2	1		1		1		4	4	1	1	1	4	4	4	1	1	1	1	1
Anhui	Anqing	Anqing Municipal Hospital (anqing hospital)	10476	2	43	1	1	2	3	3	3	0	0	0	1	0	0	0	1	0	0	0	5	3	6	3	6	1	6	1	6	3	6	3	5	3	5	5	5	5	5	5	5	5	4	4	4	4	4
Anhui	Anqing	Anqing Municipal Hospital (anqing hospital)	1273	2	32	1	1	2	2	6	1	0	0	1	1	0	0	1	1	0	0	0	3	1	3	1	4	1	3	1	3	1	4	1	5	1	4	4	5	3	1	3	4	4	3	4	4	4	3
Anhui	Anqing	Anqing Municipal Hospital (anqing hospital)	1493	2	41	1	1	5	2	5	2	0	0	0	0	1	0	1	1	1	0	0	4	2	4	2	1		4	2	4	2	5	2	6	3	5	4	1	3	1	3	5	5	5	5	6	5	1
Anhui	Anqing	Anqing Municipal Hospital (anqing hospital)	10232	2	48	1	1	5	2	3	4	0	0	0	0	1	0	1	0	0	0	0	3	1	3	1	3	1	3	1	3	1	3	1	1		3	3	1	3	1	3	4	4	3	3	3	3	3
Anhui	Anqing	Anqing Municipal Hospital (anqing hospital)	10398	2	41	1	1	5	2	5	2	0	0	0	0	1	0	1	0	0	0	0	4	2	5	2	1		1		5	2	5	2	6	3	5	5	5	5	1	5	5	5	6	5	6	5	1
Anhui	Anqing	Anqing Municipal Hospital (anqing hospital)	10607	2	44	1	1	2	2	4	3	0	0	1	1	0	0	1	0	0	0	0	3	2	4	1	4	1	2	2	3	2	6	1	4	1	3	3	4	5	5	4	6	6	4	3	5	5	6
Anhui	Anqing	Anqing Municipal Hospital (anqing hospital)	994	2	38	1	1	5	3	5	2	0	0	0	0	1	0	1	0	0	0	0	3	1	3	1	3	1	3	1	2	1	3	1	5	1	3	3	3	3	2	2	3	3	2	2	3	3	2
Anhui	Anqing	Anqing Municipal Hospital (anqing hospital)	3733	1	48	1	1	5	3	2	3	0	0	0	1	0	1	1	0	0	0	0	4	2	4	2	4	1	3	1	3	2	4	1	1		4	4	4	4	3	3	4	2	3	3	6	3	3
Anhui	Anqing	Anqing Municipal Hospital (anqing hospital)	4025	2	21	1	1	5	2	6	1	0	0	0	0	1	0	1	0	0	0	0	5	1	5	1	5	1	5	1	5	1	5	1	5	1	5	5	5	5	6	5	5	5	5	5	6	5	5
Anhui	Anqing	Anqing Municipal Hospital (anqing hospital)	10225	2	45	1	1	2	3	3	3	0	0	0	1	0	0	1	0	0	0	0	1		3	1	1		3	1	4	1	1		1		1	1	1	1	1	1	1	1	5	5	5	5	1
Anhui	Anqing	Anqing Municipal Hospital (anqing hospital)	10244	2	46	1	1	1	2	4	3	0	0	1	1	0	0	1	1	0	0	0	2	1	4	1	3	1	1		5	1	6	1	6	1	3	4	4	2	2	3	6	6	1	1	1	1	1
Anhui	Anqing	Anqing Municipal Hospital (anqing hospital)	10259	2	33	1	1	1	2	6	2	0	0	0	0	1	0	1	1	1	1	0	4	2	4	2	5	2	5	2	5	2	5	2	1		6	5	5	5	1	5	5	5	5	5	5	5	5
Anhui	Anqing	Anqing Municipal Hospital (anqing hospital)	10355	1	38	1	1	5	3	4	2	0	0	0	0	1	0	0	1	1	0	0	3	1	3	1	3	1	3	1	3	1	3	1	5	1	5	5	5	5	1	4	4	4	5	5	5	5	5
Anhui	Anqing	Anqing Municipal Hospital (anqing hospital)	10377	2	21	1	1	5	2	6	2	0	0	0	0	1	1	1	1	1	0	0	6	1	6	1	1		4	1	5	1	1		1		3	5	5	6	1	4	6	6	3	3	6	4	1
Anhui	Anqing	Anqing Municipal Hospital (anqing hospital)	10447	2	28	1	1	1	2	6	1	0	1	0	0	0	0	1	1	1	0	0	3	1	3	1	3	1	3	1	3	1	3	1	2	1	1	1	1	1	1	1	1	1	1	1	1	1	1
Anhui	Anqing	Anqing Municipal Hospital (anqing hospital)	10509	2	43	1	1	5	3	4	3	0	0	0	0	1	1	1	0	0	0	0	3	1	3	1	3	1	3	1	3	1	6	1	6	1	3	3	3	2	2	3	6	5	2	2	3	3	2
Anhui	Anqing	Anqing Municipal Hospital (anqing hospital)	10525	2	35	1	1	2	3	5	2	0	0	0	0	1	0	1	0	0	0	0	4	1	5	3	6	1	5	1	5	3	6	1	6	2	5	5	5	5	6	5	6	6	5	5	6	6	5
Anhui	Anqing	Anqing Municipal Hospital (anqing hospital)	1292	2	45	1	1	5	2	3	3	0	0	0	1	0	0	1	1	0	0	0	4	2	4	2	4	2	4	2	4	2	4	2	6	3	4	4	5	5	1	4	5	5	4	4	5	5	1
Anhui	Anqing	Anqing Municipal Hospital (anqing hospital)	1440	2	35	1	1	5	4	6	2	0	0	0	0	1	1	1	0	0	0	0	1		1		1		1		1		1		1		4	4	4	4	4	4	6	4	4	4	5	4	4
Anhui	Anqing	Anqing Municipal Hospital (anqing hospital)	9924	2	48	2	1	2	3	2	4	0	0	0	1	0	0	1	0	0	0	0	5	2	5	2	1		1		5	2	1		1		5	5	1	1	1	5	6	6	6	6	6	6	1
Anhui	Anqing	Anqing Municipal Hospital (anqing hospital)	9938	1	51	2	1	2	2	2	4	0	0	0	0	1	0	1	0	0	0	0	3	2	3	2	3	2	3	2	3	2	4	1	6	1	4	5	4	4	1	4	3	3	4	4	4	3	3
Anhui	Anqing	Anqing Municipal Hospital (anqing hospital)	9983	2	43	1	1	5	2	4	3	0	0	1	1	0	0	1	1	0	0	0	3	1	3	1	3	1	2	1	3	1	3	1	5	1	3	3	3	3	3	3	3	3	3	3	3	3	3
Anhui	Anqing	Anqing Municipal Hospital (anqing hospital)	10134	1	45	1	1	2	2	4	3	0	0	0	0	1	1	1	1	0	0	0	5	2	5	2	5	2	1		5	2	5	2	1		5	5	5	5	6	5	5	6	6	5	5	6	6
Anhui	Anqing	Anqing Municipal Hospital (anqing hospital)	10199	2	45	1	1	1	2	3	3	0	0	0	1	0	0	1	0	0	0	0	3	1	5	1	1		6	1	5	1	1		5	1	6	6	6	6	6	6	6	6	6	6	6	6	6
Anhui	Anqing	Anqing Municipal Hospital (anqing hospital)	10229	2	54	2	1	5	2	2	4	0	0	0	1	0	0	1	0	0	0	0	5	1	5	1	1		5	1	5	1	1		1		3	3	3	3	1	3	4	3	3	3	3	3	3
Anhui	Anqing	Anqing Municipal Hospital (anqing hospital)	10260	2	34	1	1	5	2	5	2	0	0	0	0	1	0	1	1	0	0	0	3	1	4	1	6	1	2	1	3	1	4	1	6	1	3	3	3	3	1	2	4	3	2	2	5	3	3
Anhui	Anqing	Anqing Municipal Hospital (anqing hospital)	10300	2	52	1	1	5	2	2	6	0	0	0	1	0	0	1	0	0	0	0	1		3	1	1		2	1	3	1	2	1	6	1	1	3	1	4	1	1	4	4	4	5	4	4	1
Anhui	Anqing	Anqing Municipal Hospital (anqing hospital)	10339	2	45	1	1	5	2	4	3	0	0	0	0	1	0	1	1	0	0	0	3	1	3	1	6	1	3	1	3	1	6	1	5	1	3	5	5	3	1	3	6	6	2	3	6	6	1
Anhui	Anqing	Anqing Municipal Hospital (anqing hospital)	10357	2	49	1	1	1	3	2	3	0	0	1	1	0	0	1	0	0	0	0	4	3	6	1	1		6	1	6	1	6	1	4	1	6	6	6	6	6	6	6	6	6	6	6	6	6
Anhui	Anqing	Anqing Municipal Hospital (anqing hospital)	10363	2	43	1	1	5	3	4	3	0	0	0	0	1	0	1	0	0	0	0	3	2	4	2	1		1		4	2	6	1	1		3	3	2	2	2	3	4	4	2	3	4	3	2
Anhui	Anqing	Anqing Municipal Hospital (anqing hospital)	10371	2	52	2	1	5	2	2	4	0	0	0	1	0	0	1	0	0	0	0	1		3	2	1		1		4	2	4	2	1		4	4	5	5	1	3	5	5	4	3	5	5	4
Anhui	Anqing	Anqing Municipal Hospital (anqing hospital)	10434	1	52	2	1	5	2	2	4	0	0	0	0	1	0	0	1	0	0	0	1		4	1	1		1		1		1		1		1	1	1	1	1	1	1	1	1	1	1	1	1
Anhui	Anqing	Anqing Municipal Hospital (anqing hospital)	10451	2	51	2	1	2	2	2	4	0	0	0	0	1	0	1	1	1	0	0	3	1	6	3	6	1	6	3	6	3	6	3	1		3	5	1	1	1	4	6	6	3	3	6	5	2
Anhui	Anqing	Anqing Municipal Hospital (anqing hospital)	10493	2	48	1	1	5	3	2	4	0	0	0	1	0	0	1	1	1	0	0	4	1	5	1	5	1	5	1	5	1	5	1	1		5	5	5	5	1	5	6	5	5	5	5	5	5
Anhui	Anqing	Anqing Municipal Hospital (anqing hospital)	10535	2	50	2	1	3	3	1	4	0	0	0	0	1	0	1	0	0	0	0	3	2	5	2	1		4	2	4	2	1		3	2	3	3	3	3	3	3	4	4	3	6	6	3	3
Anhui	Anqing	Anqing Municipal Hospital (anqing hospital)	10557	2	27	1	1	2	2	6	2	0	0	0	0	1	0	1	1	0	0	0	3	1	5	1	6	1	6	1	3	1	6	1	5	1	3	6	6	6	1	4	6	6	4	4	6	6	4
Anhui	Anqing	Anqing Municipal Hospital (anqing hospital)	10565	2	46	1	1	5	2	3	3	0	0	0	0	1	1	1	0	0	0	0	4	1	3	2	6	1	4	1	3	2	4	1	5	1	3	4	4	3	1	2	5	5	3	2	6	4	2
Anhui	Anqing	Anqing Municipal Hospital (anqing hospital)	10612	2	48	1	1	2	3	2	4	0	0	0	0	1	0	0	1	0	0	0	4	2	5	2	6	2	1		1		1		1		4	4	4	4	4	4	6	6	4	4	4	4	4
Anhui	Anqing	Anqing Municipal Hospital (anqing hospital)	10615	1	50	1	1	5	2	2	4	0	0	0	0	1	0	1	1	0	0	0	4	2	5	1	6	1	1		4	1	6	1	5	3	4	4	5	5	1	1	6	6	5	5	6	6	6
Anhui	Anqing	Anqing Municipal Hospital (anqing hospital)	10621	2	52	2	1	5	2	2	4	0	0	0	0	1	0	1	1	1	0	0	4	1	4	1	3	1	1		3	1	3	1	1		3	4	2	4	1	3	5	5	3	3	5	4	1
Anhui	Anqing	Anqing Municipal Hospital (anqing hospital)	10639	2	46	1	1	5	3	3	3	0	0	0	1	0	0	1	1	0	0	0	3	1	1		1		3	1	3	1	3	1	1		3	3	1	3	1	3	1	1	3	3	6	5	1
Anhui	Anqing	Anqing Municipal Hospital (anqing hospital)	11456	2	39	1	1	5	2	5	2	0	1	0	0	0	0	1	0	0	0	0	3	1	3	1	3	1	3	1	3	1	3	1	1		3	3	1	3	3	3	3	3	3	3	5	3	2
Anhui	Anqing	Anqing textile hospital	1163	2	26	1	1	5	2	6	1	0	0	0	0	1	1	1	0	0	0	0	4	1	4	1	4	1	4	1	4	1	1		1		4	4	6	5	4	4	6	6	4	4	4	4	4
Anhui	Anqing	Anqing textile hospital	1155	2	52	2	1	5	2	2	4	0	0	1	1	0	1	1	0	0	0	0	3	1	4	1	5	1	1		1		1		5	2	3	4	4	4	1	4	4	4	5	5	5	5	5
Anhui	Anqing	Anqing textile hospital	1189	2	19	1	1	2	2	6	2	0	0	0	0	1	0	1	0	0	0	0	4	1	4	1	5	2	4	2	3	2	1		5	1	3	3	4	6	1	5	6	5	3	4	5	5	5
Anhui	Anqing	Anqing textile hospital	1233	2	19	1	1	1	2	6	1	0	0	0	0	1	0	1	0	0	0	0	3	1	3	1	3	1	2	1	3	1	5	1	5	3	3	4	3	4	3	3	6	6	3	3	6	3	3
Anhui	Anqing	Anqing textile hospital	1261	1	53	2	1	1	2	2	6	0	0	0	1	0	1	1	0	0	0	0	3	2	3	2	3	2	1		3	2	1		1		3	3	3	4	3	3	3	3	3	3	3	3	3
Anhui	Anqing	Anqing Third People's Hospital (anqing Red Cross Hospital)	1007	2	36	1	1	5	2	5	2	0	0	0	0	1	0	1	1	0	0	0	3	1	4	1	4	1	3	1	3	1	4	1	5	1	3	4	3	3	3	3	4	3	3	3	2	3	3
Anhui	Anqing	Anqing Third People's Hospital (anqing Red Cross Hospital)	1069	2	31	1	1	2	2	6	1	0	1	1	1	0	0	1	1	0	0	0	3	2	3	2	3	1	3	1	3	2	1		4	3	3	3	1	4	1	3	6	6	3	3	6	3	3
Anhui	Anqing	Anqing Third People's Hospital (anqing Red Cross Hospital)	1644	2	33	1	1	2	2	6	3	0	0	1	0	0	0	1	0	0	0	0	5	2	5	2	4	2	5	2	5	2	5	2	1		1	4	1	4	5	5	1	5	1	1	1	1	5
Anhui	Anqing	Anqing Third People's Hospital (anqing Red Cross Hospital)	1797	2	31	1	1	2	2	6	3	0	0	0	0	1	0	1	1	0	0	0	3	2	3	2	6	2	1		3	2	1		1		1	1	1	3	1	3	6	2	3	3	2	2	2
Anhui	Anqing	Anqing Third People's Hospital (anqing Red Cross Hospital)	4824	2	38	1	1	2	1	6	6	0	0	0	0	1	1	1	1	1	0	0	3	1	1		1		1		1		1		1		6	6	6	6	1	1	1	4	5	1	1	1	1
Anhui	Anqing	Anqing Third People's Hospital (anqing Red Cross Hospital)	1004	2	38	1	1	2	2	4	3	0	0	0	0	1	0	1	0	0	0	0	3	2	3	2	1		1		3	2	1		1		3	3	3	4	1	3	4	4	3	4	4	3	3
Anhui	Anqing	Anqing Third People's Hospital (anqing Red Cross Hospital)	1039	2	44	1	1	5	2	4	3	0	0	0	1	0	0	1	0	0	0	0	3	1	1		1		4	1	4	2	1		5	2	3	4	5	6	1	5	1	1	5	5	5	5	4
Anhui	Anqing	Anqing Third People's Hospital (anqing Red Cross Hospital)	1046	2	27	1	1	5	2	6	2	0	0	1	0	0	0	1	0	0	0	0	4	2	4	2	1		5	2	5	2	1		1		5	5	5	1	1	5	5	5	6	6	6	6	5
Anhui	Anqing	Anqing Third People's Hospital (anqing Red Cross Hospital)	1408	2	31	1	1	1	1	6	6	0	0	1	0	0	0	1	1	0	0	0	2	1	1		1		6	1	1		1		4	1	4	4	4	4	1	1	1	1	1	1	1	1	1
Anhui	Anqing	Taihu County People's Hospital	1179	2	41	1	1	5	2	5	3	0	0	0	0	1	0	1	0	0	0	0	4	1	4	1	6	1	5	1	5	1	5	1	5	1	3	3	1	3	1	3	4	2	3	2	1	1	3
Anhui	Anqing	Taihu County People's Hospital	10314	2	28	1	1	5	2	6	2	0	0	1	0	0	1	1	1	0	0	0	4	2	4	2	6	1	5	2	4	2	4	2	5	1	3	3	1	4	1	3	5	4	3	3	2	1	1
Anhui	Anqing	Taihu County People's Hospital	10356	2	41	1	1	5	2	5	2	0	0	0	0	1	0	1	1	0	0	0	4	1	5	1	5	1	5	1	5	1	6	1	5	1	4	3	4	5	4	4	5	5	3	3	4	5	3
Anhui	Anqing	Taihu County People's Hospital	1389	2	41	1	1	5	2	5	3	0	0	0	0	1	0	1	0	0	0	0	3	1	3	1	6	1	3	1	3	1	3	1	6	1	2	2	1	5	1	3	4	3	3	2	1	1	1
Anhui	Anqing	Taihu County People's Hospital	10258	2	51	2	1	5	2	2	4	0	1	1	0	0	0	1	0	0	0	0	4	2	5	2	5	1	1		5	2	5	2	1		4	4	4	4	1	4	6	6	5	6	6	6	6
Anhui	Anqing	Taihu County People's Hospital	10261	2	39	1	1	5	2	5	3	0	0	0	0	1	1	1	1	0	0	0	3	1	3	1	3	1	3	1	3	1	3	1	2	1	3	3	3	3	3	3	6	6	3	3	6	6	3
Anhui	Anqing	Taihu County People's Hospital	10299	2	45	1	1	1	2	3	4	0	0	0	0	1	0	0	1	1	0	0	3	2	4	1	4	1	4	1	4	1	1		1		3	3	3	3	3	3	5	5	3	3	3	3	3
Anhui	Anqing	Taihu County People's Hospital	10318	2	26	1	1	1	1	6	3	0	0	0	1	0	0	1	0	0	0	0	5	1	6	1	6	1	6	1	5	1	5	1	4	1	5	5	5	5	1	6	6	6	6	6	6	6	6
Anhui	Anqing	Taihu County People's Hospital	10329	2	26	1	1	1	1	6	3	0	0	0	1	0	0	1	0	0	0	0	6	1	6	1	6	1	1		6	1	1		1		6	6	1	6	1	6	6	6	6	6	6	6	6
Anhui	Anqing	Taihu County People's Hospital	10468	2	50	1	1	5	2	2	4	0	0	1	0	0	0	1	0	0	0	0	3	3	3	1	4	1	1		3	1	4	1	1		3	3	3	4	3	3	4	3	3	3	4	4	3
Anhui	Anqing	Taihu County People's Hospital	10548	2	43	1	1	2	2	3	4	0	0	0	0	1	0	1	1	0	0	0	3	1	3	1	3	1	3	1	3	1	4	1	1		3	3	1	3	1	2	5	4	3	3	1	1	1
Anhui	Anqing	Taihu County People's Hospital	10627	2	55	2	1	2	2	1	6	0	0	0	0	1	0	0	1	0	0	0	1		1		1		1		1		1		1		1	1	1	1	1	1	1	1	1	1	1	1	1
Anhui	Anqing	Taihu County People's Hospital	10631	2	39	1	1	5	2	3	3	0	0	0	0	1	0	1	1	0	0	0	3	2	3	2	4	2	1		1		1		1		3	3	1	3	1	3	3	3	3	3	1	1	1
Anhui	Anqing	Taihu County People's Hospital	11019	2	29	1	1	2	2	6	2	0	0	0	0	1	0	1	0	0	0	0	1		1		1		1		1		1		2	3	3	4	1	1	1	3	5	5	4	5	6	5	6
Anhui	Anqing	Taihu County People's Hospital	11576	2	49	1	1	5	2	3	3	0	0	0	0	1	0	1	1	0	0	0	3	2	5	2	5	1	1		4	1	6	1	1		4	4	1	1	1	4	6	6	4	4	1	1	1
Anhui	Chizhou	Chizhou Hospital of traditional Chinese Medicine	1679	2	33	1	1	2	1	6	3	0	0	0	0	1	0	1	1	0	0	0	5	1	5	1	6	1	5	1	5	1	5	1	1		5	5	1	5	1	5	6	6	5	5	5	5	1
Anhui	Chizhou	Chizhou Hospital of traditional Chinese Medicine	1985	2	33	1	1	5	2	5	2	0	0	1	0	0	0	1	1	0	0	0	4	1	4	1	4	1	4	1	4	1	4	1	1		4	4	4	4	1	4	4	3	4	3	3	4	1
Anhui	Chizhou	Chizhou Hospital of traditional Chinese Medicine	1615	2	33	1	1	5	2	5	2	0	0	0	0	1	0	1	1	1	0	0	4	1	4	2	4	1	5	1	4	2	5	1	5	1	3	4	4	3	1	5	5	5	4	4	5	5	1
Anhui	Chizhou	Chizhou Hospital of traditional Chinese Medicine	1657	2	44	1	1	5	2	3	4	0	0	1	0	0	0	1	0	0	0	0	3	1	3	2	4	2	4	2	3	2	3	2	1		3	5	5	5	1	5	5	5	6	5	6	5	1
Anhui	Chizhou	Chizhou Hospital of traditional Chinese Medicine	1688	2	36	1	1	2	2	5	2	0	0	0	1	0	1	1	1	1	0	0	5	1	4	1	4	1	4	1	4	1	6	1	1		4	4	4	4	1	4	6	6	4	4	4	4	1
Anhui	Chizhou	Chizhou Hospital of traditional Chinese Medicine	1783	2	43	1	1	5	2	4	6	0	0	1	0	0	1	1	1	0	0	0	3	1	1		1		1		1		5	1	1		6	6	6	6	6	6	6	6	6	6	6	6	6
Anhui	Chizhou	Chizhou people's Hospital	2124	2	52	2	1	5	2	2	4	0	0	0	0	1	0	1	1	0	0	0	1		3	1	6	1	1		6	1	1		1		1	1	1	1	1	4	4	4	4	4	4	4	4
Anhui	Chizhou	Chizhou people's Hospital	1612	2	47	1	1	2	2	3	3	0	0	0	0	1	0	1	1	0	0	0	3	1	3	1	3	1	3	1	3	1	4	1	5	1	5	5	5	6	1	5	5	5	5	5	5	5	5
Anhui	Chizhou	Chizhou people's Hospital	10449	2	23	1	1	5	2	6	2	0	0	0	0	1	0	1	1	0	0	0	3	1	3	1	6	1	3	1	3	1	4	1	5	1	4	4	5	2	1	3	6	6	3	2	6	5	1
Anhui	Chizhou	Chizhou people's Hospital	1378	1	42	1	1	1	2	2	4	0	0	0	0	1	0	1	0	0	0	0	3	2	5	1	5	3	5	1	5	1	6	1	4	1	5	5	5	5	5	5	5	5	5	5	5	5	5
Anhui	Chizhou	Chizhou people's Hospital	1382	2	50	1	1	5	2	3	4	0	0	0	0	1	0	1	0	0	0	0	3	1	3	2	5	1	4	1	3	2	4	1	1		2	3	1	3	1	2	4	4	3	3	5	4	1
Anhui	Chizhou	Chizhou people's Hospital	1383	2	51	1	1	5	3	2	4	0	0	0	0	1	0	1	1	0	0	0	4	1	3	1	3	1	1		3	1	6	1	6	1	6	5	6	4	1	4	6	6	4	3	5	6	3
Anhui	Chizhou	Chizhou people's Hospital	1395	2	40	1	1	2	3	5	2	0	0	0	0	1	0	1	0	0	0	0	4	1	3	1	3	1	3	1	3	1	3	1	4	1	1	6	3	3	3	3	3	3	4	3	5	5	6
Anhui	Chizhou	Chizhou people's Hospital	1485	2	51	1	1	5	2	2	4	0	0	0	0	1	1	0	0	0	0	0	3	1	3	1	4	1	4	1	4	1	4	1	1		4	4	4	4	1	2	6	6	4	4	4	4	4
Anhui	Chizhou	Chizhou people's Hospital	1488	2	49	1	1	5	2	3	4	0	0	0	0	1	0	1	0	0	0	0	5	1	5	1	5	1	1		4	1	5	1	1		4	4	4	4	4	4	4	4	4	4	4	4	4
Anhui	Chizhou	Chizhou people's Hospital	1510	2	40	1	1	2	2	4	2	0	0	0	0	1	0	1	1	0	0	0	4	1	6	1	5	1	1		6	1	1		4	1	6	6	6	6	6	6	6	6	6	6	6	6	6
Anhui	Chizhou	Chizhou people's Hospital	1554	2	34	1	1	2	2	6	2	0	0	0	0	1	0	1	1	0	0	0	4	1	6	1	6	1	1		4	1	6	1	1		6	6	6	6	1	6	6	6	6	6	6	6	1
Anhui	Chizhou	Chizhou people's Hospital	1575	2	47	1	1	1	2	3	3	0	0	1	0	0	0	1	0	0	0	0	3	1	3	1	3	1	1		3	1	3	1	1		3	3	1	3	1	3	3	3	1	1	1	1	1
Anhui	Chizhou	Chizhou people's Hospital	1715	2	39	1	1	2	3	5	2	0	0	0	0	1	0	1	0	0	0	0	3	1	3	1	1		3	1	3	1	3	1	1		3	3	3	4	1	3	4	4	3	3	4	4	4
Anhui	Chizhou	Chizhou people's Hospital	1730	2	46	1	1	2	2	3	3	0	0	0	0	1	0	1	0	0	0	0	1		1		1		2	1	3	1	1		1		3	3	3	3	3	3	3	3	3	3	3	3	3
Anhui	Chizhou	Chizhou people's Hospital	1800	2	30	1	1	1	2	6	1	0	0	0	0	1	0	1	1	0	0	0	4	2	4	2	4	2	1		4	2	1		1		4	4	4	4	1	1	1	1	4	4	4	4	4
Anhui	Chizhou	Chizhou people's Hospital	2090	2	35	1	1	1	3	5	2	0	0	0	0	1	0	1	0	0	0	0	3	1	3	1	3	1	3	1	3	1	3	1	2	1	3	3	3	3	1	3	3	2	3	3	3	3	3
Anhui	Chizhou	Chizhou Second People's Hospital	10594	2	37	1	1	5	2	5	2	0	0	0	0	1	0	1	0	0	0	0	5	3	4	3	5	3	6	1	3	3	5	3	1		2	4	1	3	1	4	6	6	3	4	4	3	1
Anhui	Chizhou	Chizhou Second People's Hospital	10688	2	40	1	1	5	2	4	2	0	0	0	0	1	0	1	1	0	0	0	3	1	5	2	6	1	6	1	5	2	6	1	4	1	4	4	3	5	1	3	6	6	4	4	6	5	5
Anhui	Chizhou	Chizhou Second People's Hospital	10566	2	37	1	1	5	2	5	2	0	0	0	0	1	0	1	1	0	0	0	3	1	3	1	3	1	3	1	3	1	3	1	5	1	3	3	3	3	2	3	6	3	2	2	2	2	2
Anhui	Chizhou	Chizhou Second People's Hospital	10571	2	52	2	1	5	2	2	4	0	0	0	0	1	0	1	0	0	0	0	3	1	3	1	3	1	3	1	1		5	1	5	1	5	4	5	5	1	1	6	6	3	3	3	3	3
Anhui	Chizhou	Chizhou Second People's Hospital	10662	2	35	1	1	5	2	6	2	0	0	0	0	1	0	1	1	1	0	0	5	1	4	1	6	1	4	1	4	1	4	1	4	1	3	4	4	6	1	4	5	5	3	3	3	3	3
Anhui	Chizhou	Chizhou Second People's Hospital	10550	2	20	1	2	5	2	6	1	0	0	0	0	1	0	1	0	0	0	0	5	3	3	2	4	2	3	2	5	2	6	2	5	3	3	4	3	3	3	3	6	6	3	3	3	3	3
Anhui	Chizhou	Chizhou Second People's Hospital	10558	1	45	1	1	5	2	3	3	0	0	0	0	1	0	1	1	0	0	0	3	1	4	2	5	1	6	2	4	1	4	1	4	1	3	3	3	4	1	3	5	5	4	4	5	5	5
Anhui	Chizhou	Chizhou Second People's Hospital	10562	2	42	1	1	5	2	4	3	0	0	0	0	1	1	1	1	0	0	0	5	3	3	1	3	1	3	1	3	1	1		4	1	4	3	4	3	3	4	6	6	4	3	3	3	3
Anhui	Chizhou	Chizhou Second People's Hospital	10567	2	39	1	1	5	2	5	2	0	0	0	0	1	0	1	0	0	0	0	3	1	3	1	3	1	2	1	3	1	3	1	5	1	2	3	1	3	1	3	6	6	3	3	3	3	3
Anhui	Chizhou	Chizhou Second People's Hospital	10589	1	48	1	1	2	2	3	4	0	0	1	0	0	1	1	1	1	0	0	5	2	4	2	1		5	2	4	2	1		1		4	4	4	4	4	4	4	4	4	4	4	4	4
Anhui	Chizhou	Chizhou Second People's Hospital	10592	2	32	1	1	5	2	4	2	0	0	0	0	1	0	1	1	0	0	0	4	1	1		3	1	1		3	1	1		1		4	4	3	5	1	4	1	1	3	3	3	3	1
Anhui	Chizhou	Chizhou Second People's Hospital	10606	2	40	1	1	5	2	5	2	0	0	0	0	1	0	1	0	0	0	0	4	1	4	1	6	1	1		4	1	6	1	1		5	5	3	3	1	4	6	3	3	3	3	6	1
Anhui	Chizhou	Chizhou Second People's Hospital	10622	2	52	2	1	5	2	2	4	0	0	0	0	1	0	1	1	0	0	0	4	1	3	1	5	1	1		4	1	1		1		4	4	3	3	1	4	4	4	4	4	5	4	5
Anhui	Chizhou	Chizhou Second People's Hospital	10658	2	32	1	1	5	2	6	2	0	0	0	0	1	0	0	1	0	0	0	4	1	4	1	5	1	1		4	2	5	1	1		4	4	1	4	1	4	6	6	4	4	4	4	1
Anhui	Chizhou	Chizhou Second People's Hospital	10659	2	36	1	1	2	2	6	2	0	0	0	0	1	0	1	0	0	0	0	4	1	3	1	3	1	6	1	3	1	1		1		2	4	2	2	2	2	6	6	2	2	6	3	6
Anhui	Chizhou	Chizhou Second People's Hospital	10694	1	47	1	1	5	2	4	3	0	0	1	0	0	0	1	0	0	0	0	3	1	3	1	3	1	3	1	3	1	3	1	1		3	2	2	2	2	3	6	6	3	3	3	3	2
Anhui	Chizhou	Dongzhi Hospital of traditional Chinese Medicine	1530	2	34	1	1	5	2	6	2	0	0	0	0	1	1	1	1	0	0	0	4	2	4	2	4	2	4	2	4	2	5	1	4	1	4	4	4	6	1	5	6	4	6	5	5	1	3
Anhui	Chizhou	Dongzhi Hospital of traditional Chinese Medicine	1558	2	45	1	1	1	3	3	3	0	0	0	0	1	0	1	0	0	0	0	3	2	5	2	6	2	5	2	4	2	1		1		5	5	1	5	1	5	5	5	6	6	6	6	5
Anhui	Chizhou	Dongzhi Hospital of traditional Chinese Medicine	1595	2	33	1	1	5	2	6	3	0	0	0	0	1	0	1	1	0	0	0	4	2	4	2	5	2	5	2	4	2	1		1		4	3	1	4	1	4	5	4	4	4	5	5	3
Anhui	Chizhou	Dongzhi Hospital of traditional Chinese Medicine	1782	2	33	1	1	5	2	6	3	0	0	0	1	0	0	1	1	0	0	0	4	2	4	2	5	2	4	2	4	2	5	2	5	3	4	4	5	4	4	4	5	4	4	4	5	5	4
Anhui	Chizhou	Dongzhi Hospital of traditional Chinese Medicine	1824	2	35	1	1	1	2	5	3	0	0	0	0	1	0	1	1	0	0	0	4	1	5	1	3	1	4	1	5	2	4	2	4	1	3	3	3	4	2	3	6	6	3	3	3	3	3
Anhui	Chizhou	Dongzhi Hospital of traditional Chinese Medicine	1649	2	35	1	1	5	2	6	2	0	0	0	0	1	0	1	0	0	0	0	4	2	4	2	4	3	4	1	4	2	4	2	5	1	3	3	3	3	1	5	6	3	3	3	4	4	3
Anhui	Chizhou	Dongzhi Hospital of traditional Chinese Medicine	1754	2	38	1	1	5	2	6	3	0	0	0	0	1	0	0	1	0	0	0	3	1	3	1	3	1	3	1	3	1	3	1	1		3	3	1	3	1	3	6	6	2	2	2	2	2
Anhui	Chizhou	Dongzhi Hospital of traditional Chinese Medicine	1953	2	30	1	1	5	2	6	2	0	0	0	0	1	1	1	1	0	0	0	4	1	3	2	3	2	1		4	2	6	1	5	1	3	3	3	3	1	3	6	6	3	3	6	6	2
Anhui	Chizhou	Dongzhi Hospital of traditional Chinese Medicine	2424	2	27	1	1	1	2	6	2	0	0	0	0	1	0	1	1	0	0	0	4	1	4	1	5	1	4	1	4	1	4	1	5	3	3	3	1	4	1	4	4	4	4	4	4	4	4
Anhui	Chizhou	Jiuhuashan people's Hospital	1343	1	45	1	1	2	2	4	3	0	0	0	0	1	0	1	0	0	0	0	4	1	4	1	4	1	4	1	3	1	3	1	4	1	4	4	3	3	1	3	3	3	3	4	4	4	4
Anhui	Chizhou	Jiuhuashan people's Hospital	1377	2	50	1	1	1	2	2	4	0	0	0	0	1	0	1	0	0	0	0	1		5	3	6	3	1		6	3	5	3	1		4	4	6	6	5	2	5	5	5	5	5	5	5
Anhui	Chizhou	Jiuhuashan people's Hospital	1344	2	34	1	1	2	2	6	2	0	0	0	0	1	0	1	0	0	0	0	4	2	5	1	1		1		6	1	1		1		5	5	5	5	1	1	1	6	6	6	6	6	1
Anhui	Chizhou	Jiuhuashan people's Hospital	1349	2	37	1	1	1	2	5	2	0	0	0	0	1	0	1	0	0	0	0	4	2	4	2	6	2	6	2	4	2	5	2	4	2	4	5	5	5	1	4	5	5	6	6	6	6	6
Anhui	Chizhou	Jiuhuashan people's Hospital	1374	2	29	1	1	2	2	6	1	0	0	0	0	1	0	1	0	0	0	0	3	1	3	1	3	1	3	1	4	1	4	1	4	1	4	4	1	4	1	4	4	4	4	4	4	4	1
Anhui	Chuzhou	Chuzhou first people's Hospital	2291	2	26	1	1	1	1	6	3	0	0	1	0	0	0	1	0	0	0	0	6	1	6	1	6	1	6	1	6	1	6	1	4	1	6	6	6	6	6	6	6	6	6	6	6	6	6
Anhui	Chuzhou	Chuzhou first people's Hospital	2055	2	41	1	1	5	2	4	3	0	0	0	0	1	0	1	1	1	0	0	5	1	5	1	3	1	6	1	5	1	5	1	6	1	4	4	3	3	2	3	5	4	4	4	4	4	4
Anhui	Chuzhou	Chuzhou first people's Hospital	2073	2	25	1	1	2	2	6	1	0	0	0	0	1	0	1	0	0	0	0	5	2	5	1	6	1	6	1	5	1	6	1	4	1	1	1	1	6	1	6	1	6	6	6	6	6	6
Anhui	Chuzhou	Chuzhou first people's Hospital	2089	2	29	1	1	2	2	6	2	0	0	1	0	0	0	1	1	0	0	0	3	2	3	2	4	2	4	2	4	2	4	2	6	2	4	4	4	4	5	4	5	4	5	4	6	5	5
Anhui	Chuzhou	Chuzhou first people's Hospital	2045	2	38	1	1	5	2	5	2	0	0	0	0	1	0	1	0	0	0	0	3	3	3	3	3	1	3	3	3	3	6	1	1		1	1	1	1	1	2	1	6	3	2	5	5	1
Anhui	Chuzhou	Chuzhou first people's Hospital	2251	2	32	1	1	1	2	5	3	0	0	1	0	0	0	1	0	0	0	0	4	1	6	1	3	1	6	1	6	1	6	1	5	1	3	3	3	3	1	3	6	4	2	3	6	3	2
Anhui	Chuzhou	Chuzhou first people's Hospital	2628	2	30	1	1	5	2	6	2	0	0	1	0	0	0	1	0	0	0	0	3	3	3	3	3	3	3	3	3	3	6	1	5	2	3	3	3	3	2	3	6	6	3	3	3	3	5
Anhui	Chuzhou	Chuzhou first people's Hospital	1187	2	29	1	1	2	2	6	1	0	0	1	0	0	0	1	0	0	0	0	2	1	2	3	2	1	2	1	2	3	3	1	1		1	1	1	1	1	2	1	3	3	2	3	2	1
Anhui	Chuzhou	Chuzhou first people's Hospital	2211	2	34	1	1	1	2	5	2	0	0	1	1	0	0	1	1	0	0	0	3	1	5	2	3	1	2	1	5	1	5	1	6	1	3	3	4	4	2	2	6	1	3	2	3	3	3
Anhui	Chuzhou	Chuzhou first people's Hospital	2225	2	50	1	1	1	3	2	4	0	0	0	0	1	0	0	1	0	0	0	3	1	3	1	1		1		1		1		1		3	3	3	3	3	3	3	3	3	3	3	3	3
Anhui	Chuzhou	Chuzhou first people's Hospital	1214	2	40	1	1	2	2	4	3	0	0	0	0	1	0	0	1	0	0	0	3	1	6	1	6	1	6	1	6	1	6	1	4	1	6	6	6	6	6	6	6	6	6	6	6	6	6
Anhui	Chuzhou	Chuzhou first people's Hospital	1507	2	30	1	1	2	3	6	2	1	1	1	1	0	1	1	1	1	1	1	3	1	3	1	3	1	3	1	3	1	6	1	1		1	1	1	3	1	3	1	6	3	2	6	3	2
Anhui	Chuzhou	Chuzhou first people's Hospital	1979	2	50	1	1	2	2	2	4	0	0	0	0	1	0	1	0	0	0	0	1		1		1		1		1		1		1		1	1	1	1	1	1	1	1	1	1	1	1	1
Anhui	Chuzhou	Chuzhou first people's Hospital	2080	2	47	1	1	1	2	3	3	0	0	1	0	0	1	1	1	1	0	0	3	1	3	1	3	1	3	1	3	1	3	1	5	2	3	2	1	3	1	1	3	1	1	1	1	1	1
Anhui	Chuzhou	Chuzhou first people's Hospital	2081	2	42	1	1	5	2	4	4	0	0	0	1	0	0	1	1	1	0	0	3	2	6	1	6	1	1		6	1	6	1	1		4	4	6	6	1	1	6	1	1	1	1	1	1
Anhui	Chuzhou	Chuzhou first people's Hospital	2106	1	52	2	1	1	2	2	4	0	0	0	0	1	0	1	1	0	0	0	4	1	4	1	6	1	1		6	1	1		1		4	4	4	4	4	4	4	4	1	1	1	1	1
Anhui	Chuzhou	Chuzhou first people's Hospital	2135	2	50	1	1	2	2	2	4	0	0	1	1	0	0	1	0	0	0	0	5	3	4	3	6	3	1		5	3	1		1		4	4	4	1	1	1	4	1	1	1	1	1	1
Anhui	Chuzhou	Chuzhou first people's Hospital	2146	2	45	1	1	5	2	3	3	0	0	0	0	1	0	1	0	0	0	0	4	2	5	1	6	1	6	1	6	1	1		1		5	4	4	1	1	6	6	6	5	5	6	6	6
Anhui	Chuzhou	Chuzhou first people's Hospital	2148	2	46	1	1	2	2	3	4	0	0	0	1	0	0	1	0	0	0	0	3	1	3	1	4	1	4	1	4	1	6	1	1		1	1	1	4	1	3	1	6	5	5	4	1	1
Anhui	Chuzhou	Chuzhou first people's Hospital	2163	1	47	1	1	5	2	2	4	0	0	1	0	0	0	1	1	0	0	0	6	1	6	1	1		1		6	1	1		5	1	4	4	3	3	1	2	6	6	3	3	6	4	2
Anhui	Chuzhou	Chuzhou first people's Hospital	2220	2	46	1	1	5	2	3	4	0	0	0	0	1	0	1	1	0	0	0	3	1	3	1	1		3	1	3	1	1		1		3	3	3	3	1	2	6	6	3	3	6	3	3
Anhui	Chuzhou	Chuzhou first people's Hospital	2228	2	48	2	1	5	2	2	4	0	1	0	0	0	1	1	1	0	0	0	1		4	2	6	2	1		5	2	1		1		4	4	4	4	1	1	4	1	1	1	1	1	1
Anhui	Chuzhou	Chuzhou first people's Hospital	2284	2	49	2	1	2	2	3	4	0	1	0	1	0	1	1	0	0	0	0	5	3	3	3	2	2	3	1	3	2	3	1	2	2	1	1	1	1	5	5	1	5	6	5	5	5	5
Anhui	Chuzhou	Chuzhou first people's Hospital	2294	2	38	1	1	5	2	5	2	0	0	0	0	1	0	1	0	0	0	0	6	1	6	1	6	1	1		6	1	6	1	1		6	6	1	6	1	6	6	5	6	6	6	5	1
Anhui	Chuzhou	Chuzhou first people's Hospital	2430	2	46	2	1	1	2	3	3	0	0	0	0	1	0	1	0	0	0	0	5	1	6	1	6	1	6	1	6	1	1		5	1	5	5	5	5	5	6	2	1	1	1	1	1	1
Anhui	Chuzhou	Chuzhou first people's Hospital	2445	2	34	1	1	2	2	6	2	0	0	0	0	1	1	1	0	0	0	0	3	1	3	1	5	1	4	2	4	1	1		1		3	3	3	3	1	1	1	5	4	2	4	5	1
Anhui	Chuzhou	Chuzhou first people's Hospital	2468	2	28	1	1	1	2	6	2	0	0	0	0	1	1	1	1	0	0	0	3	1	5	1	5	1	3	2	5	2	5	1	1		3	3	3	6	1	3	5	1	1	1	1	1	6
Anhui	Chuzhou	Chuzhou first people's Hospital	2474	1	48	1	1	2	2	3	4	0	0	1	0	0	0	1	1	0	0	0	1		2	1	1		1		6	1	1		1		2	1	1	1	1	1	6	6	2	2	1	1	1
Anhui	Chuzhou	Chuzhou first people's Hospital	2491	2	39	1	1	1	2	5	2	0	0	1	0	0	1	0	0	0	0	0	4	2	5	2	5	2	1		1		1		1		5	5	1	5	1	1	5	1	1	1	1	1	1
Anhui	Chuzhou	Chuzhou first people's Hospital	2185	1	53	2	2	5	2	2	4	0	0	0	0	1	0	1	1	0	0	0	3	1	3	1	1		1		1		1		1		3	3	3	3	1	2	6	6	1	1	1	1	1
Anhui	Chuzhou	Laian County Hospital of traditional Chinese Medicine	2669	2	34	1	1	1	2	6	2	0	0	0	0	1	0	1	0	0	0	0	3	1	6	1	6	1	6	1	6	1	6	1	4	1	3	3	3	3	2	3	6	6	2	2	3	3	2
Anhui	Chuzhou	Laian County Hospital of traditional Chinese Medicine	2808	2	25	1	1	5	2	6	2	0	0	1	0	0	0	1	1	0	0	0	2	1	2	1	2	1	6	1	2	1	6	1	1		3	3	3	3	1	3	6	6	3	6	6	6	6
Anhui	Chuzhou	Laian County Hospital of traditional Chinese Medicine	10962	2	45	1	2	5	2	4	3	0	0	0	1	0	0	1	1	0	0	0	5	1	6	1	6	1	4	1	3	1	3	1	5	1	3	3	3	3	1	3	6	1	3	3	3	3	3
Anhui	Chuzhou	Laian County Hospital of traditional Chinese Medicine	2635	2	28	1	1	2	2	6	1	0	0	0	0	1	0	1	0	0	0	0	4	1	5	1	6	1	6	1	5	1	6	1	1		5	1	1	1	1	5	1	6	3	2	6	6	1
Anhui	Chuzhou	Laian County Hospital of traditional Chinese Medicine	2680	2	43	1	1	2	2	4	3	0	0	0	0	1	0	1	1	0	0	0	3	1	3	1	3	1	3	1	3	1	1		1		5	5	5	5	3	3	6	6	5	5	5	5	6
Anhui	Chuzhou	Laian County Hospital of traditional Chinese Medicine	2886	2	53	2	1	5	2	1	6	0	0	0	0	1	0	1	0	0	0	0	1		4	2	6	2	1		4	2	4	2	1		4	4	6	6	6	1	4	1	1	1	1	1	1
Anhui	Chuzhou	Laian County Hospital of traditional Chinese Medicine	10833	2	43	1	1	2	2	4	3	0	0	0	0	1	0	1	1	1	0	0	4	1	4	1	4	1	4	1	4	1	4	1	1		4	4	4	4	4	4	6	6	4	4	4	4	4
Anhui	Chuzhou	Laian County Hospital of traditional Chinese Medicine	11226	2	48	1	1	5	2	2	4	0	0	0	0	1	0	1	1	0	0	0	3	1	2	1	3	1	2	1	3	1	3	1	5	3	3	3	1	3	1	3	4	3	3	3	3	3	1
Anhui	Chuzhou	People's Hospital of Langya District, Chuzhou City	11500	2	36	1	1	2	2	5	3	0	0	0	0	1	0	1	0	0	0	0	3	1	4	1	6	1	6	1	4	1	6	1	5	1	5	6	6	6	6	6	6	6	6	6	6	6	6
Anhui	Chuzhou	People's Hospital of Langya District, Chuzhou City	3364	2	43	1	1	5	2	3	3	0	0	1	0	0	0	1	0	0	0	0	3	1	2	1	3	1	2	1	3	1	4	1	6	2	3	3	3	3	3	3	6	6	3	3	4	4	3
Anhui	Chuzhou	People's Hospital of Langya District, Chuzhou City	3466	2	33	1	1	1	2	6	2	0	0	1	0	0	0	1	1	0	0	0	4	2	4	2	5	1	1		4	2	5	2	1		4	4	4	4	1	4	5	1	1	1	1	1	1
Anhui	Chuzhou	People's Hospital of Langya District, Chuzhou City	10586	2	40	1	1	5	2	5	3	0	0	0	0	1	0	1	0	0	0	0	3	1	3	1	1		3	1	3	1	1		1		1	1	1	1	1	3	1	6	3	3	5	1	1
Anhui	Fuyang	Funan County Hospital	6345	1	46	1	1	2	2	3	3	0	0	0	0	1	0	1	0	0	0	0	4	2	4	2	5	1	4	2	5	2	6	1	1		1	1	1	4	1	4	1	4	4	4	5	5	5
Anhui	Fuyang	Funan County Hospital	10886	2	39	1	1	1	2	4	2	0	0	0	0	1	0	1	0	0	0	0	6	1	6	2	6	1	6	1	6	2	6	1	1		6	6	1	1	1	1	6	1	1	1	1	1	1
Anhui	Fuyang	Funan County Hospital	6339	1	46	1	1	2	2	3	3	0	0	0	0	1	0	1	0	0	0	0	3	2	5	2	6	1	4	2	4	2	5	2	5	2	1	1	1	4	4	4	4	5	4	4	5	5	4
Anhui	Fuyang	Funan County Hospital	10455	2	53	2	1	1	2	2	4	0	0	0	0	1	0	1	1	0	0	0	1		5	1	1		1		5	1	5	1	1		6	6	6	6	1	1	6	1	1	1	1	1	1
Anhui	Fuyang	Funan County Hospital	10473	2	40	1	1	1	2	3	4	0	0	0	0	1	0	1	0	0	0	0	6	1	6	1	6	1	6	1	6	1	6	1	4	1	6	6	6	6	6	6	6	6	6	6	6	6	6
Anhui	Fuyang	Funan County Hospital	10646	2	49	1	1	1	2	2	4	0	0	0	0	1	0	1	0	0	0	0	6	1	6	1	6	1	6	1	6	1	6	1	1		6	6	1	1	1	1	6	1	1	1	1	1	1
Anhui	Fuyang	Funan County Hospital	2254	2	56	2	1	5	2	2	4	0	0	0	0	1	0	1	0	0	0	0	3	1	6	1	4	1	1		6	1	1		1		3	3	3	3	1	4	6	3	3	3	3	3	3
Anhui	Fuyang	Funan County Hospital	6527	2	35	1	1	2	2	6	2	0	0	0	0	1	0	1	1	0	0	0	5	1	6	1	5	1	5	1	5	3	6	3	4	1	1	1	1	6	1	6	1	6	4	6	5	4	4
Anhui	Fuyang	Funan County Hospital	7282	2	24	1	1	1	1	6	2	0	0	0	0	1	0	1	0	0	0	0	6	1	6	1	6	1	6	1	6	1	6	1	4	1	3	4	1	1	1	2	6	1	1	1	1	1	2
Anhui	Fuyang	Funan County Hospital	10429	2	49	1	1	1	2	2	4	0	0	0	0	1	1	1	1	0	0	0	3	2	5	2	1		1		5	2	6	1	1		1	4	3	6	1	1	6	1	1	1	1	1	4
Anhui	Fuyang	Funan County Hospital	10502	2	51	2	1	1	2	2	6	0	0	0	0	1	0	1	1	1	0	0	6	2	1		1		6	2	6	2	1		1		6	6	6	6	1	1	6	1	1	1	1	1	3
Anhui	Fuyang	Funan County Hospital	10540	2	53	1	1	1	2	2	4	0	0	0	0	1	0	0	1	0	0	0	1		1		1		1		1		1		1		1	1	1	1	1	1	1	1	1	1	1	1	1
Anhui	Fuyang	Fuyang Hospital of traditional Chinese Medicine	7685	2	48	1	1	2	3	3	3	0	0	1	1	0	0	0	1	1	0	0	3	2	3	2	6	1	1		1		1		1		3	4	4	4	5	3	3	3	3	3	3	4	4
Anhui	Fuyang	Fuyang Hospital of traditional Chinese Medicine	7739	2	35	1	1	3	2	5	2	0	0	0	0	1	0	1	0	0	0	0	2	1	2	2	1		2	1	2	1	1		5	1	1	1	1	1	2	1	1	1	1	1	1	1	1
Anhui	Fuyang	Fuyang Hospital of traditional Chinese Medicine	8135	2	47	1	1	1	2	3	3	0	0	0	1	0	1	1	0	0	0	0	3	2	4	2	1		1		4	2	4	2	1		3	3	3	3	1	3	4	1	1	1	1	1	1
Anhui	Fuyang	Fuyang Hospital of traditional Chinese Medicine	10830	2	50	2	1	5	2	2	4	0	0	0	0	1	1	1	1	0	0	0	3	1	6	1	6	1	6	1	6	1	6	1	1		6	6	1	6	1	6	6	1	1	1	1	1	1
Anhui	Fuyang	Fuyang Hospital of traditional Chinese Medicine	10842	2	50	1	1	1	2	2	4	0	0	0	0	1	1	1	0	0	0	0	1		1		1		1		3	1	6	1	1		1	1	1	1	1	1	6	6	1	1	1	1	1
Anhui	Fuyang	Fuyang Hospital of traditional Chinese Medicine	10843	2	53	2	1	5	3	2	5	0	0	0	1	0	0	1	0	0	0	0	1		6	1	1		1		1		1		1		3	3	3	3	1	1	1	1	1	1	1	1	1
Anhui	Fuyang	Fuyang Hospital of traditional Chinese Medicine	11416	2	49	1	1	1	2	2	4	0	0	0	0	1	0	1	0	0	0	0	3	1	3	1	1		1		3	1	1		1		4	1	4	3	3	3	1	1	1	1	1	1	1
Anhui	Fuyang	Fuyang Hospital of traditional Chinese Medicine	7677	2	50	1	1	2	2	2	6	0	0	0	0	1	0	1	0	0	0	0	3	1	3	1	1		1		1		1		1		3	3	3	3	3	3	3	3	3	3	3	3	3
Anhui	Fuyang	Fuyang Hospital of traditional Chinese Medicine	7697	2	53	1	1	5	2	2	6	0	0	0	0	1	0	1	1	1	0	0	1		1		1		1		1		1		1		6	2	6	6	6	6	6	6	5	1	1	1	1
Anhui	Fuyang	Fuyang Hospital of traditional Chinese Medicine	11219	2	49	1	2	1	2	2	4	0	0	0	0	1	1	1	1	1	0	0	4	1	5	1	1		1		4	1	1		1		4	4	4	4	1	1	6	6	4	4	4	4	1
Anhui	Fuyang	Fuyang people's Hospital	7726	2	27	1	1	3	2	6	2	0	0	0	0	1	0	0	1	1	1	0	5	1	5	1	6	1	6	1	5	1	6	1	4	1	5	5	5	5	5	5	5	5	5	5	5	5	5
Anhui	Fuyang	Fuyang people's Hospital	6282	2	46	1	1	1	3	3	1	0	0	1	0	0	0	1	1	1	0	0	5	2	5	2	5	2	5	2	5	2	5	2	4	2	6	5	5	6	1	1	5	1	1	1	1	1	1
Anhui	Fuyang	Fuyang people's Hospital	8050	2	49	1	1	1	2	2	4	0	0	0	0	1	0	1	0	0	0	0	3	2	1		1		1		1		1		1		3	3	4	2	1	1	1	1	1	1	1	1	1
Anhui	Fuyang	Fuyang people's Hospital	6223	2	37	1	1	1	2	5	2	0	0	1	1	0	0	1	1	0	0	0	5	1	6	1	6	1	6	1	6	1	5	1	4	1	5	6	6	1	1	1	6	1	1	1	1	1	5
Anhui	Fuyang	Fuyang people's Hospital	6258	2	40	1	1	1	2	5	2	0	0	0	0	1	0	1	0	0	0	0	3	1	5	1	5	1	3	1	5	1	5	1	5	1	4	4	1	1	1	1	5	1	1	1	1	1	2
Anhui	Fuyang	Fuyang people's Hospital	8003	2	31	1	1	1	2	6	2	0	0	1	0	0	0	1	1	0	0	0	4	1	6	1	6	1	5	1	6	1	6	1	4	1	4	5	5	1	1	5	6	1	1	1	1	1	1
Anhui	Fuyang	Fuyang people's Hospital	5912	2	48	1	1	2	3	2	3	0	0	0	0	1	1	0	0	0	0	0	3	1	3	1	3	1	3	1	3	1	3	1	1		1	1	1	3	1	1	1	6	1	1	1	1	1
Anhui	Fuyang	Fuyang people's Hospital	6233	1	54	1	1	1	2	2	4	0	0	0	1	0	0	1	0	0	0	0	4	1	5	1	1		4	1	4	1	5	1	1		5	5	1	6	1	5	6	1	1	1	1	1	3
Anhui	Fuyang	Fuyang people's Hospital	6274	2	52	1	1	5	3	2	4	0	0	0	0	1	0	1	0	0	0	0	1		5	2	1		1		1		1		5	3	3	3	3	3	2	4	6	6	1	1	1	1	1
Anhui	Fuyang	Fuyang people's Hospital	7916	2	48	1	1	3	2	3	3	0	0	0	0	1	0	1	0	0	0	0	2	1	2	1	2	1	2	1	2	1	1		4	1	5	5	5	5	5	5	6	6	5	5	5	5	5
Anhui	Fuyang	Fuyang people's Hospital	7933	1	40	1	1	2	2	5	2	0	0	1	0	0	0	1	0	0	0	0	3	1	3	1	3	1	2	1	3	1	3	1	6	1	1	1	1	3	1	3	1	3	2	2	3	3	1
Anhui	Fuyang	Fuyang people's Hospital	7949	1	42	1	1	1	3	4	3	0	0	1	0	0	0	1	1	1	0	0	3	1	5	1	5	1	4	1	4	1	6	1	5	1	3	4	5	3	2	5	6	1	1	1	1	1	3
Anhui	Fuyang	Fuyang people's Hospital	8095	2	51	2	1	5	3	2	4	0	0	0	0	1	0	1	0	0	0	0	4	2	5	1	6	1	6	1	6	1	1		1		3	4	4	3	3	3	5	5	3	4	4	4	3
Anhui	Fuyang	Fuyang people's Hospital	5903	2	48	1	1	2	3	2	3	0	0	0	0	1	1	1	0	0	0	0	5	1	5	3	6	1	5	3	5	3	5	3	6	3	5	6	5	5	5	5	5	5	5	5	5	6	5
Anhui	Fuyang	Fuyang people's Hospital	6230	2	50	1	1	1	2	3	4	0	0	1	1	0	0	1	1	0	0	0	3	3	6	1	1		6	1	5	1	6	1	1		6	6	5	6	6	6	6	1	1	1	1	1	1
Anhui	Fuyang	Fuyang people's Hospital	6235	2	54	2	1	1	2	2	4	0	0	0	0	1	0	1	1	0	0	0	4	2	5	2	1		1		5	3	6	1	1		4	5	6	6	1	5	6	6	6	5	4	3	1
Anhui	Fuyang	Fuyang people's Hospital	6243	2	36	1	1	1	2	5	2	0	0	1	0	0	0	1	1	0	0	0	5	2	6	1	6	1	1		1		6	1	5	1	3	4	4	2	1	1	5	1	1	1	1	1	4
Anhui	Fuyang	Fuyang people's Hospital	6247	2	53	2	1	1	2	2	4	0	0	0	1	0	0	1	0	0	0	0	1		5	1	1		1		5	1	5	1	1		4	4	4	4	1	4	5	5	3	4	4	4	3
Anhui	Fuyang	Fuyang people's Hospital	6254	2	52	2	1	1	3	1	4	0	0	0	0	1	0	1	1	0	0	0	4	1	5	1	1		1		5	1	6	1	1		2	4	4	4	3	4	6	6	2	3	5	3	2
Anhui	Fuyang	Fuyang people's Hospital	6279	2	41	1	1	2	2	4	2	0	0	0	0	1	0	1	1	1	0	0	4	1	3	1	4	1	4	1	3	1	5	1	1		1	4	1	4	1	4	1	5	4	5	5	5	1
Anhui	Fuyang	Fuyang people's Hospital	6281	1	52	2	1	1	2	2	4	0	0	0	1	0	0	1	1	0	0	0	1		6	1	6	1	1		6	1	1		1		5	5	5	5	5	5	6	6	5	5	6	5	5
Anhui	Fuyang	Fuyang people's Hospital	6283	1	45	1	1	1	2	3	3	0	0	1	0	0	0	1	1	0	0	0	3	1	6	1	1		1		6	1	6	1	5	1	6	5	1	1	1	1	6	1	1	1	1	1	1
Anhui	Fuyang	Fuyang people's Hospital	6284	2	49	2	1	1	3	3	4	0	0	0	1	0	0	1	1	1	0	0	5	2	5	2	5	2	5	2	5	1	6	1	1		4	4	4	4	4	4	6	5	4	4	4	4	4
Anhui	Fuyang	Fuyang people's Hospital	6285	2	49	2	1	1	2	2	4	0	0	0	1	0	0	1	0	0	0	0	4	2	5	1	5	2	6	2	5	2	6	1	4	1	3	3	3	2	2	2	6	1	1	1	1	1	1
Anhui	Fuyang	Fuyang people's Hospital	6290	2	50	1	1	1	3	3	3	0	0	0	0	1	0	1	1	0	0	0	3	1	4	1	6	1	3	1	3	1	3	1	1		3	3	3	1	1	1	4	1	1	1	1	1	1
Anhui	Fuyang	Fuyang people's Hospital	6295	2	50	1	1	1	3	2	4	0	0	0	0	1	0	1	1	0	0	0	1		4	1	1		4	1	5	1	5	1	1		4	4	1	3	1	1	1	1	1	1	1	1	3
Anhui	Fuyang	Fuyang people's Hospital	6309	1	43	1	1	1	2	4	2	0	0	1	0	0	0	1	0	0	0	0	6	3	6	1	6	1	1		6	1	1		1		4	4	1	1	1	1	6	1	1	1	1	1	1
Anhui	Fuyang	Fuyang people's Hospital	6313	2	46	2	1	1	3	3	3	0	0	0	0	1	0	1	1	0	0	0	4	1	5	1	6	1	1		6	1	6	1	1		4	5	6	1	1	1	6	1	1	1	1	1	1
Anhui	Fuyang	Fuyang people's Hospital	6416	2	54	2	1	1	2	2	4	0	0	0	0	1	1	0	0	0	0	0	5	2	6	1	1		1		1		1		1		1	1	1	1	1	1	1	1	1	1	1	1	1
Anhui	Fuyang	Fuyang people's Hospital	6447	2	43	1	1	1	2	4	3	0	0	1	0	0	0	1	0	0	0	0	3	1	5	1	1		1		1		1		4	1	3	3	5	3	1	1	5	3	1	1	1	1	1
Anhui	Fuyang	Fuyang people's Hospital	6490	1	50	1	1	1	2	3	4	0	0	0	1	0	1	1	1	0	0	0	3	2	3	2	1		3	2	3	2	3	2	5	1	3	3	3	1	1	3	3	1	1	1	1	1	3
Anhui	Fuyang	Fuyang people's Hospital	6525	2	48	1	1	1	3	2	3	0	0	1	0	0	0	1	1	0	0	0	3	2	4	2	3	2	3	2	5	2	5	2	4	2	3	3	3	3	2	2	3	1	1	1	1	1	3
Anhui	Fuyang	Fuyang people's Hospital	7730	2	48	1	1	3	2	3	3	0	0	0	0	1	0	1	1	0	0	0	3	2	5	1	6	1	6	1	6	2	6	1	4	1	6	6	5	5	5	5	5	5	5	5	5	5	5
Anhui	Fuyang	Fuyang people's Hospital	7950	2	46	1	1	1	2	3	3	0	0	0	0	1	0	1	1	1	0	0	4	1	4	1	4	1	6	1	4	1	4	1	4	1	1	4	4	1	1	1	5	1	1	1	1	1	1
Anhui	Fuyang	Fuyang people's Hospital	7987	2	47	2	1	1	2	3	4	0	0	1	0	0	0	0	1	1	0	0	3	1	5	1	1		1		1		1		1		3	3	1	1	1	1	5	1	1	1	1	1	1
Anhui	Fuyang	Fuyang people's Hospital	8012	1	50	1	1	1	3	2	4	0	0	1	0	0	0	0	1	1	0	0	5	1	5	1	1		1		6	1	5	1	1		5	5	5	5	1	5	5	1	1	1	1	1	1
Anhui	Fuyang	Fuyang people's Hospital	8030	2	52	2	1	5	3	1	4	0	0	0	0	1	0	1	1	1	0	0	1		4	1	1		1		4	1	1		1		4	4	4	4	3	4	4	4	3	3	4	4	3
Anhui	Fuyang	Fuyang people's Hospital	8075	1	52	2	1	1	2	2	4	0	0	1	0	0	0	1	1	0	0	0	5	1	6	1	1		1		6	1	6	1	1		5	5	1	6	1	4	6	6	2	4	3	3	3
Anhui	Fuyang	Linquan people's Hospital	6355	2	47	1	1	1	2	3	3	0	0	1	0	0	0	1	0	0	0	0	5	1	5	1	6	1	1		5	1	6	1	1		6	6	5	5	1	1	5	1	1	1	1	1	1
Anhui	Fuyang	Linquan people's Hospital	6429	2	30	1	1	1	2	6	2	0	0	0	0	1	0	1	0	0	0	0	5	2	5	1	6	1	6	2	5	2	5	1	5	3	4	5	1	4	1	5	6	1	1	1	1	1	5
Anhui	Fuyang	Linquan people's Hospital	6315	1	47	2	1	1	3	2	3	0	0	0	0	1	0	1	1	0	0	0	4	2	4	2	1		1		1		1		6	2	1	4	4	4	1	1	1	1	1	1	1	1	1
Anhui	Fuyang	Linquan people's Hospital	6356	1	51	1	1	1	2	2	4	0	0	0	1	0	0	0	1	1	0	0	1		1		1		1		6	1	6	1	1		4	4	1	1	1	1	6	6	1	1	1	1	1
Anhui	Fuyang	Linquan people's Hospital	6361	2	48	1	1	1	3	3	3	0	0	1	0	0	0	0	1	1	0	0	5	1	6	1	6	1	6	1	6	1	5	1	5	2	4	5	1	1	1	1	5	1	1	1	1	1	1
Anhui	Fuyang	Linquan people's Hospital	6410	2	44	1	1	1	2	4	3	0	0	1	0	0	0	1	1	0	0	0	4	2	4	2	5	2	4	2	5	2	6	1	5	2	4	4	4	3	1	5	5	1	1	1	1	1	4
Anhui	Fuyang	Linquan people's Hospital	6219	2	26	1	1	5	2	6	2	0	0	1	0	0	0	1	0	0	0	0	4	1	4	3	6	1	6	1	6	1	6	1	5	1	5	5	3	6	1	5	6	6	3	5	1	1	5
Anhui	Fuyang	Linquan people's Hospital	11250	2	51	2	1	2	2	2	4	0	0	0	0	1	0	1	1	0	0	0	5	3	5	3	5	3	5	1	5	1	6	1	1		5	5	5	5	5	4	6	6	3	4	5	3	3
Anhui	Huainan	Fengtai Hospital of traditional Chinese Medicine	819	2	28	1	1	5	2	6	3	0	0	0	0	1	0	1	1	0	0	0	4	2	4	2	4	2	5	2	4	2	5	1	4	1	4	4	4	4	1	4	6	6	4	6	6	6	4
Anhui	Huainan	Fengtai Hospital of traditional Chinese Medicine	1192	2	45	1	1	2	1	3	4	0	0	0	0	1	1	1	1	0	0	0	3	1	3	1	1		3	1	3	1	3	1	3	1	3	3	3	3	3	3	3	3	3	3	3	3	3
Anhui	Huainan	Fengtai Hospital of traditional Chinese Medicine	1461	2	51	1	1	1	2	2	4	0	0	0	0	1	0	1	1	0	0	0	1		3	1	1		1		3	1	1		1		3	3	3	3	3	3	3	3	1	2	2	2	2
Anhui	Huainan	Fengtai Hospital of traditional Chinese Medicine	791	2	51	1	1	1	2	2	4	0	0	0	0	1	0	1	1	0	0	0	1		3	1	1		1		3	1	1		1		3	3	3	3	3	3	3	3	2	2	2	2	2
Anhui	Huainan	Fengtai Hospital of traditional Chinese Medicine	974	2	46	1	1	1	2	3	4	0	0	0	0	1	0	1	1	0	0	0	3	2	4	2	6	2	4	2	3	2	1		1		3	3	3	3	1	3	3	6	3	3	6	6	3
Anhui	Huainan	Fengtai Hospital of traditional Chinese Medicine	1670	2	26	1	1	1	1	6	3	0	0	0	0	1	0	1	0	0	0	0	3	2	3	2	3	2	3	2	4	2	1		2	2	3	4	1	3	1	3	3	3	1	3	3	1	1
Anhui	Huainan	Fengtai people's Hospital	1247	2	30	2	1	1	2	6	3	0	1	0	0	0	0	1	1	0	0	0	3	1	6	1	6	1	6	1	6	1	5	1	4	1	4	5	4	4	5	5	5	5	5	5	5	3	5
Anhui	Huainan	Fengtai people's Hospital	1011	2	32	1	1	1	2	6	3	0	0	0	0	1	0	1	1	1	0	0	5	3	4	3	4	1	3	3	4	3	4	3	3	3	3	4	5	5	1	3	4	4	3	4	4	4	6
Anhui	Huainan	Fengtai people's Hospital	1267	2	42	1	1	5	2	4	1	0	0	0	0	1	1	1	1	0	0	0	4	2	4	2	4	2	4	2	4	1	4	1	4	1	4	5	5	5	6	5	5	5	4	4	6	6	6
Anhui	Huainan	Fengtai people's Hospital	913	2	27	1	1	5	2	6	2	0	0	1	0	0	0	1	0	0	0	0	4	2	4	2	1		1		1		4	2	6	2	5	5	5	5	1	5	5	5	5	5	5	1	5
Anhui	Huainan	Fengtai people's Hospital	953	2	28	1	1	5	1	6	3	0	0	0	0	1	1	1	0	0	0	0	1		3	2	3	2	1		3	2	1		1		1	3	1	3	1	1	3	3	1	3	1	1	1
Anhui	Huainan	Fengtai people's Hospital	1498	2	44	1	1	5	2	3	4	0	0	0	0	1	0	1	1	0	0	0	3	2	3	2	3	2	3	2	3	2	3	2	2	2	3	3	3	3	3	3	3	3	3	3	3	3	3
Anhui	Huainan	Fengtai people's Hospital	1574	2	46	1	1	5	2	2	4	0	0	0	0	1	0	1	1	1	0	0	3	3	4	3	4	3	4	3	4	3	4	3	5	3	3	3	3	3	3	3	3	3	3	3	3	3	3
Anhui	Huainan	Fengtai people's Hospital	1728	2	51	1	1	5	2	2	4	0	0	0	0	1	1	1	1	0	0	0	1		3	2	6	2	1		5	2	6	2	4	2	5	5	5	5	5	1	6	6	6	6	6	6	6
Anhui	Huainan	Fengtai people's Hospital	1898	2	45	1	1	1	2	4	3	0	0	0	0	1	0	1	1	0	0	0	2	2	4	2	1		1		4	2	1		3	2	4	4	4	4	1	2	4	4	4	4	4	1	4
Anhui	Huainan	Huainan first people's Hospital	1394	2	32	1	1	5	3	4	2	0	0	1	0	0	0	1	1	1	0	0	3	3	3	3	6	1	3	3	3	3	3	1	6	1	3	3	3	3	1	3	6	6	3	3	5	3	2
Anhui	Huainan	Huainan first people's Hospital	2355	2	31	1	1	1	2	6	2	0	0	0	1	0	0	1	0	0	0	0	5	2	5	2	6	1	5	2	4	2	5	2	4	2	3	3	4	4	6	4	4	4	4	5	5	4	3
Anhui	Huainan	Huainan first people's Hospital	725	2	25	1	1	2	2	6	1	0	1	0	0	0	0	1	0	0	0	0	5	1	5	1	6	1	6	1	6	1	6	1	4	1	6	3	3	6	6	4	4	6	6	6	6	5	3
Anhui	Huainan	Huainan first people's Hospital	824	2	30	1	1	5	2	6	3	0	0	0	1	0	0	1	0	0	0	0	3	1	3	1	6	1	2	1	3	1	3	1	1		5	5	5	5	1	5	4	5	5	5	5	5	5
Anhui	Huainan	Huainan first people's Hospital	1237	2	43	1	1	5	2	3	3	0	0	1	0	0	0	0	1	0	0	0	5	2	6	2	4	2	4	2	4	2	5	2	1		4	4	4	4	4	4	4	4	6	6	6	6	6
Anhui	Huainan	Huainan first people's Hospital	1392	2	40	1	1	2	2	2	3	0	0	0	0	1	0	0	1	0	0	0	3	1	3	1	3	1	3	1	2	1	3	1	5	1	3	3	3	4	3	3	3	3	3	3	3	3	3
Anhui	Huainan	Huainan first people's Hospital	1766	2	36	1	1	5	2	5	2	0	0	0	0	1	0	0	1	1	0	0	4	1	6	1	6	1	6	2	6	1	1		1		4	4	5	4	1	4	4	4	4	4	4	4	3
Anhui	Huainan	Huainan first people's Hospital	1977	2	44	1	1	2	2	4	3	0	0	0	0	1	0	1	0	0	0	0	3	1	3	1	1		3	1	3	1	6	1	1		1	1	1	1	1	4	6	6	3	3	5	1	1
Anhui	Huainan	Huainan first people's Hospital	10336	2	34	1	1	2	2	6	1	0	0	0	0	1	0	1	0	0	0	0	3	2	3	2	3	1	2	1	3	2	6	1	1		3	3	3	3	3	3	3	3	3	3	3	3	2
Anhui	Huainan	Huainan first people's Hospital	10366	2	33	1	1	5	2	6	2	0	0	0	0	1	0	1	0	0	0	0	3	1	3	1	3	1	3	1	3	1	3	1	6	1	3	3	3	3	3	3	3	3	3	3	3	3	3
Anhui	Huainan	Huainan first people's Hospital	550	2	36	1	1	5	2	6	2	0	1	1	0	0	0	1	1	0	0	0	3	1	6	1	6	1	6	1	3	1	3	1	4	1	3	3	3	3	3	3	3	3	3	3	3	3	3
Anhui	Huainan	Huainan first people's Hospital	834	2	40	1	1	5	2	4	3	0	0	0	0	1	0	1	0	0	0	0	3	1	3	1	3	1	1		3	1	3	1	1		3	3	3	3	1	3	4	4	3	3	3	1	3
Anhui	Huainan	Huainan first people's Hospital	835	2	51	1	1	5	2	2	4	0	0	0	0	1	0	1	0	0	0	0	3	2	2	1	4	1	2	1	3	1	3	1	1		4	3	4	3	1	3	3	3	3	3	3	3	3
Anhui	Huainan	Huainan first people's Hospital	1107	2	52	2	1	5	3	1	4	0	0	0	0	1	0	1	0	0	0	0	4	2	3	2	1		1		3	2	1		1		3	3	3	3	1	2	3	3	3	3	3	3	3
Anhui	Huainan	Huainan first people's Hospital	1146	2	51	2	1	5	2	2	4	0	0	0	0	1	1	1	1	0	0	0	4	1	4	1	1		1		5	1	6	1	1		3	4	3	3	1	1	5	6	5	5	6	1	1
Anhui	Huainan	Huainan first people's Hospital	1219	2	47	1	1	5	2	2	4	0	0	0	1	0	0	0	1	1	0	0	4	3	6	3	1		1		1		6	3	1		1	1	1	1	1	1	6	6	6	6	6	6	6
Anhui	Huainan	Huainan first people's Hospital	1276	2	44	1	1	5	2	4	3	0	0	0	0	1	0	1	1	0	0	0	3	1	3	1	1		1		3	2	1		6	3	4	4	5	5	1	3	6	6	5	4	6	1	3
Anhui	Huainan	Huainan first people's Hospital	1328	2	46	1	1	5	2	4	3	0	0	1	0	0	0	1	1	0	0	0	3	2	3	1	3	2	3	1	3	2	4	1	6	3	2	3	5	3	1	3	5	3	3	3	5	3	2
Anhui	Huainan	Huainan first people's Hospital	1426	2	47	1	1	5	2	3	3	0	0	0	0	1	0	1	1	0	0	0	3	2	3	2	3	2	3	2	3	2	3	2	2	2	3	3	3	3	3	3	4	4	3	3	3	3	3
Anhui	Huainan	Huainan first people's Hospital	1450	2	28	1	1	2	2	6	3	0	1	0	0	0	0	1	1	1	1	0	5	1	5	3	5	3	6	3	6	3	6	3	5	3	5	5	6	6	5	5	6	6	5	6	6	5	5
Anhui	Huainan	Huainan first people's Hospital	1474	2	47	1	1	2	2	3	4	0	0	0	0	1	0	0	1	0	0	0	4	2	5	2	1		1		1		1		1		4	4	6	6	4	4	5	6	5	5	6	6	5
Anhui	Huainan	Huainan first people's Hospital	1556	2	50	2	1	1	2	2	4	0	0	0	1	0	0	1	0	0	0	0	4	1	6	1	1		1		4	1	1		1		5	5	5	6	6	6	6	6	6	6	6	6	6
Anhui	Huainan	Huainan first people's Hospital	1601	2	39	1	1	5	2	4	2	0	0	0	0	1	0	1	1	0	0	0	4	1	3	2	1		1		1		1		1		3	3	3	3	1	3	3	3	3	3	3	3	3
Anhui	Huainan	Huainan first people's Hospital	1698	2	43	1	1	1	3	4	3	0	0	1	0	0	1	0	0	0	0	0	3	1	6	1	6	1	5	2	6	1	6	2	6	3	4	4	4	4	1	1	6	6	3	4	4	4	3
Anhui	Huainan	Huainan first people's Hospital	1862	2	46	1	1	1	3	2	4	0	0	1	0	0	0	1	0	0	0	0	4	2	4	1	6	1	1		1		6	1	1		4	1	4	3	1	1	6	6	1	1	1	1	1
Anhui	Huainan	Huainan first people's Hospital	1922	2	29	1	1	2	2	6	3	0	1	1	0	0	0	0	1	0	0	0	5	1	5	1	6	1	6	1	6	3	6	3	4	1	6	6	6	6	1	6	6	6	6	6	6	6	6
Anhui	Huainan	Huainan first people's Hospital	2084	2	29	1	1	2	1	6	3	0	0	0	0	1	0	1	0	0	0	0	3	1	3	3	6	1	4	1	3	3	4	1	4	1	3	3	3	4	1	4	4	5	4	4	3	3	3
Anhui	Huainan	Huainan first people's Hospital	10043	2	43	1	1	1	3	3	3	0	0	1	0	0	0	0	1	1	0	0	3	1	3	1	3	1	3	1	3	1	5	1	5	1	3	3	3	3	1	3	6	6	3	3	5	3	3
Anhui	Huainan	Huainan first people's Hospital	10347	2	52	2	1	5	3	1	4	0	0	0	0	1	0	1	0	0	0	0	3	1	2	1	1		1		3	1	1		1		3	3	3	3	3	2	5	3	3	2	3	3	2
Anhui	Huainan	Huainan first people's Hospital	10393	2	51	1	1	5	2	2	4	0	0	0	0	1	0	1	1	0	0	0	3	1	3	1	1		1		3	1	3	1	1		3	3	1	1	1	3	4	4	3	3	3	3	3
Anhui	Huainan	Huainan first people's Hospital	10489	2	47	1	1	5	2	2	4	0	0	0	1	0	0	1	1	0	0	0	5	3	6	3	1		1		1		6	3	1		1	1	1	1	1	1	6	6	6	6	6	6	5
Anhui	Huainan	Huainan first people's Hospital	10891	2	30	1	1	5	2	6	3	0	0	0	1	0	0	0	1	0	0	0	4	1	3	1	1		3	1	3	1	3	1	1		3	3	1	3	1	4	5	5	3	3	5	5	5
Anhui	Huainan	Huainan Hospital of traditional Chinese Medicine	10042	2	44	1	1	2	3	3	3	0	0	0	0	1	1	1	1	1	0	0	5	2	4	2	3	2	1		3	2	1		1		1	1	1	5	1	4	1	1	4	4	3	4	1
Anhui	Huainan	Huainan Hospital of traditional Chinese Medicine	613	2	44	1	1	2	3	3	3	0	0	0	0	1	1	1	1	0	0	0	4	2	2	2	3	2	1		3	2	1		1		1	1	1	3	1	3	1	1	4	4	3	3	1
Anhui	Huainan	Huainan Hospital of traditional Chinese Medicine	965	2	36	1	1	2	1	6	3	0	0	0	0	1	1	1	1	1	0	0	4	1	4	1	5	1	1		4	1	3	1	1		1	1	1	3	1	3	1	3	4	4	3	3	3
Anhui	Huainan	Huainan Hospital of traditional Chinese Medicine	1225	2	27	1	1	2	2	6	3	0	0	0	0	1	0	1	0	0	0	0	3	1	2	2	3	2	3	2	3	2	1		1		3	3	3	3	3	3	1	3	4	4	4	1	1
Anhui	Huainan	Huainan Hospital of traditional Chinese Medicine	2189	2	19	1	1	2	2	6	2	0	0	0	0	1	1	1	1	0	0	0	2	1	1		1		1		1		1		4	2	1	1	1	1	1	1	1	1	6	1	1	1	6
Anhui	Huainan	Huainan Hospital of traditional Chinese Medicine	10110	2	36	1	1	2	1	6	3	0	0	0	0	1	1	1	1	1	0	0	4	1	4	1	3	1	4	1	3	1	1		1		1	1	1	3	1	3	1	3	3	4	4	4	4
Anhui	Huainan	Huainan Hospital of traditional Chinese Medicine	10389	2	27	1	1	2	2	6	3	0	0	0	0	1	0	1	0	0	0	0	3	2	2	2	3	2	2	2	2	2	1		1		3	3	3	3	1	1	1	1	3	3	3	3	1
Anhui	Huainan	Huainan Second People's Hospital	2147	2	42	1	1	5	2	4	3	0	0	1	0	0	0	1	1	1	0	0	5	1	6	1	6	1	6	1	6	1	6	1	1		5	5	1	6	1	5	6	6	5	5	1	1	5
Anhui	Huainan	Huainan Second People's Hospital	609	2	33	1	1	1	2	6	3	0	0	1	0	0	1	1	1	1	0	0	3	1	3	1	3	1	4	1	4	1	6	1	5	1	3	4	5	5	1	3	6	6	3	4	5	5	6
Anhui	Huainan	Huainan Second People's Hospital	2114	2	28	1	1	1	1	6	3	0	0	1	0	0	0	1	0	0	0	0	6	1	6	1	6	1	6	1	6	1	6	1	4	1	3	4	1	3	1	4	6	6	3	3	2	6	2
Anhui	Huainan	Huainan Second People's Hospital	579	2	42	1	1	5	2	4	3	0	0	0	0	1	1	1	0	0	0	0	5	3	6	1	6	1	6	1	6	1	5	2	5	3	3	3	3	3	1	6	5	5	5	5	5	5	5
Anhui	Huainan	Huainan Second People's Hospital	2048	2	47	1	1	5	2	3	4	0	0	0	1	0	1	1	0	0	1	1	3	1	4	1	1		1		4	1	6	1	1		4	1	1	4	1	1	6	6	1	1	1	1	1
Anhui	Huainan	Huainan Xinhua Hospital	1555	2	21	1	1	1	1	6	3	0	0	0	0	1	0	1	0	0	0	0	6	1	6	1	6	1	6	1	6	1	6	1	4	1	5	5	1	6	1	5	6	6	5	5	5	5	2
Anhui	Huainan	Huainan Xinhua Hospital	10009	2	48	2	1	2	1	2	4	0	0	0	0	1	1	1	1	0	0	0	6	1	1		6	3	6	3	6	3	6	3	4	1	6	6	6	6	6	6	6	6	6	6	6	6	6
Anhui	Huainan	Huainan Xinhua Hospital	10030	2	35	1	1	2	2	5	2	0	0	0	0	1	0	0	1	0	0	0	5	1	4	1	6	3	6	1	4	1	3	1	5	1	3	4	1	2	1	4	6	6	3	3	1	6	3
Anhui	Huainan	Huainan Xinhua Hospital	1760	2	40	1	1	1	2	4	2	0	0	0	0	1	0	1	0	0	0	0	4	2	4	2	5	1	4	1	4	2	5	1	5	1	4	4	5	6	1	4	6	6	4	4	6	5	4
Anhui	Huainan	Huainan Xinhua Hospital	1811	2	42	1	1	1	2	4	3	0	0	0	0	1	0	1	0	0	0	0	2	1	3	1	3	1	2	1	3	1	4	1	5	1	4	4	5	3	1	3	5	5	2	2	4	4	2
Anhui	Huainan	Huainan Xinhua Hospital	765	2	51	1	1	5	1	1	4	0	0	0	0	1	1	1	1	0	0	0	5	1	5	1	6	1	6	3	5	3	1		5	3	4	6	6	5	1	5	6	6	4	5	6	6	6
Anhui	Huainan	Huainan Xinhua Hospital	848	2	37	1	1	1	2	5	3	0	0	0	0	1	0	1	1	0	0	0	4	1	5	1	4	1	4	3	4	1	5	1	6	3	4	4	1	6	1	3	6	4	2	3	3	3	2
Anhui	Huainan	Huainan Xinhua Hospital	907	2	44	1	1	2	2	4	3	0	1	1	1	0	0	1	0	0	0	0	4	1	6	1	6	1	6	1	6	1	6	1	4	1	6	6	6	6	6	6	6	6	6	6	6	6	6
Anhui	Huainan	Huainan Xinhua Hospital	10034	2	41	1	1	5	2	4	2	0	0	0	1	0	0	1	1	0	0	0	4	1	4	1	5	1	1		4	1	5	1	4	1	3	4	4	3	1	3	6	5	3	3	5	4	4
Anhui	Huainan	Huainan Xinhua Hospital	10044	2	51	1	1	5	2	2	6	0	0	0	0	1	0	1	0	0	0	0	4	1	5	1	6	1	4	1	4	1	1		1		4	4	4	4	1	3	6	6	3	4	6	5	4
Anhui	Huainan	Huainan Xinhua Hospital	10263	2	50	2	1	2	1	2	4	0	0	0	0	1	0	0	1	1	0	0	3	1	6	1	6	3	6	1	6	1	6	1	4	1	6	6	6	6	1	6	6	6	6	6	6	6	6
Anhui	Maanshan	Dangtu people's Hospital	920	2	35	1	1	5	3	6	2	0	0	0	0	1	0	1	1	0	0	0	3	1	5	1	5	1	3	1	3	1	6	1	5	1	5	3	1	5	1	1	6	6	3	3	3	3	3
Anhui	Maanshan	Dangtu people's Hospital	633	2	29	1	1	1	2	6	3	0	0	0	1	0	0	1	0	0	0	0	4	1	6	1	6	1	5	1	6	1	6	1	5	1	4	5	4	6	4	4	6	6	4	4	5	5	4
Anhui	Maanshan	Dangtu people's Hospital	650	2	46	1	1	1	2	4	6	0	0	0	0	1	1	1	1	1	0	0	1		1		6	2	1		1		1		1		3	4	5	5	1	1	5	1	1	1	1	1	6
Anhui	Maanshan	Dangtu people's Hospital	694	2	53	2	1	1	2	2	6	0	0	0	0	1	0	1	0	0	0	0	3	2	4	2	5	2	4	2	4	2	1		1		4	4	4	4	1	1	4	1	1	1	1	1	4
Anhui	Maanshan	Dangtu people's Hospital	713	2	27	2	1	2	2	6	3	0	0	0	0	1	0	1	1	1	0	0	1		5	1	6	2	1		4	2	6	2	4	2	4	4	6	6	6	6	5	5	3	4	4	4	1
Anhui	Maanshan	Dangtu people's Hospital	748	2	30	1	1	2	1	6	3	0	0	0	0	1	0	1	1	0	0	0	3	3	2	3	2	3	2	3	3	1	1		1		3	6	2	2	1	2	6	6	2	2	1	1	1
Anhui	Maanshan	Dangtu people's Hospital	767	2	51	1	1	1	2	3	6	0	0	1	0	0	0	1	0	0	0	0	1		4	2	5	2	1		4	2	1		1		4	4	4	4	4	4	4	4	4	4	4	4	4
Anhui	Maanshan	Dangtu people's Hospital	1090	2	34	1	1	1	2	3	3	0	0	0	0	1	1	1	0	0	0	0	5	1	6	1	6	1	6	1	6	1	6	1	4	1	6	6	6	6	4	5	6	6	3	3	3	3	3
Anhui	Maanshan	Dangtu people's Hospital	4373	2	30	1	1	2	1	6	3	0	0	0	0	1	0	1	0	0	0	0	5	3	6	3	6	1	6	1	6	3	6	2	4	1	1	1	1	6	1	6	6	6	6	6	6	6	1
Anhui	Maanshan	Dangtu people's Hospital	4437	2	29	1	1	1	1	6	6	0	0	0	0	1	0	1	0	0	0	0	1		1		1		1		1		1		1		5	1	1	1	1	1	1	1	1	1	1	1	1
Anhui	Maanshan	Dangtu people's Hospital	4528	2	47	1	1	1	2	3	3	0	0	0	0	1	0	1	1	1	0	0	3	2	4	2	6	1	6	1	5	1	6	1	4	1	6	6	6	6	6	6	6	6	6	6	6	6	6
Anhui	Maanshan	Dangtu people's Hospital	4871	2	46	1	1	1	3	3	3	0	0	0	0	1	1	1	1	1	0	0	5	2	6	1	6	1	6	1	6	1	1		1		5	5	5	6	1	4	6	6	1	1	1	1	1
Anhui	Maanshan	Ma'anshan maternal and child health care hospital	6974	1	27	1	1	1	2	6	1	0	0	1	0	0	0	1	0	0	0	0	5	2	5	2	6	2	6	2	5	2	5	2	6	3	6	5	5	6	6	6	6	6	6	6	6	6	6
Anhui	Maanshan	Ma'anshan maternal and child health care hospital	489	2	34	1	1	2	2	6	1	0	1	0	0	0	0	0	1	1	0	0	4	1	6	1	6	3	6	1	6	1	6	1	5	1	6	6	6	6	6	5	6	6	6	6	6	6	6
Beijing	Beijing	Beijing Cancer Hospital (School of oncology, Peking University, Beijing Institute of cancer prevention and treatment)	5121	2	39	1	1	2	3	4	3	0	0	0	0	1	0	1	1	0	0	0	3	2	3	2	4	2	3	2	3	2	1		1		5	5	5	5	4	4	4	4	3	3	4	4	4
Beijing	Beijing	Beijing Cancer Hospital (School of oncology, Peking University, Beijing Institute of cancer prevention and treatment)	5125	2	35	1	1	2	4	4	3	0	0	0	0	1	0	1	0	0	0	0	3	2	3	2	3	2	3	2	3	2	2	2	1		1	1	1	1	1	2	1	1	2	1	3	3	1
Beijing	Beijing	Beijing Cancer Hospital (School of oncology, Peking University, Beijing Institute of cancer prevention and treatment)	5158	2	42	1	1	2	4	3	3	0	0	0	0	1	0	0	0	1	0	0	3	2	3	2	3	2	3	2	4	2	1		1		1	1	1	1	1	3	1	1	3	1	3	3	1
Beijing	Beijing	Beijing Cancer Hospital (School of oncology, Peking University, Beijing Institute of cancer prevention and treatment)	5175	2	44	2	1	2	4	3	3	0	1	0	0	0	1	0	1	1	0	1	3	2	4	2	3	2	3	2	4	2	6	1	4	1	1	1	1	1	1	3	1	1	3	3	3	3	1
Beijing	Beijing	Beijing Cancer Hospital (School of oncology, Peking University, Beijing Institute of cancer prevention and treatment)	5331	2	30	1	1	2	4	6	2	0	0	0	0	1	0	1	1	0	0	0	3	2	2	2	3	1	3	2	3	2	1		1		1	1	1	1	1	3	1	1	3	3	3	3	1
Beijing	Beijing	Beijing Cancer Hospital (School of oncology, Peking University, Beijing Institute of cancer prevention and treatment)	5376	2	34	1	1	2	3	5	1	0	0	0	0	1	0	1	0	0	0	0	3	2	4	2	1		3	2	3	2	1		1		1	1	1	1	1	3	1	1	3	3	3	3	1
Beijing	Beijing	Beijing Cancer Hospital (School of oncology, Peking University, Beijing Institute of cancer prevention and treatment)	5849	2	21	1	1	2	3	5	1	0	0	0	0	1	1	1	1	0	0	0	2	2	3	2	2	2	2	2	3	2	6	2	6	3	1	1	1	1	1	1	1	1	2	2	2	2	1
Beijing	Beijing	Beijing Cancer Hospital (School of oncology, Peking University, Beijing Institute of cancer prevention and treatment)	5141	2	40	1	2	2	4	4	3	0	0	0	0	1	0	1	1	1	1	1	3	2	3	2	1		2	2	3	2	1		1		1	1	1	1	1	3	1	1	4	4	4	4	1
Beijing	Beijing	Beijing Cancer Hospital (School of oncology, Peking University, Beijing Institute of cancer prevention and treatment)	5138	2	40	1	1	2	2	2	3	0	0	0	0	1	1	1	1	0	0	0	3	2	5	2	6	2	5	2	3	2	1		1		1	1	1	1	1	3	1	1	3	1	3	3	1
Beijing	Beijing	Beijing Cancer Hospital (School of oncology, Peking University, Beijing Institute of cancer prevention and treatment)	5148	2	47	1	1	2	4	3	3	0	0	0	0	1	0	1	1	0	0	0	1		3	2	3	2	2	2	3	2	2	2	5	2	1	1	1	1	1	1	1	1	3	4	4	3	1
Beijing	Beijing	Beijing Cancer Hospital (School of oncology, Peking University, Beijing Institute of cancer prevention and treatment)	5348	2	31	1	1	2	4	6	3	0	0	0	0	1	0	1	0	0	0	0	2	2	1		1		1		1		1		1		1	1	1	1	1	3	1	1	3	1	4	1	1
Beijing	Beijing	Beijing Changping District Hospital	3830	2	28	1	1	5	2	6	1	0	0	1	0	0	0	1	1	1	1	0	5	1	5	1	6	1	6	1	5	1	6	3	5	1	4	5	6	5	5	5	6	6	5	5	6	5	5
Beijing	Beijing	Beijing Changping District Hospital	3671	2	51	2	1	5	2	2	4	0	0	0	0	1	1	1	0	0	0	0	4	1	4	1	3	1	4	1	3	1	3	1	3	1	3	3	3	4	1	1	6	5	5	5	5	5	5
Beijing	Beijing	Beijing Changping District Hospital	3703	2	40	1	1	5	2	4	3	0	0	0	0	1	0	1	1	1	0	0	3	2	5	1	6	1	1		4	1	6	1	4	1	3	5	6	5	1	5	6	6	4	3	1	1	1
Beijing	Beijing	Beijing Changping District Hospital	3739	2	43	1	1	1	2	4	3	0	0	0	0	1	1	0	0	0	0	0	6	2	5	2	6	1	6	2	5	2	5	2	5	3	5	5	5	5	6	5	6	6	5	5	6	6	5
Beijing	Beijing	Beijing Changping District Hospital	3752	2	38	1	1	5	2	5	3	0	0	1	0	0	0	1	0	0	0	0	4	2	1		1		1		3	2	6	1	1		3	5	6	6	3	5	1	1	4	3	1	1	1
Beijing	Beijing	Beijing Changping District Hospital	3763	2	24	1	1	5	2	6	1	0	0	1	0	0	0	1	0	0	0	0	5	1	4	1	6	1	6	1	3	1	6	1	1		6	6	6	5	1	5	6	6	6	6	1	1	2
Beijing	Beijing	Beijing Changping District Hospital	3858	2	49	1	1	2	2	2	6	0	0	0	0	1	0	1	0	0	0	1	4	2	4	2	4	2	4	2	4	2	4	2	5	3	5	6	5	6	1	1	5	5	1	1	1	1	1
Beijing	Beijing	Beijing Changping District Hospital	4065	2	29	1	1	5	2	6	2	0	0	1	1	0	0	0	1	0	0	0	3	2	3	2	3	2	4	2	4	2	4	2	5	2	5	5	1	5	1	5	5	5	5	5	1	1	1
Beijing	Beijing	Beijing Changping District Hospital	7330	2	24	1	1	2	2	6	1	0	0	0	0	1	0	1	1	1	0	0	5	1	5	1	5	2	6	1	5	1	1		1		1	5	5	6	1	5	6	6	5	6	6	1	1
Beijing	Beijing	Beijing Changping District Hospital	3755	2	36	1	2	2	2	3	2	0	0	1	0	0	0	1	0	0	0	0	3	2	4	2	3	2	3	2	4	2	3	2	5	3	2	5	6	6	4	3	6	6	4	3	3	3	3
Beijing	Beijing	Beijing Changping District Hospital	3680	2	46	2	1	2	2	3	3	0	0	1	0	0	0	0	1	0	0	0	1		4	1	1		1		4	1	1		4	1	5	6	6	6	1	3	6	6	5	5	6	6	6
Beijing	Beijing	Beijing Changping District Hospital	3685	2	51	2	1	5	3	2	4	0	0	1	0	0	0	1	1	0	0	0	5	1	6	1	1		1		1		1		1		5	5	1	4	1	1	6	1	5	1	1	1	1
Beijing	Beijing	Beijing Changping District Hospital	3697	2	51	1	1	1	1	2	6	0	0	1	0	0	0	0	0	0	1	1	1		1		1		1		1		1		1		1	1	1	1	1	1	1	1	1	1	1	1	1
Beijing	Beijing	Beijing Changping District Hospital	3699	2	47	1	1	5	2	3	4	0	1	0	0	0	0	0	1	0	0	0	4	2	4	1	6	1	6	3	3	2	5	1	5	3	6	6	6	6	6	6	6	6	6	6	1	1	1
Beijing	Beijing	Beijing Changping District Hospital	3715	2	48	1	1	5	2	2	4	0	0	1	0	0	0	1	0	0	0	0	1		5	1	1		1		1		1		2	1	4	6	5	6	1	1	6	5	1	5	1	1	1
Beijing	Beijing	Beijing Changping District Hospital	3724	2	36	1	1	5	2	5	2	0	0	1	0	0	0	1	0	0	0	0	4	2	4	2	6	1	5	1	5	2	6	1	4	1	5	5	6	6	3	4	6	5	4	4	1	1	1
Beijing	Beijing	Beijing Changping District Hospital	3727	2	49	1	1	5	2	3	4	0	0	1	0	0	0	1	0	0	0	0	5	1	4	1	1		1		5	1	6	1	1		5	5	5	6	1	5	6	5	6	5	1	1	1
Beijing	Beijing	Beijing Changping District Hospital	3757	2	32	1	1	1	3	6	2	0	0	1	0	0	0	1	0	0	0	0	4	1	4	2	5	2	5	2	5	2	6	1	5	3	5	5	1	6	1	5	6	6	5	5	6	1	1
Beijing	Beijing	Beijing Changping District Hospital	3772	2	44	1	1	5	2	3	3	0	0	0	0	1	0	1	0	0	0	0	4	2	4	1	5	1	4	1	5	1	4	1	1		1	4	4	3	1	4	4	4	1	1	1	1	1
Beijing	Beijing	Beijing Changping District Hospital	3780	2	50	1	1	1	2	2	4	0	0	0	0	1	1	0	0	0	0	0	1		6	1	1		1		1		1		1		5	5	5	5	5	5	5	5	5	5	5	5	5
Beijing	Beijing	Beijing Changping District Hospital	3787	2	52	1	1	5	2	2	4	0	0	0	0	1	1	1	1	0	0	0	3	1	3	1	3	1	1		3	1	6	3	1		4	4	4	3	3	2	6	6	3	3	3	3	3
Beijing	Beijing	Beijing Changping District Hospital	3810	2	46	1	1	1	2	3	4	0	0	0	0	1	0	1	1	0	0	1	5	1	4	1	6	1	6	3	4	3	5	1	5	1	3	3	3	4	1	3	6	6	4	3	4	1	1
Beijing	Beijing	Beijing Changping District Hospital	3816	2	40	1	1	5	2	5	2	0	0	1	0	0	0	1	1	0	0	0	3	2	5	1	6	1	6	1	6	1	6	1	5	1	5	5	6	6	1	5	6	6	5	5	1	1	1
Beijing	Beijing	Beijing Changping District Hospital	3978	2	24	1	1	1	2	6	1	0	0	0	0	1	1	1	1	0	0	0	4	2	4	2	5	1	6	3	4	2	6	1	4	1	4	4	6	5	3	3	6	6	4	4	5	5	4
Beijing	Beijing	Beijing Changping District Hospital	3986	2	54	2	1	5	2	2	4	0	0	0	0	1	0	1	1	1	0	0	5	1	6	1	1		1		1		1		1		1	1	1	1	1	1	6	6	1	1	1	1	1
Beijing	Beijing	Beijing Changping District Hospital	4101	2	51	2	1	1	2	2	4	0	0	0	0	1	0	1	0	0	0	0	4	3	4	1	6	1	1		6	1	6	1	1		5	5	5	5	5	5	5	5	5	5	5	5	5
Beijing	Beijing	Beijing Changping District Hospital	4135	2	53	1	1	1	2	2	4	0	0	0	0	1	0	0	1	0	0	0	3	2	4	2	6	3	1		5	2	5	2	1		5	5	5	5	5	5	5	4	5	5	5	5	5
Beijing	Beijing	Beijing Changping District Hospital	4989	2	36	1	1	1	2	3	3	0	0	1	0	0	0	1	0	0	0	0	6	1	5	1	6	1	6	3	6	1	6	3	1		6	6	6	6	1	6	1	1	6	6	1	6	6
Beijing	Beijing	Beijing Changping District Hospital	3676	2	48	1	2	5	2	3	4	0	0	0	0	1	0	1	0	0	0	0	6	1	6	1	6	1	6	1	6	1	6	1	4	1	6	6	6	6	1	1	6	6	6	6	1	1	1
Beijing	Beijing	Beijing Changping District Hospital	3877	2	51	1	2	5	2	2	4	0	0	0	0	1	0	0	0	0	0	1	5	2	5	2	6	1	6	1	1		6	1	1		6	6	6	4	1	4	6	5	6	6	6	6	5
Beijing	Beijing	Beijing Chaoyang Guanghua hospital	6634	2	33	1	1	2	4	6	1	0	0	1	0	0	0	0	0	0	0	1	3	2	3	2	5	2	3	2	3	2	3	2	3	2	3	4	1	3	1	3	5	4	4	3	3	3	3
Beijing	Beijing	Beijing Chaoyang Guanghua hospital	6638	2	39	1	1	5	3	4	2	0	0	1	0	0	0	1	1	1	0	0	1		3	2	3	2	1		3	2	4	2	4	2	1	1	1	1	1	2	3	3	1	2	2	1	1
Beijing	Beijing	Beijing Chaoyang Guanghua hospital	6639	2	40	1	1	1	3	4	2	0	0	1	1	0	0	1	1	1	0	0	3	2	3	2	3	2	4	2	3	2	5	2	1		4	4	4	4	1	2	5	4	4	4	4	4	3
Beijing	Beijing	Beijing Chaoyang Guanghua hospital	6648	2	51	1	1	5	2	2	4	0	0	1	1	0	0	1	0	0	0	0	3	1	3	1	4	1	4	1	4	1	4	1	1		4	6	6	3	3	2	6	6	4	4	6	4	2
Beijing	Beijing	Beijing Chaoyang Guanghua hospital	4	2	38	1	1	1	2	2	4	1	0	0	0	0	0	1	1	0	0	0	1		2	1	1		1		1		1		1		3	3	3	3	3	3	3	3	3	3	3	3	3
Beijing	Beijing	Beijing Chuiyangliu hospital (Beijing minimally invasive hospital)	3884	2	32	1	1	5	2	6	2	0	0	0	1	0	0	0	1	0	0	0	4	2	5	2	4	2	6	3	4	3	6	2	4	2	6	6	6	6	6	6	6	6	6	5	5	5	5
Beijing	Beijing	Beijing Chuiyangliu hospital (Beijing minimally invasive hospital)	3489	2	46	1	1	2	3	3	3	0	0	0	1	0	0	1	1	0	0	1	4	2	3	2	4	2	4	1	3	2	4	2	3	2	6	6	6	6	1	4	6	6	5	5	5	6	6
Beijing	Beijing	Beijing Chuiyangliu hospital (Beijing minimally invasive hospital)	3459	2	49	2	1	1	3	2	4	0	0	0	1	0	0	1	1	1	0	0	3	3	3	3	3	3	3	3	4	3	3	3	5	3	3	4	5	5	3	4	5	5	4	5	5	5	5
Beijing	Beijing	Beijing Chuiyangliu hospital (Beijing minimally invasive hospital)	3618	2	45	1	1	1	3	4	3	0	0	1	1	0	0	0	1	0	0	0	3	2	3	2	3	2	3	2	4	2	4	2	5	3	1	4	1	4	1	3	5	4	4	4	4	4	4
Beijing	Beijing	Beijing Chuiyangliu hospital (Beijing minimally invasive hospital)	3436	2	36	1	1	1	2	5	3	0	0	1	0	0	0	1	0	0	0	0	3	2	4	2	4	2	4	2	4	2	5	1	1		4	4	1	4	1	4	6	6	4	4	3	4	4
Beijing	Beijing	Beijing Chuiyangliu hospital (Beijing minimally invasive hospital)	3456	2	36	1	1	1	3	4	3	0	0	0	0	1	0	1	1	0	0	0	3	2	4	2	3	2	4	2	3	2	4	2	5	3	4	3	5	3	3	3	3	3	4	4	4	4	4
Beijing	Beijing	Beijing Chuiyangliu hospital (Beijing minimally invasive hospital)	3458	2	42	1	1	5	3	3	3	0	0	1	0	0	0	0	1	0	0	0	3	2	4	2	4	2	4	2	4	2	6	1	5	3	4	4	4	6	1	4	6	6	4	4	4	6	3
Beijing	Beijing	Beijing Chuiyangliu hospital (Beijing minimally invasive hospital)	3472	2	23	1	1	2	1	6	3	0	0	0	0	1	0	1	1	0	0	1	3	2	2	2	1		2	2	2	2	1		5	2	3	1	1	3	1	1	1	1	4	3	2	2	1
Beijing	Beijing	Beijing Chuiyangliu hospital (Beijing minimally invasive hospital)	3605	2	33	1	1	5	4	6	1	0	0	1	1	0	0	1	0	0	0	1	3	2	3	2	3	2	4	2	4	2	3	2	5	3	5	5	6	6	1	5	5	4	5	4	4	5	3
Beijing	Beijing	Beijing Chuiyangliu hospital (Beijing minimally invasive hospital)	3808	2	28	1	1	3	3	6	2	0	0	1	0	0	1	1	1	0	1	0	5	3	6	2	1		5	3	3	2	4	2	5	3	3	6	3	3	4	4	4	4	4	3	2	2	2
Beijing	Beijing	Beijing Chuiyangliu hospital (Beijing minimally invasive hospital)	3889	2	38	1	1	5	3	5	3	0	0	1	1	0	0	1	0	0	0	0	3	2	4	2	4	2	4	2	4	2	6	1	1		1	6	1	1	1	4	6	6	1	1	1	1	4
Beijing	Beijing	Beijing Chuiyangliu hospital (Beijing minimally invasive hospital)	3955	2	37	1	1	5	4	5	2	0	1	0	0	0	0	1	1	1	1	1	3	2	3	2	3	2	3	2	3	2	3	2	5	2	1	1	1	1	3	3	1	1	3	3	3	3	3
Beijing	Beijing	Beijing Chuiyangliu hospital (Beijing minimally invasive hospital)	3979	2	33	1	1	2	3	6	2	0	0	0	0	1	0	1	1	0	0	0	3	2	3	2	4	2	3	2	3	2	5	2	1		3	3	1	3	1	3	5	5	5	5	4	3	3
Beijing	Beijing	Beijing Chuiyangliu hospital (Beijing minimally invasive hospital)	4172	2	37	1	1	5	3	4	3	0	0	0	0	1	0	1	1	0	0	0	3	2	4	2	5	2	4	2	3	2	4	2	5	3	6	5	4	3	2	4	6	5	4	4	4	4	3
Beijing	Beijing	Beijing Chuiyangliu hospital (Beijing minimally invasive hospital)	3430	2	42	1	1	3	2	4	4	0	0	0	1	0	1	1	0	0	0	0	3	2	1		1		6	2	6	2	1		1		1	1	1	1	3	3	1	1	1	1	1	1	1
Beijing	Beijing	Beijing Chuiyangliu hospital (Beijing minimally invasive hospital)	3437	2	35	1	1	1	3	5	3	0	0	0	0	1	0	1	1	0	0	0	3	2	3	2	1		4	2	3	2	1		1		3	4	6	3	1	3	6	6	4	4	4	6	4
Beijing	Beijing	Beijing Chuiyangliu hospital (Beijing minimally invasive hospital)	3497	2	47	1	1	1	3	2	3	0	0	0	0	1	0	1	0	0	0	0	4	2	5	2	1		1		5	2	1		6	3	6	6	6	6	1	5	6	6	1	1	1	1	1
Beijing	Beijing	Beijing Chuiyangliu hospital (Beijing minimally invasive hospital)	3499	2	32	1	1	2	3	6	2	0	0	0	0	1	0	0	1	0	0	0	3	2	3	2	3	2	3	2	3	2	3	2	1		3	3	3	3	3	3	3	3	3	3	3	3	3
Beijing	Beijing	Beijing Chuiyangliu hospital (Beijing minimally invasive hospital)	3515	2	26	1	1	2	3	6	2	0	0	0	1	0	0	1	1	0	0	1	4	2	4	2	5	1	4	2	5	1	5	2	5	1	5	5	6	5	5	4	5	5	5	4	4	4	4
Beijing	Beijing	Beijing Chuiyangliu hospital (Beijing minimally invasive hospital)	3534	2	46	1	1	2	3	3	4	0	0	1	0	0	1	0	0	0	0	0	4	2	4	2	4	2	5	2	4	2	5	1	4	2	4	4	4	4	1	6	6	6	5	5	5	5	5
Beijing	Beijing	Beijing Chuiyangliu hospital (Beijing minimally invasive hospital)	3736	2	44	1	1	2	3	4	3	0	0	1	1	0	0	1	1	1	1	1	3	2	3	2	4	2	4	2	3	2	4	2	1		3	4	3	4	3	4	4	4	4	4	3	4	3
Beijing	Beijing	Beijing Chuiyangliu hospital (Beijing minimally invasive hospital)	3766	2	38	1	1	2	2	5	3	0	1	0	0	0	0	1	0	0	0	0	1		1		1		1		1		1		1		4	4	4	3	4	4	4	4	4	4	4	4	4
Beijing	Beijing	Beijing Chuiyangliu hospital (Beijing minimally invasive hospital)	4408	2	35	1	1	2	2	5	3	0	0	0	1	0	0	1	1	0	0	0	4	2	3	2	4	2	4	2	4	2	5	1	1		6	6	6	6	1	6	6	6	5	5	6	6	5
Beijing	Beijing	Beijing Fengtai Hospital	6656	2	35	1	1	1	2	6	2	0	0	0	0	1	0	1	1	0	0	0	1		3	2	6	2	1		5	2	5	2	4	1	5	5	5	5	1	1	6	6	5	5	5	5	5
Beijing	Beijing	Beijing Fengtai Hospital	7526	2	41	1	1	5	2	3	3	0	0	0	0	1	0	1	1	1	1	0	4	2	1		1		3	2	1		1		1		3	4	3	1	1	3	3	3	1	3	1	1	1
Beijing	Beijing	Beijing Fengtai Hospital	6649	2	31	1	1	5	2	6	2	0	0	0	0	1	0	0	0	0	0	1	3	2	2	2	6	1	3	2	2	2	6	3	1		3	3	6	2	1	2	1	1	3	3	2	3	2
Beijing	Beijing	Beijing Fengtai Hospital	6726	2	30	1	1	1	2	6	2	0	0	1	0	0	0	1	0	0	0	1	3	2	3	2	3	2	1		1		4	2	1		5	4	6	6	1	2	6	6	6	3	6	6	3
Beijing	Beijing	Beijing Fengtai Hospital	6822	2	21	1	1	1	1	6	3	0	0	0	0	1	0	1	0	0	0	0	1		1		1		1		1		1		1		3	3	3	3	3	3	3	3	3	3	3	3	3
Beijing	Beijing	Beijing Fengtai Hospital	6944	2	34	2	1	5	2	6	2	0	0	0	0	1	0	0	1	0	0	0	4	2	4	2	3	2	1		6	2	5	1	4	1	6	6	6	6	6	6	6	6	3	4	6	6	2
Beijing	Beijing	Beijing Fengtai Hospital	7290	2	40	1	1	1	3	4	3	0	0	1	0	0	0	0	0	1	0	0	3	2	3	2	3	2	3	2	3	2	6	1	4	1	6	6	4	3	3	2	6	3	3	3	3	6	3
Beijing	Beijing	Beijing Fengtai Hospital	7522	2	9	1	1	1	2	6	1	0	0	0	0	1	1	1	1	0	0	0	3	2	3	2	2	2	3	2	3	2	3	2	2	2	3	3	2	2	2	2	3	3	3	3	3	3	2
Beijing	Beijing	Beijing Fengtai Hospital	6651	1	50	1	1	1	3	2	4	0	0	0	0	1	0	0	0	0	1	1	3	3	3	3	3	2	3	1	3	3	3	3	2	2	3	3	3	3	3	3	3	3	3	3	3	3	3
Beijing	Beijing	Beijing Fengtai Hospital	6778	2	35	1	1	5	2	5	2	0	0	0	1	0	0	0	0	0	0	1	1		4	2	5	2	1		4	2	6	1	1		1	1	1	5	1	1	5	4	1	3	4	1	1
Beijing	Beijing	Beijing Fengtai Hospital	7072	2	46	2	1	5	2	3	3	0	0	1	1	0	1	1	1	1	0	0	5	2	4	2	4	2	1		1		5	2	1		1	1	1	5	1	1	6	6	1	1	1	1	1
Beijing	Beijing	Beijing Fengtai Hospital	7121	2	27	1	1	2	2	6	2	0	0	0	0	1	0	0	0	0	0	1	3	2	2	2	6	2	4	2	3	2	6	2	1		4	4	1	2	1	2	1	3	6	3	3	6	2
Beijing	Beijing	Beijing Fengtai Hospital	7368	2	20	1	1	5	1	6	2	0	0	1	0	0	0	0	0	0	0	1	3	2	3	2	1		1		4	2	5	2	5	1	5	5	1	3	1	2	6	6	3	2	2	2	2
Beijing	Beijing	Beijing Fengtai Hospital	8036	2	30	1	1	1	3	6	2	0	0	1	0	0	0	0	0	0	0	1	6	1	1		6	1	5	2	5	2	6	1	1		6	6	6	3	1	2	6	6	6	6	6	6	2
Beijing	Beijing	Beijing Fengtai Hospital	8737	2	23	1	1	1	2	6	1	0	1	0	0	0	0	0	0	0	0	1	3	2	3	2	3	2	2	2	3	2	3	2	1		4	3	3	6	1	3	6	6	4	4	4	6	2
Beijing	Beijing	Beijing Fengtai Hospital	6701	2	43	1	2	1	3	3	3	0	0	0	0	1	0	0	0	0	0	1	4	2	4	2	4	2	1		4	2	4	2	1		5	5	5	4	1	4	5	5	4	4	5	6	4
Beijing	Beijing	Beijing Haidian Hospital	6454	2	27	1	1	2	2	6	3	0	0	0	0	1	0	0	1	0	0	0	3	2	1		1		4	2	5	2	4	2	1		3	4	4	3	1	3	4	4	4	4	3	3	3
Beijing	Beijing	Beijing Haidian Hospital	6409	2	27	1	1	2	3	5	1	0	0	0	0	1	0	1	1	0	0	0	3	2	4	2	3	2	4	2	4	2	4	2	2	2	3	1	1	3	1	3	4	4	3	3	3	4	3
Beijing	Beijing	Beijing Haidian Hospital	6618	1	22	1	1	2	3	6	1	0	0	0	0	1	0	1	0	0	0	0	3	2	5	2	1		3	2	3	2	4	2	5	2	4	5	5	5	5	4	3	5	4	4	1	1	5
Beijing	Beijing	Beijing Haidian Hospital	6255	1	26	1	1	2	4	6	1	0	0	0	0	1	0	1	0	0	0	0	5	2	5	2	5	2	6	1	5	2	5	2	4	1	4	4	4	3	3	3	5	5	4	4	5	3	3
Beijing	Beijing	Beijing Haidian Hospital	6272	2	25	1	1	1	2	6	2	0	0	0	0	1	0	1	0	0	0	0	3	2	3	2	4	2	5	2	4	2	1		1		4	4	5	5	1	5	6	6	1	1	1	1	5
Beijing	Beijing	Beijing Haidian Hospital	6288	2	38	1	1	2	3	4	2	0	0	1	0	0	0	1	1	0	0	0	2	2	3	2	3	2	2	2	3	2	3	2	3	2	3	5	1	1	1	5	5	3	3	3	3	5	1
Beijing	Beijing	Beijing Haidian Hospital	6300	2	32	1	1	1	3	6	2	0	0	0	0	1	0	1	0	0	0	0	3	2	3	2	3	1	6	3	4	2	5	1	5	1	3	4	4	4	1	3	6	5	1	1	1	1	2
Beijing	Beijing	Beijing Haidian Hospital	6412	2	24	1	1	2	2	6	2	0	0	0	0	1	0	1	1	0	0	0	3	2	3	2	5	2	6	2	4	2	1		6	2	6	6	6	6	1	3	6	6	3	2	4	6	3
Beijing	Beijing	Beijing Haidian Hospital	6415	2	32	1	1	5	2	6	2	0	0	0	0	1	0	1	0	0	0	0	3	2	1		3	2	4	2	1		3	2	1		3	4	4	4	1	4	1	1	1	3	1	4	1
Beijing	Beijing	Beijing Haidian Hospital	6248	2	50	1	1	2	3	2	4	0	0	0	0	1	0	1	0	0	0	0	1		4	2	1		1		1		5	2	1		1	1	1	1	1	1	1	4	1	1	1	1	1
Beijing	Beijing	Beijing Haidian Hospital	6260	2	49	1	1	5	3	2	4	0	0	0	0	1	0	1	0	0	0	0	4	2	4	2	4	2	1		4	2	1		1		4	4	5	6	1	1	6	6	1	5	5	6	3
Beijing	Beijing	Beijing Haidian Hospital	6265	2	49	2	1	5	3	2	4	0	0	0	0	1	0	1	1	0	0	0	1		3	2	6	1	1		1		6	1	1		4	4	6	1	1	1	6	6	1	1	1	1	1
Beijing	Beijing	Beijing Haidian Hospital	6268	2	29	1	1	2	3	5	2	0	0	0	0	1	0	0	1	0	0	0	4	2	5	2	6	1	6	1	5	2	6	1	4	1	4	5	1	5	1	5	6	6	5	5	5	5	5
Beijing	Beijing	Beijing Haidian Hospital	6276	2	47	1	1	5	3	2	4	0	0	0	0	1	0	1	0	0	0	0	4	2	4	2	1		1		4	2	1		1		1	1	1	1	1	1	1	1	5	5	5	5	5
Beijing	Beijing	Beijing Haidian Hospital	6280	2	40	1	1	5	2	4	3	0	0	0	0	1	0	1	0	0	0	0	3	2	1		1		3	2	3	2	3	2	1		3	3	4	3	3	3	1	1	3	3	4	1	3
Beijing	Beijing	Beijing Haidian Hospital	6390	2	41	2	1	5	3	4	3	0	0	0	0	1	0	0	1	0	0	0	4	2	4	2	4	2	1		3	2	3	2	1		4	4	1	1	1	3	3	3	1	3	3	3	3
Beijing	Beijing	Beijing Haidian Hospital	6394	2	26	1	1	5	2	6	2	0	0	0	0	1	0	1	1	1	0	0	4	2	1		1		4	2	4	2	1		1		4	4	4	4	1	4	1	1	4	4	1	1	4
Beijing	Beijing	Beijing Haidian Hospital	6401	2	27	1	1	2	3	6	1	0	0	0	0	1	0	1	0	0	0	0	3	2	3	2	4	2	6	1	4	2	5	2	4	1	6	6	6	5	4	4	4	4	4	5	5	5	4
Beijing	Beijing	Beijing Haidian Hospital	6430	2	28	1	1	2	2	6	2	0	0	0	0	1	0	1	1	1	0	0	3	2	5	2	1		4	2	4	2	1		5	2	4	4	4	5	5	4	4	5	4	5	5	5	4
Beijing	Beijing	Beijing Haidian Hospital	6439	2	35	1	1	2	3	5	3	0	0	0	0	1	0	1	0	0	0	0	4	2	3	2	4	2	4	2	4	2	4	2	1		4	5	1	5	1	4	5	5	4	4	4	4	4
Beijing	Beijing	Beijing Haidian Hospital	6444	2	30	1	1	5	2	6	2	0	0	0	0	1	0	1	1	0	0	0	3	2	3	2	3	2	3	2	3	2	1		2	2	3	5	1	5	1	3	6	4	4	4	4	3	3
Beijing	Beijing	Beijing Haidian Hospital	6464	2	51	2	1	5	3	2	4	0	0	0	0	1	0	1	1	0	0	0	4	2	4	2	1		1		1		6	2	1		1	1	1	1	1	1	6	3	1	1	4	4	1
Beijing	Beijing	Beijing Haidian Hospital	6605	2	42	1	1	5	3	4	3	0	0	0	0	1	0	1	0	0	0	0	3	2	4	2	1		4	2	3	2	6	2	1		4	4	6	1	1	4	6	6	5	5	5	5	5
Beijing	Beijing	Beijing Haidian Hospital	6629	2	38	1	1	5	2	5	3	0	0	0	0	1	0	1	0	0	0	0	3	2	3	2	3	2	3	2	3	2	3	2	1		3	5	1	2	1	2	5	5	2	2	4	3	1
Beijing	Beijing	Beijing Haidian Hospital	6846	2	44	1	1	2	2	2	3	0	0	0	0	1	0	1	0	0	0	0	3	2	1		1		1		1		1		1		1	1	1	1	1	1	1	1	1	1	1	1	1
Beijing	Beijing	Beijing Haidian Hospital	7257	2	42	1	1	5	3	4	3	0	0	0	0	1	0	1	0	0	1	0	6	1	6	1	6	1	1		6	1	1		1		4	4	6	4	1	4	6	6	6	6	6	6	6
Beijing	Beijing	Beijing Haidian Hospital	6592	2	46	1	2	5	2	3	4	0	0	0	0	1	0	0	1	1	1	0	4	2	4	2	5	2	4	2	4	2	4	2	3	2	5	5	5	6	1	4	6	5	6	6	6	5	6
Beijing	Beijing	Beijing Hui people's Hospital	5102	2	32	1	1	2	2	6	1	0	1	0	0	0	0	1	0	0	0	0	2	2	2	2	2	2	3	2	2	2	2	2	4	2	1	1	1	2	1	2	1	1	6	2	2	2	2
Beijing	Beijing	Beijing Hui people's Hospital	5176	2	48	2	1	2	3	2	4	0	1	0	0	0	0	1	0	0	0	0	2	2	2	2	2	2	2	2	2	2	2	2	4	2	2	2	2	2	2	2	2	2	2	2	2	2	2
Beijing	Beijing	Beijing Hui people's Hospital	5119	2	41	1	1	5	2	4	3	0	1	0	0	0	0	0	1	0	0	0	2	2	2	2	2	2	2	2	2	2	1		1		1	1	1	2	1	2	1	2	2	2	1	1	2
Beijing	Beijing	Beijing Hui people's Hospital	5124	2	35	1	1	5	2	6	3	0	1	0	1	0	0	1	0	0	0	0	2	2	2	2	2	2	5	2	2	2	2	2	2	2	1	1	1	5	1	2	1	2	3	3	1	1	3
Beijing	Beijing	Beijing Hui people's Hospital	5118	2	35	1	1	2	2	6	2	0	1	0	1	0	1	1	1	0	0	0	2	2	2	2	2	2	2	2	2	2	2	2	1		1	1	1	2	1	1	1	2	2	2	1	1	2
Beijing	Beijing	Beijing Hui people's Hospital	5149	2	28	1	1	2	2	6	2	0	0	0	1	0	0	0	1	0	0	1	2	2	2	2	2	2	2	2	2	2	2	2	1		2	2	2	2	2	2	2	2	2	2	2	2	2
Beijing	Beijing	Beijing integrated traditional Chinese and Western Medicine Hospital	5448	2	24	1	1	1	2	6	1	0	0	0	0	1	0	0	0	0	0	1	2	2	3	2	3	2	3	2	3	2	4	2	5	2	4	5	6	6	1	4	6	6	4	5	1	1	4
Beijing	Beijing	Beijing integrated traditional Chinese and Western Medicine Hospital	5933	2	32	1	1	2	2	6	3	0	0	0	0	1	0	0	1	0	0	1	3	2	3	2	1		4	2	3	2	6	1	1		6	6	6	5	1	3	6	6	4	6	6	6	3
Beijing	Beijing	Beijing integrated traditional Chinese and Western Medicine Hospital	5960	2	40	1	1	5	3	4	3	0	0	0	1	0	0	0	0	0	0	1	3	2	3	2	3	2	3	2	3	2	1		1		4	4	4	4	1	3	6	6	3	3	1	1	1
Beijing	Beijing	Beijing integrated traditional Chinese and Western Medicine Hospital	5967	2	43	1	1	5	3	3	3	0	0	0	0	1	0	1	1	0	0	1	3	2	3	2	3	2	3	2	3	2	6	2	5	3	6	6	6	6	1	3	6	6	3	3	1	1	3
Beijing	Beijing	Beijing integrated traditional Chinese and Western Medicine Hospital	6004	2	44	1	1	1	3	3	3	0	0	1	1	0	0	1	0	0	0	0	4	2	4	2	4	2	5	2	5	2	5	2	4	2	5	5	5	5	5	5	5	5	5	5	5	5	5
Beijing	Beijing	Beijing integrated traditional Chinese and Western Medicine Hospital	6063	2	36	1	1	2	3	6	2	0	1	0	0	0	0	1	0	0	0	1	3	2	2	2	3	2	3	2	3	2	6	2	1		3	4	5	3	1	3	5	2	3	3	3	3	3
Beijing	Beijing	Beijing integrated traditional Chinese and Western Medicine Hospital	6798	2	36	2	1	1	2	6	2	0	0	0	0	1	0	1	0	0	0	0	1		3	2	3	2	1		3	2	3	2	6	3	5	5	6	6	1	3	3	3	6	3	1	1	3
Beijing	Beijing	Beijing integrated traditional Chinese and Western Medicine Hospital	5925	2	33	1	1	2	1	6	3	0	0	0	0	1	0	1	1	0	0	0	3	2	3	2	3	2	3	2	3	2	3	2	3	2	4	4	3	3	3	3	4	4	3	3	3	3	3
Beijing	Beijing	Beijing integrated traditional Chinese and Western Medicine Hospital	5974	2	32	1	1	5	2	6	3	0	0	0	0	1	0	1	0	0	0	1	3	2	3	2	3	2	3	2	3	2	1		1		1	1	1	3	1	3	1	3	3	2	1	1	3
Beijing	Beijing	Beijing integrated traditional Chinese and Western Medicine Hospital	5976	2	39	1	1	5	2	4	3	0	0	0	0	1	0	1	1	0	0	0	1		1		1		1		1		1		1		1	1	1	1	1	1	1	1	1	1	1	1	1
Beijing	Beijing	Beijing integrated traditional Chinese and Western Medicine Hospital	5996	2	52	1	1	5	2	2	4	0	0	1	0	0	0	1	1	0	0	0	1		3	2	3	2	1		3	2	3	2	1		4	4	4	4	1	1	3	3	1	3	3	5	1
Beijing	Beijing	Beijing integrated traditional Chinese and Western Medicine Hospital	6070	2	32	1	1	1	2	6	2	0	0	1	0	0	0	1	0	0	0	0	3	2	3	2	3	2	3	2	5	2	3	2	5	3	4	4	4	6	1	3	6	6	1	4	1	1	4
Beijing	Beijing	Beijing integrated traditional Chinese and Western Medicine Hospital	6115	2	49	2	1	5	3	2	4	0	0	0	0	1	0	1	0	0	0	0	1		1		1		1		1		1		1		4	4	1	4	1	3	4	4	4	4	1	1	1
Beijing	Beijing	Beijing Jingmei Group General Hospital	4205	2	15	1	1	5	1	6	3	0	0	0	0	1	0	1	0	0	0	0	4	1	4	1	3	1	3	1	4	1	4	1	3	1	5	5	5	5	1	4	5	5	5	5	5	5	5
Beijing	Beijing	Beijing Jingmei Group General Hospital	3329	2	30	1	1	5	3	6	2	0	0	0	0	1	0	0	0	0	0	1	4	2	5	2	3	1	3	2	4	2	4	2	6	3	4	4	3	4	1	3	4	4	3	3	3	3	3
Beijing	Beijing	Beijing Jingmei Group General Hospital	3587	2	41	1	1	1	3	4	2	0	0	0	0	1	1	1	0	0	0	0	3	1	3	1	3	1	3	1	4	1	1		1		4	4	3	4	2	3	4	3	3	3	3	3	2
Beijing	Beijing	Beijing Jingmei Group General Hospital	3873	2	34	1	1	1	2	5	3	0	0	0	0	1	0	1	0	0	0	1	4	2	5	2	5	2	5	2	4	2	4	2	1		4	5	1	1	1	2	6	5	5	4	4	5	4
Beijing	Beijing	Beijing Jingmei Group General Hospital	3573	2	43	1	2	2	2	4	3	0	1	0	0	0	0	0	0	0	0	1	4	2	4	2	4	2	4	2	4	2	4	2	3	2	4	4	4	5	1	4	4	5	4	4	4	4	3
Beijing	Beijing	Beijing Jingmei Group General Hospital	3354	2	46	1	1	5	2	3	4	0	0	0	0	1	0	0	0	0	0	1	4	2	4	2	6	2	5	2	4	2	4	2	5	2	4	4	6	6	2	3	6	6	4	4	6	6	3
Beijing	Beijing	Beijing Jingmei Group General Hospital	3355	2	50	2	1	5	2	2	4	0	0	1	0	0	0	1	1	0	0	1	4	2	4	2	5	2	4	2	3	2	4	2	6	3	4	4	4	4	4	4	6	4	4	4	4	4	4
Beijing	Beijing	Beijing Jingmei Group General Hospital	3381	2	44	1	1	5	2	3	3	0	0	0	0	1	0	1	1	0	0	0	4	1	5	1	6	1	4	1	4	2	6	1	1		4	4	1	1	2	4	4	4	4	4	2	2	3
Beijing	Beijing	Beijing Jingmei Group General Hospital	3385	2	39	1	1	5	2	4	2	0	0	0	0	1	0	1	1	0	0	0	3	2	5	1	5	1	5	1	5	1	1		6	1	4	5	5	4	1	3	6	5	4	5	5	5	3
Beijing	Beijing	Beijing Jingmei Group General Hospital	3449	2	41	1	1	5	2	4	3	0	0	0	0	1	0	1	0	0	0	0	4	2	1		1		1		4	2	1		1		3	3	3	3	1	3	3	1	3	3	3	3	3
Beijing	Beijing	Beijing Jingmei Group General Hospital	3488	2	44	1	1	5	2	4	3	0	0	0	0	1	1	1	1	0	0	0	3	2	6	1	6	1	6	3	5	2	6	1	6	3	5	5	5	6	3	2	6	6	3	3	4	6	2
Beijing	Beijing	Beijing Jingmei Group General Hospital	4231	2	15	1	1	5	1	6	3	0	0	0	0	1	0	1	0	0	0	0	4	1	3	1	4	1	3	1	5	1	4	1	4	1	5	5	5	5	1	4	4	4	5	5	5	5	5
Beijing	Beijing	Beijing Jingmei Group General Hospital	4343	2	42	1	1	5	2	4	3	0	0	0	0	1	0	1	1	0	0	1	3	1	6	1	3	2	3	1	5	1	5	1	1		5	5	5	5	5	5	5	5	5	5	5	3	3
Beijing	Beijing	Beijing Jingmei Group General Hospital	3390	2	44	2	2	5	2	3	3	0	0	0	0	1	0	0	0	0	0	1	3	1	3	1	1		3	1	3	1	6	1	1		3	5	1	6	1	2	6	6	3	3	6	6	1
Beijing	Beijing	Beijing Jishuitan Hospital (Fourth Affiliated Hospital of Peking University, Jishuitan Hospital, Fourth Clinical Medical College of Peking University)	3360	2	42	1	1	2	4	3	3	0	0	1	0	0	0	1	0	0	0	0	6	3	4	2	4	2	6	1	4	2	6	1	1		6	6	6	6	6	6	6	4	4	4	4	4	4
Beijing	Beijing	Beijing Jishuitan Hospital (Fourth Affiliated Hospital of Peking University, Jishuitan Hospital, Fourth Clinical Medical College of Peking University)	3397	2	39	1	1	1	3	5	3	0	0	0	0	1	0	0	0	0	1	0	4	2	4	2	2	2	6	3	6	1	6	1	4	1	3	4	1	1	1	2	6	1	4	1	1	1	2
Beijing	Beijing	Beijing Jishuitan Hospital (Fourth Affiliated Hospital of Peking University, Jishuitan Hospital, Fourth Clinical Medical College of Peking University)	3406	2	50	1	1	5	3	3	4	0	0	0	0	1	1	1	0	0	0	0	5	1	6	1	6	1	5	1	5	1	6	1	1		5	5	5	5	1	5	5	5	5	5	5	5	1
Beijing	Beijing	Beijing Jishuitan Hospital (Fourth Affiliated Hospital of Peking University, Jishuitan Hospital, Fourth Clinical Medical College of Peking University)	3461	2	30	1	1	2	4	4	2	0	0	0	0	1	1	1	1	1	1	1	4	1	5	1	5	2	5	1	5	2	5	2	4	1	4	5	5	5	1	5	6	6	5	5	5	6	5
Beijing	Beijing	Beijing Jishuitan Hospital (Fourth Affiliated Hospital of Peking University, Jishuitan Hospital, Fourth Clinical Medical College of Peking University)	3593	2	24	1	1	1	2	6	2	0	0	0	1	0	1	1	0	0	0	0	6	1	6	1	6	1	6	1	6	1	6	1	3	3	3	5	1	5	1	5	6	5	1	1	1	1	1
Beijing	Beijing	Beijing Jishuitan Hospital (Fourth Affiliated Hospital of Peking University, Jishuitan Hospital, Fourth Clinical Medical College of Peking University)	3655	2	44	1	1	5	3	3	3	0	0	0	0	1	0	1	0	0	0	0	6	1	4	2	6	1	6	1	4	2	6	1	1		3	6	6	3	1	3	6	6	3	4	6	6	4
Beijing	Beijing	Beijing Jishuitan Hospital (Fourth Affiliated Hospital of Peking University, Jishuitan Hospital, Fourth Clinical Medical College of Peking University)	3832	2	46	2	1	5	3	3	4	0	0	0	0	1	1	0	0	0	0	0	5	1	5	1	1		6	1	5	1	6	1	1		6	6	6	6	6	6	6	6	6	6	6	6	6
Beijing	Beijing	Beijing Jishuitan Hospital (Fourth Affiliated Hospital of Peking University, Jishuitan Hospital, Fourth Clinical Medical College of Peking University)	3920	1	31	1	1	1	4	3	3	0	0	0	0	1	0	0	0	0	1	0	6	2	5	2	5	2	6	2	5	2	6	2	4	3	6	6	6	5	6	5	5	6	6	5	6	6	6
Beijing	Beijing	Beijing Jishuitan Hospital (Fourth Affiliated Hospital of Peking University, Jishuitan Hospital, Fourth Clinical Medical College of Peking University)	4582	2	34	1	1	3	4	5	2	0	1	0	0	0	1	1	1	1	1	1	4	2	4	2	5	2	4	2	4	2	4	2	1		5	5	6	6	1	1	3	3	3	3	3	3	3
Beijing	Beijing	Beijing Jishuitan Hospital (Fourth Affiliated Hospital of Peking University, Jishuitan Hospital, Fourth Clinical Medical College of Peking University)	4640	1	43	1	1	2	3	3	3	0	0	0	1	0	0	1	1	0	0	0	4	2	4	2	4	2	6	2	4	2	4	2	1		5	5	1	3	1	3	5	5	5	5	6	6	4
Beijing	Beijing	Beijing Jishuitan Hospital (Fourth Affiliated Hospital of Peking University, Jishuitan Hospital, Fourth Clinical Medical College of Peking University)	3291	1	50	2	1	5	3	2	4	0	0	1	0	0	0	1	1	1	0	0	5	2	4	2	1		5	2	5	1	5	1	4	1	5	5	1	5	1	3	6	5	1	4	5	6	4
Beijing	Beijing	Beijing Jishuitan Hospital (Fourth Affiliated Hospital of Peking University, Jishuitan Hospital, Fourth Clinical Medical College of Peking University)	3303	2	45	1	1	5	3	3	3	0	0	0	0	1	0	0	0	1	1	1	6	1	4	2	6	1	6	1	6	1	6	1	4	1	4	5	6	5	1	1	6	6	1	1	1	1	1
Beijing	Beijing	Beijing Jishuitan Hospital (Fourth Affiliated Hospital of Peking University, Jishuitan Hospital, Fourth Clinical Medical College of Peking University)	3310	2	24	1	1	2	2	6	2	0	0	0	0	1	1	1	1	0	0	0	4	2	5	1	1		3	2	4	2	1		1		1	1	1	1	1	1	1	5	5	5	5	5	5
Beijing	Beijing	Beijing Jishuitan Hospital (Fourth Affiliated Hospital of Peking University, Jishuitan Hospital, Fourth Clinical Medical College of Peking University)	3338	1	46	1	1	5	3	3	4	0	0	0	0	1	0	0	1	0	0	0	5	1	5	1	1		1		5	1	6	1	1		6	6	6	5	6	6	4	4	4	5	5	4	4
Beijing	Beijing	Beijing Jishuitan Hospital (Fourth Affiliated Hospital of Peking University, Jishuitan Hospital, Fourth Clinical Medical College of Peking University)	3419	2	32	1	1	4	4	6	2	0	0	0	0	1	0	1	0	0	0	0	5	2	4	2	1		4	1	4	2	1		1		1	1	1	5	3	1	1	1	1	1	1	1	1
Beijing	Beijing	Beijing Jishuitan Hospital (Fourth Affiliated Hospital of Peking University, Jishuitan Hospital, Fourth Clinical Medical College of Peking University)	3493	2	41	1	1	5	3	4	3	0	0	0	0	1	0	1	1	0	0	1	5	1	5	1	5	1	5	1	5	1	6	1	1		6	6	1	5	1	5	6	6	5	5	6	6	5
Beijing	Beijing	Beijing Jishuitan Hospital (Fourth Affiliated Hospital of Peking University, Jishuitan Hospital, Fourth Clinical Medical College of Peking University)	3510	2	39	1	1	1	3	4	3	0	0	0	0	1	0	1	1	1	0	0	5	1	5	1	3	1	6	1	5	2	4	1	1		6	6	6	6	1	2	5	5	3	1	1	1	1
Beijing	Beijing	Beijing Jishuitan Hospital (Fourth Affiliated Hospital of Peking University, Jishuitan Hospital, Fourth Clinical Medical College of Peking University)	3746	2	20	1	1	2	3	6	1	0	0	0	0	1	0	1	0	0	0	0	4	1	4	1	3	1	4	1	4	1	1		1		4	5	1	5	1	4	1	5	4	4	4	5	4
Beijing	Beijing	Beijing Jishuitan Hospital (Fourth Affiliated Hospital of Peking University, Jishuitan Hospital, Fourth Clinical Medical College of Peking University)	3885	2	33	1	1	1	3	6	2	0	0	0	0	1	0	1	1	0	0	0	5	2	5	2	3	2	6	2	5	2	1		1		6	6	6	6	1	1	6	1	6	6	6	6	4
Beijing	Beijing	Beijing Jishuitan Hospital (Fourth Affiliated Hospital of Peking University, Jishuitan Hospital, Fourth Clinical Medical College of Peking University)	3696	2	24	1	2	1	3	6	1	0	0	0	0	1	0	1	0	0	0	0	5	1	6	1	3	2	5	2	5	2	5	2	1		5	5	5	3	3	3	5	3	3	3	3	3	3
Beijing	Beijing	Beijing pulen hospital (Beijing Fourth Hospital)	6202	2	45	1	1	2	2	3	3	0	0	0	0	1	0	1	0	0	0	1	4	2	5	2	1		6	2	6	2	6	2	1		5	1	1	1	1	6	1	6	6	6	6	6	1
Beijing	Beijing	Beijing pulen hospital (Beijing Fourth Hospital)	6203	2	24	1	1	2	1	6	3	0	0	0	0	1	0	1	0	0	0	1	4	2	4	2	1		6	2	6	2	6	2	1		6	1	1	1	1	6	1	6	6	6	6	6	1
Beijing	Beijing	Beijing pulen hospital (Beijing Fourth Hospital)	6205	2	39	1	1	2	2	4	3	0	0	0	0	1	0	1	0	0	0	0	4	2	5	2	1		6	2	5	2	6	2	1		6	1	1	6	1	6	1	6	6	6	6	6	1
Beijing	Beijing	Beijing pulen hospital (Beijing Fourth Hospital)	6375	2	51	2	1	2	2	2	4	0	0	0	0	1	0	1	1	0	0	0	3	2	6	1	1		1		6	1	6	1	1		1	1	1	6	1	4	1	6	5	5	6	6	1
Beijing	Beijing	Beijing pulen hospital (Beijing Fourth Hospital)	6376	2	51	1	2	2	3	2	4	0	0	0	0	1	0	1	0	0	0	0	3	2	4	2	1		1		1		6	1	1		1	1	1	6	1	3	1	6	5	5	6	6	1
Beijing	Beijing	Beijing Sixth Hospital	3683	2	32	1	1	1	3	6	2	0	0	1	0	0	0	0	1	0	0	0	5	1	5	1	6	1	5	2	6	1	6	1	5	3	5	5	5	6	1	1	6	6	6	6	1	1	1
Beijing	Beijing	Beijing Sixth Hospital	3694	2	41	1	1	1	2	4	2	0	0	0	0	1	0	0	0	1	0	0	4	1	5	2	5	1	6	1	5	1	6	1	5	1	5	5	5	5	6	5	5	5	4	4	4	4	3
Beijing	Beijing	Beijing Sixth Hospital	3669	2	45	2	1	5	2	3	3	0	0	0	0	1	0	1	0	0	0	0	4	1	6	1	5	1	4	1	5	1	5	1	3	1	2	4	6	2	2	4	6	5	4	4	2	2	2
Beijing	Beijing	Beijing Sixth Hospital	3686	2	40	1	1	5	2	5	2	0	1	1	1	0	0	1	1	0	1	1	5	2	4	2	5	2	5	2	4	2	4	2	6	3	4	5	5	5	1	4	5	5	4	4	1	1	1
Beijing	Beijing	Beijing Sixth Hospital	3691	2	50	2	1	1	2	2	4	0	0	0	0	1	0	1	1	1	0	0	1		4	1	1		1		5	1	6	1	5	1	5	5	5	5	6	5	6	6	6	6	6	6	1
Beijing	Beijing	Beijing Sixth Hospital	3653	2	35	1	1	2	3	6	3	0	0	1	0	0	1	1	1	1	1	1	5	2	1		1		6	1	4	2	6	1	1		1	1	1	1	1	1	1	6	6	5	6	6	1
Beijing	Beijing	China Japan Friendship Hospital	5275	2	33	1	1	1	4	6	1	0	0	0	0	1	0	1	1	0	0	0	5	1	6	1	6	1	6	1	6	1	6	1	5	1	5	5	6	6	6	5	6	6	4	4	5	5	6
Beijing	Beijing	China Japan Friendship Hospital	5807	2	20	1	1	1	2	6	2	0	0	0	0	1	0	0	1	0	0	0	5	2	5	2	5	2	5	2	5	2	5	2	4	2	5	5	5	5	1	1	6	6	1	1	1	1	1
Beijing	Beijing	China Japan Friendship Hospital	5753	2	34	1	1	5	4	4	3	0	0	0	0	1	1	1	0	0	0	0	3	1	3	1	3	2	3	1	3	2	3	1	1		4	5	5	5	1	4	6	6	5	5	5	5	5
Beijing	Beijing	China Japan Friendship Hospital	5756	2	43	1	1	5	4	3	3	0	0	1	0	0	0	1	0	0	0	1	4	2	4	2	1		5	2	4	2	4	2	1		4	5	6	4	1	3	6	6	4	5	5	5	4
Beijing	Beijing	China Japan Friendship Hospital	5762	2	37	1	1	2	4	4	3	0	0	0	0	1	0	1	1	0	0	0	4	2	4	2	1		4	2	4	1	5	1	5	3	5	1	1	1	1	4	6	6	5	5	5	5	4
Beijing	Beijing	China Japan Friendship Hospital	5843	1	36	1	1	5	4	5	2	0	0	0	1	0	0	0	0	0	0	1	1		1		1		1		1		1		1		1	1	1	1	1	1	1	1	3	1	1	1	1
Beijing	Beijing	China Japan Friendship Hospital	5889	2	33	1	1	2	4	6	1	0	0	0	0	1	0	1	0	0	0	0	3	2	3	2	3	2	3	2	3	2	3	2	2	2	6	6	6	5	1	3	1	3	3	3	3	4	3
Beijing	Beijing	China Japan Friendship Hospital	5272	2	38	1	1	2	3	5	3	0	0	0	0	1	0	0	0	0	0	1	4	2	4	2	1		4	2	4	2	4	2	1		5	1	1	3	1	3	1	4	3	4	4	6	1
Beijing	Beijing	China Japan Friendship Hospital	5324	2	38	1	1	1	4	5	3	0	0	1	0	0	0	1	1	0	0	0	6	1	6	3	4	1	6	1	6	1	4	1	1		6	6	6	3	3	3	6	6	3	3	4	4	5
Beijing	Beijing	China Japan Friendship Hospital	5352	2	39	1	1	5	3	5	3	0	0	0	0	1	0	1	1	0	0	0	3	2	1		1		1		1		1		1		1	1	1	1	1	1	1	1	3	1	1	1	1
Beijing	Beijing	China Japan Friendship Hospital	5752	2	35	1	1	2	3	5	3	0	0	0	0	1	1	1	1	1	0	0	4	2	3	2	6	2	4	2	3	2	5	1	1		1	1	1	1	6	3	6	6	4	3	3	4	6
Beijing	Beijing	China Japan Friendship Hospital	5824	2	35	1	1	5	3	5	2	0	0	0	0	1	0	1	0	0	0	0	3	1	6	1	6	1	4	2	5	2	4	1	1		6	5	5	5	1	4	6	4	5	5	4	4	5
Beijing	Beijing	China Japan Friendship Hospital	6103	1	23	1	1	2	4	6	1	0	0	0	0	1	0	1	0	0	0	0	2	2	4	2	4	2	5	2	4	2	4	2	1		6	6	6	6	1	3	6	6	5	4	6	5	3
Beijing	Beijing	China Japan Friendship Hospital	7026	1	21	1	1	2	4	6	1	0	0	0	0	1	0	1	1	1	0	0	3	2	3	2	1		3	2	3	2	1		1		1	1	1	1	1	1	1	1	3	3	3	4	3
Beijing	Beijing	China Japan Friendship Hospital	5339	2	37	1	2	2	3	5	3	0	0	0	0	1	0	1	0	0	0	0	4	2	4	2	1		4	2	4	2	3	2	1		4	4	4	3	1	4	5	5	5	5	5	5	4
Beijing	Beijing	China Japan Friendship Hospital	5437	2	32	1	2	1	4	5	2	0	1	1	0	0	0	1	1	0	0	0	5	1	6	3	5	3	5	3	5	3	5	3	6	3	5	5	5	6	6	6	5	5	5	3	3	3	3
Beijing	Beijing	China Japan Friendship Hospital	5877	2	47	1	2	5	4	3	3	0	0	0	0	1	1	0	0	0	0	0	4	1	6	1	6	1	4	1	4	1	4	1	5	1	5	4	6	4	4	3	5	5	4	4	4	4	4
Beijing	Beijing	China Japan Friendship Hospital	5247	2	49	2	1	5	4	3	4	0	0	0	0	1	0	1	1	0	0	0	1		3	2	4	2	1		3	2	4	2	1		5	5	5	3	1	3	6	6	1	1	1	1	1
Beijing	Beijing	China Japan Friendship Hospital	5269	1	44	1	1	2	4	3	3	0	0	0	0	1	0	1	0	0	0	0	2	1	2	1	1		1		1		3	1	1		3	5	5	4	1	1	6	6	3	2	3	3	1
Beijing	Beijing	China Japan Friendship Hospital	5283	2	48	2	1	5	4	1	4	0	0	0	0	1	1	1	0	0	0	0	4	2	4	2	1		1		4	2	4	2	1		5	5	5	3	1	4	5	4	1	4	1	1	1
Beijing	Beijing	China Japan Friendship Hospital	5287	2	45	1	1	5	4	3	4	0	0	1	0	0	0	1	1	0	0	0	1		5	2	1		1		1		4	1	5	1	5	5	6	5	1	1	6	6	1	4	4	4	4
Beijing	Beijing	China Japan Friendship Hospital	5292	2	45	1	1	5	4	3	4	0	0	1	0	0	1	1	0	0	0	0	4	1	4	2	1		1		1		4	2	1		4	5	6	5	1	1	6	5	4	1	1	1	1
Beijing	Beijing	China Japan Friendship Hospital	5299	2	37	1	1	1	4	5	2	0	0	1	0	0	0	1	0	0	0	0	6	1	6	3	6	3	6	3	6	3	6	3	1		4	5	6	5	5	5	6	6	5	4	5	3	5
Beijing	Beijing	China Japan Friendship Hospital	5306	2	31	1	1	2	4	5	2	0	0	1	0	0	0	0	1	1	0	0	3	2	4	2	1		4	2	5	2	3	2	1		1	1	1	4	1	3	6	4	4	4	4	1	1
Beijing	Beijing	China Japan Friendship Hospital	5382	2	50	1	1	5	4	2	4	0	0	0	0	1	0	1	1	0	0	0	5	1	5	1	1		1		1		4	1	1		1	5	5	4	1	2	6	6	1	3	3	1	1
Beijing	Beijing	China Japan Friendship Hospital	5538	2	48	1	1	5	4	2	4	0	0	0	0	1	0	1	1	0	0	0	3	2	3	2	1		1		1		1		1		5	5	5	5	4	4	6	6	4	4	5	5	4
Beijing	Beijing	China Japan Friendship Hospital	5543	2	46	1	1	2	4	3	3	0	0	1	0	0	0	1	0	0	0	0	5	2	5	2	1		5	2	5	2	4	2	1		4	5	6	5	1	1	6	6	4	4	4	4	4
Beijing	Beijing	China Japan Friendship Hospital	5629	2	22	1	1	2	2	6	1	0	0	0	0	1	1	1	0	0	0	0	3	2	3	2	3	2	3	2	4	2	5	2	6	3	6	6	6	3	1	4	1	5	4	4	5	5	1
Beijing	Beijing	China Japan Friendship Hospital	5726	2	51	1	1	5	4	2	4	0	0	0	0	1	0	1	0	0	0	0	1		3	2	1		1		4	2	1		5	1	1	1	1	1	1	1	1	1	1	1	1	1	1
Beijing	Beijing	China Japan Friendship Hospital	5738	2	22	1	1	1	2	6	2	0	0	0	0	1	0	1	1	1	1	0	5	2	6	2	6	1	5	2	5	2	5	2	1		5	5	5	5	1	6	6	1	1	1	1	1	6
Beijing	Beijing	China Japan Friendship Hospital	5761	2	37	1	1	2	2	5	3	0	0	0	0	1	0	1	0	0	0	1	4	1	4	1	1		4	2	5	1	3	1	1		1	1	1	3	1	3	1	5	3	3	3	4	1
Beijing	Beijing	China Japan Friendship Hospital	5773	2	38	1	1	2	4	4	3	0	0	1	0	0	0	1	1	0	0	0	3	2	3	2	1		3	2	3	2	6	1	1		1	1	1	3	1	3	6	6	4	4	5	5	6
Beijing	Beijing	China Japan Friendship Hospital	5776	2	33	1	1	2	4	6	2	0	0	1	0	0	0	1	0	0	0	0	4	2	5	2	6	1	5	2	4	2	6	1	4	1	5	6	6	6	1	5	6	6	5	5	5	5	5
Beijing	Beijing	China Japan Friendship Hospital	5801	2	47	1	1	5	4	3	4	0	0	0	0	1	0	1	0	0	0	0	1		4	2	4	2	5	2	4	2	5	1	1		6	6	6	6	1	1	6	6	4	5	5	5	4
Beijing	Beijing	China Japan Friendship Hospital	5833	2	48	2	1	5	4	2	4	0	0	0	0	1	0	1	1	0	0	0	3	1	3	2	3	1	3	1	3	1	3	1	1		3	5	6	4	3	3	6	5	3	3	3	3	3
Beijing	Beijing	China Japan Friendship Hospital	5841	2	38	1	1	5	4	4	3	0	1	1	1	0	0	1	0	0	0	0	5	1	1		1		1		5	1	5	1	1		5	5	5	1	1	1	5	1	1	1	1	1	1
Beijing	Beijing	China Japan Friendship Hospital	5850	2	35	1	1	2	4	6	2	0	0	1	0	0	0	0	1	0	0	0	3	2	4	2	3	2	4	2	3	2	5	1	4	2	1	1	1	1	1	3	6	6	3	4	4	4	1
Beijing	Beijing	China Japan Friendship Hospital	5987	2	44	2	1	5	4	3	3	0	0	1	0	0	0	1	0	0	0	0	6	1	6	1	6	1	5	2	6	1	5	1	1		1	6	1	1	1	1	6	1	1	1	1	1	1
Beijing	Beijing	China Japan Friendship Hospital	6660	2	40	1	1	5	4	3	3	0	0	1	0	0	0	1	1	0	0	0	3	2	3	2	1		1		3	2	6	1	1		6	6	6	5	1	3	6	6	4	4	6	6	1
Beijing	Beijing	China Japan Friendship Hospital	7032	2	46	2	1	5	4	2	4	0	0	1	0	0	0	1	1	0	0	0	1		3	2	3	2	1		3	2	1		1		1	1	1	1	1	3	6	1	1	3	1	1	1
Beijing	Beijing	Fuxing Hospital Affiliated to Capital Medical University	5189	2	36	1	1	2	3	4	3	0	0	0	1	0	0	0	0	0	1	0	3	2	3	2	3	2	3	2	3	2	3	2	2	2	3	3	3	3	3	3	3	3	3	3	3	3	3
Beijing	Beijing	Fuxing Hospital Affiliated to Capital Medical University	5268	2	40	1	1	2	3	4	3	0	0	0	1	0	0	0	0	0	0	1	2	2	3	2	1		1		3	2	2	2	1		1	1	1	1	1	1	1	1	1	3	1	1	1
Beijing	Beijing	Fuxing Hospital Affiliated to Capital Medical University	5315	2	32	1	1	2	3	6	2	0	1	0	1	0	0	1	0	0	0	0	3	2	3	2	3	2	3	2	3	2	2	2	2	2	1	1	1	1	1	3	1	3	3	3	1	1	1
Beijing	Beijing	Fuxing Hospital Affiliated to Capital Medical University	5215	2	49	1	1	2	3	2	4	0	1	0	1	0	0	1	0	0	0	1	4	2	3	2	3	2	4	2	3	2	2	2	5	2	4	4	3	1	3	3	3	2	3	3	3	3	3
Beijing	Beijing	Fuxing Hospital Affiliated to Capital Medical University	5682	2	50	2	1	5	3	2	6	0	0	0	1	0	0	1	0	0	0	0	1		2	2	1		3	2	2	2	3	2	1		1	1	1	1	1	1	1	1	1	1	1	1	1
Beijing	Beijing	Fuxing Hospital Affiliated to Capital Medical University	5711	2	31	1	1	2	3	6	1	0	0	0	0	1	0	1	0	0	0	0	3	2	3	2	1		3	2	3	2	3	2	4	1	3	3	3	3	1	3	1	3	3	3	3	3	1
Beijing	Beijing	Fuxing Hospital Affiliated to Capital Medical University	5142	2	23	1	1	2	3	6	1	0	0	1	0	0	0	0	1	1	0	0	5	2	2	2	2	2	5	2	2	2	2	2	4	1	1	1	1	1	1	2	1	3	3	3	2	3	3
Beijing	Beijing	Fuxing Hospital Affiliated to Capital Medical University	5170	2	51	1	1	2	3	2	4	0	0	0	1	0	0	0	1	0	0	0	1		2	2	2	1	3	2	2	2	2	2	6	3	1	1	1	1	1	3	1	3	4	1	1	1	1
Beijing	Beijing	Fuxing Hospital Affiliated to Capital Medical University	5173	2	28	1	1	2	3	6	2	0	0	0	0	1	0	1	0	0	0	0	3	2	2	2	3	2	4	1	3	2	2	2	1		1	1	1	3	1	2	1	2	3	3	2	3	2
Beijing	Beijing	Fuxing Hospital Affiliated to Capital Medical University	5183	2	46	2	1	2	3	3	3	0	0	0	0	1	0	1	0	0	0	1	3	2	2	2	3	2	1		2	2	2	2	1		1	1	1	1	3	2	1	2	1	1	1	1	1
Beijing	Beijing	Fuxing Hospital Affiliated to Capital Medical University	5195	2	43	1	1	1	2	4	3	0	0	0	1	0	0	1	0	0	0	0	1		2	2	3	2	1		3	2	3	2	1		4	4	1	1	1	1	4	1	1	1	1	1	1
Beijing	Beijing	Fuxing Hospital Affiliated to Capital Medical University	5197	2	51	1	1	2	3	2	4	0	1	0	1	0	0	1	1	0	0	0	1		2	2	1		3	2	2	2	2	2	5	1	1	1	1	3	1	3	1	3	5	5	5	5	1
Beijing	Beijing	Fuxing Hospital Affiliated to Capital Medical University	5203	2	43	1	1	2	3	3	3	0	0	0	0	1	0	1	1	0	0	0	3	2	3	2	3	2	4	2	3	2	3	2	3	2	4	5	5	4	1	2	3	3	5	5	4	4	3
Beijing	Beijing	Fuxing Hospital Affiliated to Capital Medical University	5222	2	38	1	1	2	4	4	2	0	0	1	1	0	0	0	1	0	0	0	3	2	3	2	3	2	3	2	3	2	2	2	2	2	3	3	3	3	1	2	1	2	3	3	3	3	3
Beijing	Beijing	Fuxing Hospital Affiliated to Capital Medical University	5229	2	37	1	1	2	3	5	2	0	0	0	0	1	0	1	0	0	0	1	3	2	3	2	3	2	3	2	3	2	2	2	4	1	1	1	1	3	1	2	1	2	3	3	3	4	3
Beijing	Beijing	Fuxing Hospital Affiliated to Capital Medical University	5257	2	28	1	1	2	3	6	1	0	0	0	0	1	1	1	1	0	0	0	3	2	3	2	3	2	3	2	3	2	2	2	4	1	3	1	1	3	1	2	1	2	4	3	2	3	2
Beijing	Beijing	Fuxing Hospital Affiliated to Capital Medical University	5288	2	21	1	1	1	2	6	1	0	0	0	0	1	0	1	0	0	0	0	5	2	5	2	3	2	4	2	4	2	5	2	5	3	3	6	5	3	1	1	6	1	1	1	1	1	1
Beijing	Beijing	Fuxing Hospital Affiliated to Capital Medical University	5302	2	47	1	1	1	3	3	3	0	0	0	0	1	0	1	0	0	0	0	1		1		1		1		1		1		1		3	1	1	1	1	1	6	1	1	1	1	1	1
Beijing	Beijing	Fuxing Hospital Affiliated to Capital Medical University	5311	2	31	1	1	1	3	6	2	0	0	0	0	1	0	1	0	0	0	0	3	1	3	2	3	2	3	2	3	2	3	2	1		1	6	5	1	1	1	4	1	1	1	1	1	1
Beijing	Beijing	Fuxing Hospital Affiliated to Capital Medical University	5316	2	39	1	1	2	3	5	3	0	0	0	1	0	0	1	0	0	0	0	3	2	3	2	3	2	3	2	3	2	2	2	1		1	1	1	3	1	3	1	1	3	5	4	4	1
Beijing	Beijing	Fuxing Hospital Affiliated to Capital Medical University	5350	2	39	1	1	1	4	6	1	0	0	0	1	0	0	1	0	0	0	0	2	2	3	2	2	2	3	2	3	2	3	2	5	2	2	4	4	3	1	3	3	1	1	1	1	1	1
Beijing	Beijing	Fuxing Hospital Affiliated to Capital Medical University	5357	2	45	1	1	2	3	3	3	0	0	0	1	0	0	0	0	0	0	1	2	2	5	2	1		1		5	2	5	2	6	1	1	1	1	1	5	5	1	1	3	3	3	3	3
Beijing	Beijing	Fuxing Hospital Affiliated to Capital Medical University	5396	2	49	1	1	2	3	3	3	0	0	0	1	0	0	1	1	0	0	0	1		2	2	1		1		3	2	2	2	1		1	1	1	1	1	2	1	3	3	3	3	3	3
Beijing	Beijing	Fuxing Hospital Affiliated to Capital Medical University	5466	2	33	1	1	1	2	6	2	0	0	1	0	0	0	0	0	0	0	1	3	2	5	3	3	2	1		3	2	6	3	1		6	6	6	6	1	1	3	1	1	1	1	1	1
Beijing	Beijing	Fuxing Hospital Affiliated to Capital Medical University	5535	2	31	1	1	1	4	6	1	0	0	0	0	1	0	1	0	0	0	0	2	2	3	2	3	2	3	2	3	2	5	2	5	2	3	4	1	3	1	1	3	1	1	1	1	1	1
Beijing	Beijing	Fuxing Hospital Affiliated to Capital Medical University	5586	2	32	1	1	1	2	4	3	0	0	0	0	1	0	1	0	0	0	0	2	2	3	2	3	2	3	2	3	2	4	2	5	3	4	4	3	5	1	1	4	1	1	1	1	1	1
Beijing	Beijing	Fuxing Hospital Affiliated to Capital Medical University	5673	2	38	1	1	1	2	5	2	0	0	0	0	1	0	1	0	0	0	0	2	2	2	2	2	2	2	2	2	2	2	2	1		2	2	2	2	2	2	2	2	2	2	2	2	2
Beijing	Beijing	Fuxing Hospital Affiliated to Capital Medical University	5709	2	31	1	1	2	4	6	1	0	0	0	1	0	0	1	1	0	0	0	3	2	3	2	2	2	3	2	3	2	2	2	5	1	1	1	1	3	1	3	1	2	3	3	3	3	1
Beijing	Beijing	Fuxing Hospital Affiliated to Capital Medical University	5733	2	46	1	1	1	3	3	4	0	0	1	0	0	0	1	1	0	0	0	3	2	4	2	3	2	4	2	2	2	2	2	5	1	4	3	4	3	2	2	2	2	3	3	3	4	2
Beijing	Beijing	Fuxing Hospital Affiliated to Capital Medical University	5744	2	36	1	1	2	4	5	2	0	0	0	1	0	0	0	0	0	0	1	2	2	2	2	2	2	3	2	2	2	2	2	3	2	1	1	1	1	1	2	1	2	3	3	1	1	1
Beijing	Beijing	Fuxing Hospital Affiliated to Capital Medical University	5794	2	47	1	1	2	3	3	3	0	0	0	1	0	0	1	0	0	0	0	3	2	3	2	2	2	3	2	3	2	2	2	3	2	5	5	5	4	4	3	3	3	3	3	3	3	3
Beijing	Beijing	Fuxing Hospital Affiliated to Capital Medical University	5866	2	38	1	1	1	3	5	2	0	0	0	0	1	1	1	1	1	0	0	2	2	2	2	2	2	3	2	2	2	2	2	6	3	2	4	5	2	2	2	2	2	3	3	2	4	2
Beijing	Beijing	Fuxing Hospital Affiliated to Capital Medical University	5995	2	31	1	1	2	3	4	1	0	0	0	1	0	0	1	0	0	0	1	3	2	2	2	2	2	3	2	2	2	2	2	4	1	3	1	1	3	1	3	1	3	3	3	3	3	1
Beijing	Beijing	Fuxing Hospital Affiliated to Capital Medical University	6136	2	1	1	1	2	2	6	1	0	0	0	0	1	0	1	0	0	0	0	3	2	3	2	3	2	6	2	2	2	2	2	4	2	6	6	6	6	3	3	6	6	3	3	3	3	6
Beijing	Beijing	Fuxing Hospital Affiliated to Capital Medical University	5187	1	48	2	2	2	3	2	4	0	0	0	0	1	0	1	0	0	0	0	3	2	3	2	3	2	3	2	3	2	2	2	1		1	1	1	3	1	1	1	2	4	3	3	4	2
Beijing	Beijing	Fuxing Hospital Affiliated to Capital Medical University	5191	2	47	1	1	2	3	3	3	0	0	0	1	0	1	0	0	0	0	0	2	2	3	2	1		1		3	2	1		1		1	1	1	1	1	3	1	1	3	3	1	1	1
Beijing	Beijing	Fuxing Hospital Affiliated to Capital Medical University	5193	2	44	1	1	2	3	3	3	0	0	0	0	1	0	0	0	0	0	1	1		2	2	1		1		3	2	1		1		3	3	3	3	3	3	3	3	3	3	3	3	3
Beijing	Beijing	Fuxing Hospital Affiliated to Capital Medical University	5223	2	42	1	1	2	3	4	3	0	0	1	1	0	0	1	1	0	0	1	1		2	2	2	2	1		2	2	2	2	5	3	1	1	1	4	1	2	4	2	3	4	3	4	2
Beijing	Beijing	Fuxing Hospital Affiliated to Capital Medical University	5233	2	47	1	1	2	3	3	4	0	0	0	1	0	1	1	0	0	0	0	2	2	2	2	2	2	2	2	2	2	2	2	5	1	1	1	1	1	2	1	1	2	1	1	1	1	1
Beijing	Beijing	Fuxing Hospital Affiliated to Capital Medical University	5236	2	33	1	1	2	2	6	2	0	0	1	0	0	0	1	1	0	0	0	4	2	1		1		1		1		1		2	2	1	1	1	1	1	1	1	1	1	1	1	1	1
Beijing	Beijing	Fuxing Hospital Affiliated to Capital Medical University	5254	2	28	1	1	2	3	6	1	0	0	0	0	1	1	0	0	0	0	0	3	2	2	2	3	2	3	2	1		1		1		3	1	1	1	3	2	1	1	4	3	4	3	2
Beijing	Beijing	Fuxing Hospital Affiliated to Capital Medical University	5264	2	41	1	1	5	3	3	3	0	0	0	0	1	0	0	0	0	0	1	1		2	2	2	2	1		2	2	2	2	5	2	1	1	1	2	1	2	1	2	3	3	1	2	2
Beijing	Beijing	Fuxing Hospital Affiliated to Capital Medical University	5291	2	51	1	1	2	3	2	4	0	0	0	1	0	0	1	1	0	0	0	1		3	2	1		1		3	2	2	2	1		1	1	1	1	1	1	1	3	1	1	1	1	1
Beijing	Beijing	Fuxing Hospital Affiliated to Capital Medical University	5342	2	29	1	1	2	4	6	1	0	0	0	1	0	0	1	0	0	0	0	2	2	3	2	1		4	2	3	2	2	2	3	2	1	1	1	3	1	3	1	2	3	3	1	1	1
Beijing	Beijing	Fuxing Hospital Affiliated to Capital Medical University	5380	2	48	1	1	1	3	2	4	0	0	0	0	1	0	1	0	0	0	0	1		2	2	1		1		1		1		1		4	3	5	3	1	1	5	1	4	4	1	1	1
Beijing	Beijing	Fuxing Hospital Affiliated to Capital Medical University	5392	2	28	1	1	1	2	6	1	0	0	0	0	1	0	1	1	1	0	0	3	2	3	2	2	2	3	2	3	2	3	2	4	2	3	3	1	1	1	1	3	1	1	1	1	1	1
Beijing	Beijing	Fuxing Hospital Affiliated to Capital Medical University	5501	2	47	1	1	5	3	3	4	0	0	0	1	0	0	0	1	0	0	0	1		2	2	1		1		1		3	2	5	3	1	1	1	1	1	1	2	2	1	1	1	1	1
Beijing	Beijing	Fuxing Hospital Affiliated to Capital Medical University	5641	2	41	1	1	2	3	4	3	0	0	0	0	1	1	1	1	0	0	1	3	2	3	2	1		6	2	3	2	2	2	1		1	1	1	1	1	3	1	1	3	3	1	1	1
Beijing	Beijing	Fuxing Hospital Affiliated to Capital Medical University	5712	2	46	1	1	2	3	3	4	0	1	0	1	0	1	0	0	0	0	1	3	2	3	2	3	2	3	2	3	2	2	2	2	2	3	3	3	3	1	2	3	3	3	3	3	3	3
Beijing	Beijing	Fuxing Hospital Affiliated to Capital Medical University	5893	2	33	1	1	1	2	5	2	0	0	0	1	0	0	1	1	1	0	0	4	1	4	1	5	2	2	3	5	1	4	2	5	2	5	5	5	5	3	3	4	4	1	1	1	1	1
Beijing	Beijing	Miyun maternal and child health care hospital	4945	2	35	1	1	5	1	5	3	0	0	0	0	1	0	1	1	1	0	0	4	2	4	2	4	2	4	2	4	2	4	2	3	2	4	4	4	5	1	1	5	5	2	5	1	1	2
Beijing	Beijing	Miyun maternal and child health care hospital	4260	2	39	1	1	1	2	4	2	0	0	0	1	0	0	1	1	1	1	1	3	2	4	2	6	2	3	2	5	2	3	2	1		6	6	5	6	3	4	6	6	2	3	1	1	2
Beijing	Beijing	Miyun maternal and child health care hospital	4381	2	27	1	1	5	2	6	1	0	0	0	1	0	0	1	1	1	0	0	3	1	5	1	1		5	1	3	1	4	1	1		4	4	5	6	1	5	5	4	2	4	1	1	2
Beijing	Beijing	Miyun maternal and child health care hospital	4384	2	23	1	2	2	2	6	3	0	0	0	0	1	1	0	0	0	0	1	4	2	5	2	1		6	1	4	2	6	1	4	2	4	5	6	6	1	6	6	6	2	5	1	1	2
Beijing	Beijing	Miyun maternal and child health care hospital	4190	2	35	1	1	5	2	5	2	0	0	0	1	0	0	1	0	0	0	1	5	1	5	1	6	1	6	1	6	1	6	1	1		3	4	6	6	5	6	6	6	4	6	6	6	4
Beijing	Beijing	Miyun maternal and child health care hospital	4203	2	31	1	1	1	2	6	2	0	0	0	1	0	0	1	1	0	0	1	4	2	5	2	5	2	5	2	5	2	5	2	3	2	3	4	5	6	6	5	5	5	3	3	6	6	3
Beijing	Beijing	Miyun maternal and child health care hospital	4219	2	35	1	1	5	1	5	3	0	0	0	0	1	0	1	0	0	0	1	5	1	6	3	6	1	6	1	6	1	5	2	1		5	5	1	6	1	5	5	6	5	5	1	1	5
Beijing	Beijing	Miyun maternal and child health care hospital	4247	2	44	1	1	1	2	4	3	0	0	0	1	0	0	1	1	0	1	1	5	1	4	2	6	1	6	3	5	1	6	1	1		6	6	5	6	1	6	6	5	2	6	6	6	3
Beijing	Beijing	Miyun maternal and child health care hospital	4272	2	29	1	1	2	1	6	2	0	0	1	1	0	0	1	0	0	0	0	6	3	6	3	6	3	6	3	6	3	6	3	1		6	5	6	6	1	6	1	5	5	5	5	5	5
Beijing	Beijing	Miyun maternal and child health care hospital	4294	2	41	1	1	2	3	3	3	0	0	0	0	1	0	0	0	0	0	1	6	1	6	1	1		6	1	6	1	6	1	1		6	6	6	6	1	4	6	6	3	6	1	1	2
Beijing	Beijing	Miyun maternal and child health care hospital	4354	2	49	1	1	5	2	2	4	0	0	0	1	0	0	1	1	0	0	0	1		5	1	6	1	5	1	5	1	1		1		2	4	1	6	1	4	6	6	2	4	6	6	2
Beijing	Beijing	Miyun maternal and child health care hospital	4392	2	28	1	1	5	2	6	2	0	0	0	1	0	0	0	1	1	1	0	5	2	5	2	1		1		3	2	3	2	1		2	5	1	4	1	5	1	5	2	3	1	1	3
Beijing	Beijing	Miyun maternal and child health care hospital	4419	2	27	1	1	5	2	6	2	0	0	1	0	0	0	1	1	0	0	1	4	2	6	2	1		6	2	6	2	6	1	5	1	4	5	1	6	1	6	1	1	2	6	1	1	2
Beijing	Beijing	Miyun maternal and child health care hospital	4443	2	45	1	1	1	2	3	3	0	0	0	0	1	1	1	0	0	0	0	4	2	4	2	1		1		4	2	1		1		4	4	5	4	1	4	5	5	2	3	5	6	2
Beijing	Beijing	Miyun maternal and child health care hospital	4549	2	50	2	1	5	2	2	4	0	0	1	0	0	0	0	0	1	1	1	5	2	6	1	1		1		5	2	1		1		1	1	1	1	1	1	6	6	5	6	6	6	1
Beijing	Beijing	Miyun maternal and child health care hospital	4778	2	40	1	1	1	2	4	3	0	0	0	0	1	0	0	1	0	0	1	4	2	4	2	4	2	4	2	5	2	5	2	1		2	1	4	4	1	4	4	4	2	4	1	1	2
Beijing	Beijing	Miyun maternal and child health care hospital	4813	2	50	2	1	2	2	2	4	0	0	0	1	0	0	1	0	0	0	1	4	3	4	3	6	1	1		4	3	1		1		2	6	6	4	1	1	1	1	1	1	1	1	1
Beijing	Beijing	Miyun maternal and child health care hospital	4828	2	23	1	1	1	2	6	1	0	0	0	1	0	0	0	1	0	0	0	3	2	5	2	6	2	6	2	4	2	1		1		4	1	1	1	1	1	1	1	2	3	1	1	1
Beijing	Beijing	Miyun maternal and child health care hospital	4878	2	43	1	1	2	2	4	3	0	0	0	0	1	0	0	0	0	0	1	5	1	4	1	6	1	6	1	6	1	1		1		4	1	1	6	1	6	6	6	2	4	1	1	2
Beijing	Beijing	Miyun maternal and child health care hospital	4936	2	32	1	1	2	2	6	2	0	0	0	0	1	1	1	1	0	0	0	1		1		1		1		1		1		1		1	1	1	1	1	1	1	1	1	1	1	1	1
Beijing	Beijing	Miyun maternal and child health care hospital	5293	2	20	1	1	2	1	6	1	0	0	0	0	1	0	0	0	1	1	0	4	1	5	1	6	2	6	2	6	1	5	1	1		3	6	6	6	3	5	6	6	3	6	6	1	4
Beijing	Beijing	Miyun maternal and child health care hospital	5576	2	21	1	1	5	1	6	1	0	0	0	0	1	0	1	1	0	0	0	5	1	1		1		5	1	1		1		1		3	1	1	3	1	3	1	1	2	1	1	1	3
Beijing	Beijing	Miyun maternal and child health care hospital	5774	2	28	1	1	1	1	6	1	0	0	0	0	1	0	1	1	1	1	0	6	1	6	1	6	1	6	1	6	1	6	1	1		1	6	6	6	1	6	6	6	6	6	6	1	6
Beijing	Beijing	Miyun maternal and child health care hospital	5831	2	38	1	1	1	2	5	3	0	0	0	0	1	0	1	0	0	0	1	1		4	3	1		1		5	3	1		1		1	1	1	1	1	1	1	1	1	1	1	1	1
Beijing	Beijing	Miyun maternal and child health care hospital	4655	2	29	1	2	1	2	6	1	0	0	0	1	0	0	0	0	1	1	0	4	2	4	2	6	1	5	1	4	2	1		1		5	6	6	6	1	1	4	4	2	2	1	1	1
Beijing	Beijing	Miyun maternal and child health care hospital	5990	1	52	2	2	1	3	2	4	0	0	0	1	0	0	0	1	0	0	0	4	2	4	2	4	2	4	2	4	2	4	2	4	1	4	4	4	5	1	4	4	4	3	4	1	1	3
Beijing	Beijing	Peking Union Medical College Hospital	549	2	38	1	1	2	4	4	3	0	0	0	0	1	1	1	1	0	0	0	1		1		1		1		1		1		1		1	1	1	1	1	1	1	1	1	1	1	1	1
Beijing	Beijing	Peking Union Medical College Hospital	949	2	32	1	1	4	4	6	1	0	0	1	0	0	1	0	0	0	0	0	5	1	6	1	6	1	6	1	6	1	6	1	4	1	6	1	1	6	1	5	1	6	6	6	1	1	1
Beijing	Beijing	Peking Union Medical College Hospital	1074	2	45	1	1	2	4	3	3	0	0	0	0	1	0	0	0	0	0	1	1		1		1		1		1		1		1		1	1	1	1	1	1	1	1	1	1	1	1	1
Beijing	Beijing	Peking Union Medical College Hospital	985	2	30	1	1	3	4	6	1	0	0	0	0	1	0	1	0	0	0	0	3	2	5	2	1		5	2	5	2	1		6	3	4	6	1	1	3	3	1	6	4	3	5	5	1
Beijing	Beijing	Peking Union Medical College Hospital	762	2	42	1	1	5	4	4	3	0	0	0	1	0	0	1	1	0	0	0	4	2	3	2	5	2	4	2	4	2	4	2	5	3	6	5	6	6	3	3	6	6	5	4	5	5	5
Beijing	Beijing	Peking Union Medical College Hospital	886	1	47	1	1	5	4	2	4	0	0	0	0	1	0	1	0	0	0	0	1		3	2	3	2	1		3	2	3	2	1		4	1	1	1	1	1	1	3	3	3	3	3	1
Beijing	Beijing	Peking Union Medical College Hospital	1015	1	47	1	1	5	4	3	3	0	0	0	0	1	0	1	1	0	0	0	5	1	3	2	1		1		3	2	1		1		5	5	1	1	1	1	6	5	1	4	5	1	1
Beijing	Beijing	Peking Union Medical College Hospital	1154	2	30	1	1	1	4	6	1	0	0	0	0	1	0	1	0	0	0	0	5	1	6	1	4	2	6	1	6	1	5	1	4	1	5	5	1	1	1	1	6	1	1	1	1	1	1
Beijing	Beijing	Peking Union Medical College Hospital	1296	2	45	1	1	5	4	3	4	0	0	1	0	0	0	1	1	1	0	0	4	2	6	1	6	1	6	1	5	1	4	2	1		1	5	5	1	4	1	6	1	1	1	1	1	1
Beijing	Beijing	Peking Union Medical College Hospital	501	2	37	1	1	5	4	4	2	0	0	0	0	1	0	1	0	0	0	0	4	2	4	2	4	2	4	2	4	2	4	2	1		1	1	1	1	1	1	1	1	1	1	1	1	1
Beijing	Beijing	Peking Union Medical College Hospital	516	2	35	1	1	2	4	5	2	0	0	0	0	1	0	1	1	0	0	0	3	2	3	2	4	2	5	1	5	2	5	1	1		1	1	1	1	1	4	1	5	1	1	6	6	1
Beijing	Beijing	Peking Union Medical College Hospital	617	1	48	1	1	5	4	2	4	0	0	1	1	0	0	0	0	0	1	1	1		3	2	1		4	2	4	1	5	3	1		1	1	1	1	1	1	6	6	1	4	4	3	1
Beijing	Beijing	Peking Union Medical College Hospital	810	2	32	1	1	2	4	6	2	0	0	0	0	1	0	1	0	0	0	0	5	2	1		1		4	2	1		1		6	3	1	1	1	1	1	1	1	1	4	4	1	1	1
Beijing	Beijing	Peking Union Medical College Hospital	1024	2	32	1	1	4	4	6	1	0	0	0	0	1	0	0	0	0	0	1	4	2	4	2	4	2	4	2	4	2	5	1	1		1	1	1	4	1	4	1	5	4	4	1	1	1
Beijing	Beijing	Peking Union Medical College Hospital	1080	1	24	1	1	3	4	6	1	0	0	0	0	1	0	0	1	0	0	0	3	2	3	2	3	2	3	2	4	2	1		5	1	1	1	1	1	3	3	1	1	3	3	1	1	1
Beijing	Beijing	Peking Union Medical College Hospital	1306	2	25	1	1	3	4	6	2	0	0	0	0	1	0	1	1	0	0	0	4	2	1		1		4	2	1		1		2	2	1	1	1	4	4	4	1	1	4	4	1	1	1
Beijing	Beijing	Peking Union Medical College Hospital	1630	1	23	1	1	2	4	6	1	0	0	0	0	1	0	1	1	1	1	1	3	2	4	2	4	2	3	2	3	2	1		1		1	1	1	1	1	1	1	1	3	3	3	3	1
Beijing	Beijing	Peking Union Medical College Hospital	494	1	41	1	1	5	4	4	3	0	0	0	0	1	0	1	0	0	0	0	3	2	3	2	3	2	3	2	3	2	3	2	1		1	1	1	1	1	1	1	1	1	1	1	1	1
Beijing	Beijing	Peking Union Medical College Hospital	499	2	49	2	1	5	4	3	4	0	0	1	0	0	0	1	1	0	0	0	4	2	4	2	1		4	2	4	2	6	3	1		6	6	6	6	1	4	6	6	4	4	4	5	4
Beijing	Beijing	Peking Union Medical College Hospital	515	2	31	1	1	3	4	6	2	0	0	0	0	1	0	1	0	0	0	0	3	2	3	2	3	2	3	2	1		1		6	3	1	1	1	1	3	3	1	1	3	3	1	1	1
Beijing	Beijing	Peking Union Medical College Hospital	520	1	29	1	1	2	3	6	2	0	0	0	0	1	0	1	1	0	0	0	3	2	3	2	3	2	3	2	3	2	1		6	3	1	1	1	1	1	1	1	4	3	3	3	3	1
Beijing	Beijing	Peking Union Medical College Hospital	527	2	28	1	1	2	2	6	3	0	0	0	0	1	0	1	1	0	0	0	3	2	3	2	1		3	2	1		1		1		6	6	6	6	1	3	6	6	3	3	4	4	1
Beijing	Beijing	Peking Union Medical College Hospital	541	2	44	1	1	5	4	3	3	0	0	1	0	0	0	1	1	0	0	0	1		1		3	2	1		1		4	1	1		1	5	1	1	1	1	6	1	1	1	1	1	1
Beijing	Beijing	Peking Union Medical College Hospital	543	1	36	1	1	1	4	4	3	0	0	1	0	0	0	1	0	0	0	0	4	2	6	1	6	1	4	1	6	1	4	2	1		3	5	5	1	1	1	6	1	1	1	1	1	1
Beijing	Beijing	Peking Union Medical College Hospital	567	1	37	1	1	2	4	5	2	0	0	0	0	1	0	1	1	0	0	0	3	2	4	2	1		4	2	4	2	1		1		1	1	1	1	1	1	1	5	4	3	4	4	1
Beijing	Beijing	Peking Union Medical College Hospital	568	2	33	1	1	2	4	6	1	0	0	0	0	1	0	1	1	0	0	1	4	2	4	2	6	2	4	2	4	2	5	1	3	1	1	1	1	4	1	1	1	6	1	3	4	3	1
Beijing	Beijing	Peking Union Medical College Hospital	570	1	38	1	1	2	4	4	3	0	0	0	0	1	0	1	0	0	0	1	3	2	4	2	4	2	3	2	4	2	4	2	6	3	3	5	5	3	1	4	4	4	4	3	4	4	1
Beijing	Beijing	Peking Union Medical College Hospital	577	2	40	1	1	2	4	3	2	0	0	0	1	0	0	1	1	1	1	0	3	2	3	2	1		3	2	3	2	1		5	3	1	1	1	1	3	1	1	3	3	3	3	3	1
Beijing	Beijing	Peking Union Medical College Hospital	738	2	40	1	1	5	4	4	2	0	0	0	0	1	0	1	0	0	0	0	1		3	2	1		1		1		1		2	2	1	1	1	1	1	1	6	3	1	3	4	1	1
Beijing	Beijing	Peking Union Medical College Hospital	790	2	33	1	1	2	4	6	1	0	0	0	0	1	0	1	1	0	0	0	3	2	3	2	3	2	4	2	3	2	3	2	3	2	1	1	1	1	1	4	1	3	4	4	4	4	4
Beijing	Beijing	Peking Union Medical College Hospital	817	2	37	2	1	2	4	5	2	0	0	0	0	1	0	1	1	0	0	0	3	2	3	2	1		4	2	3	2	3	2	5	3	1	1	1	1	1	1	1	4	4	3	4	4	1
Beijing	Beijing	Peking Union Medical College Hospital	826	2	32	1	1	1	4	6	1	0	0	0	0	1	0	1	0	0	0	0	6	1	6	1	6	1	6	1	6	1	1		4	1	5	5	6	6	4	6	6	6	4	3	4	4	3
Beijing	Beijing	Peking Union Medical College Hospital	853	2	41	1	1	3	4	3	2	0	0	0	0	1	1	1	0	0	0	0	2	2	2	2	1		3	2	1		1		5	1	1	1	1	1	3	3	1	1	3	1	1	1	1
Beijing	Beijing	Peking Union Medical College Hospital	931	1	34	1	1	1	4	5	2	0	0	0	0	1	0	1	1	0	0	0	5	1	6	1	1		5	1	6	1	6	1	5	3	3	6	6	1	1	5	6	1	1	1	1	1	1
Beijing	Beijing	Peking Union Medical College Hospital	992	2	44	1	1	2	4	3	6	0	0	0	1	0	0	1	0	0	0	0	3	2	1		1		1		1		1		1		1	1	1	1	1	1	1	1	1	1	1	1	1
Beijing	Beijing	Peking Union Medical College Hospital	996	1	24	1	1	2	2	6	1	0	0	0	0	1	0	1	0	0	0	1	4	2	5	2	4	2	4	2	4	2	4	2	1		6	6	6	6	1	4	6	6	4	4	5	6	4
Beijing	Beijing	Peking Union Medical College Hospital	1016	1	22	1	1	3	4	6	1	0	0	0	0	1	0	1	1	0	0	0	4	2	3	2	3	2	3	2	4	2	1		6	3	1	1	1	3	3	3	1	1	5	3	4	4	1
Beijing	Beijing	Peking Union Medical College Hospital	1065	2	52	2	1	5	4	1	4	0	0	0	0	1	1	1	0	0	0	0	1		4	2	1		1		1		1		1		1	1	1	1	1	1	5	1	1	1	1	1	1
Beijing	Beijing	Peking Union Medical College Hospital	1125	2	34	1	1	2	4	5	2	0	0	0	0	1	0	1	1	0	0	0	3	2	4	2	1		5	2	4	2	1		6	3	1	1	1	1	1	3	1	4	3	3	3	3	1
Beijing	Beijing	Peking Union Medical College Hospital	1150	1	42	2	1	2	4	3	4	0	0	0	0	1	0	1	0	0	0	0	1		3	2	1		1		4	2	4	2	1		4	4	4	4	1	1	4	4	1	1	1	1	1
Beijing	Beijing	Peking Union Medical College Hospital	1167	2	39	1	1	2	4	4	2	0	0	0	0	1	0	1	0	0	0	0	4	2	6	2	6	1	3	2	3	2	6	1	1		1	1	1	1	1	3	1	6	3	1	3	3	1
Beijing	Beijing	Peking Union Medical College Hospital	1207	2	34	1	1	2	4	4	2	0	0	1	0	0	0	1	0	0	0	1	4	2	4	2	5	2	4	2	4	2	5	1	1		1	1	1	1	1	3	1	5	4	4	5	5	1
Beijing	Beijing	Peking Union Medical College Hospital	1217	2	25	2	1	2	4	6	1	0	0	0	0	1	0	1	0	0	0	0	3	2	4	2	4	2	4	2	4	2	4	2	3	2	1	1	1	1	1	1	1	1	4	4	4	4	4
Beijing	Beijing	Peking Union Medical College Hospital	1309	2	40	1	1	5	4	4	3	0	0	0	0	1	0	1	0	0	0	0	1		1		1		1		1		3	2	1		1	1	1	1	1	1	5	5	1	1	1	1	1
Beijing	Beijing	Peking Union Medical College Hospital	1356	2	33	1	1	2	4	6	1	0	0	0	0	1	0	1	0	0	0	0	3	2	3	2	1		3	2	3	2	1		2	2	1	1	1	1	1	1	1	1	3	3	4	4	1
Beijing	Beijing	Peking Union Medical College Hospital	1444	2	31	1	1	1	4	6	2	0	0	0	0	1	1	1	0	0	0	0	6	1	1		3	2	6	1	5	2	5	2	4	1	5	5	5	5	1	1	1	1	1	1	1	1	1
Beijing	Beijing	Peking Union Medical College Hospital	1481	2	22	1	1	1	4	6	1	0	0	0	0	1	0	1	0	0	0	0	4	2	4	2	4	2	4	2	4	2	5	1	6	3	5	5	5	6	1	5	5	5	3	3	4	5	4
Beijing	Beijing	Peking Union Medical College Hospital	1527	2	24	1	1	4	4	6	1	0	0	0	0	1	0	0	0	0	0	1	3	2	4	2	4	2	4	2	4	2	5	2	1		1	1	1	6	1	3	1	4	4	4	1	1	1
Beijing	Beijing	Peking Union Medical College Hospital	1660	2	37	1	1	2	4	4	2	0	0	0	0	1	0	1	0	0	0	0	4	2	1		1		3	2	1		1		4	2	6	6	6	1	1	4	4	4	1	1	1	1	1
Beijing	Beijing	Peking Union Medical College Hospital	1665	2	17	1	1	2	4	6	1	0	0	0	0	1	0	1	0	0	0	0	3	2	3	2	3	2	4	2	3	2	1		4	1	1	1	1	1	1	1	1	1	3	3	3	3	1
Beijing	Beijing	Peking Union Medical College Hospital	1769	2	32	1	1	3	4	6	2	0	0	0	0	1	0	1	0	0	0	0	3	2	3	2	2	2	4	2	1		1		5	3	1	1	1	1	3	3	1	1	4	1	1	1	1
Beijing	Beijing	Peking Union Medical College Hospital	504	2	38	1	2	3	3	5	3	0	0	0	0	1	0	1	0	0	0	0	3	2	3	2	3	2	3	2	3	2	1		4	1	6	6	6	6	3	1	1	1	1	3	1	1	1
Beijing	Beijing	Peking Union Medical College Hospital	752	2	34	1	2	3	4	6	1	0	0	0	0	1	0	1	0	0	0	0	3	2	3	2	1		3	2	4	2	1		1		5	5	6	3	3	3	6	6	3	3	4	4	3
Beijing	Beijing	Peking Union Medical College Hospital	857	1	29	1	2	2	4	6	1	0	0	0	0	1	0	1	0	0	0	0	2	2	2	2	6	2	3	2	3	2	6	2	4	1	1	1	1	1	1	1	1	5	3	3	3	5	1
Beijing	Beijing	Peking Union Medical College Hospital	1099	2	40	1	2	2	3	5	3	0	0	0	0	1	0	1	1	0	0	0	3	2	2	2	1		3	2	3	2	1		4	1	5	5	5	5	3	3	6	6	3	3	3	3	2
Beijing	Beijing	Peking Union Medical College Hospital	488	2	46	1	1	2	4	3	3	0	0	1	0	0	1	1	0	0	0	0	3	2	3	2	1		1		1		4	2	5	3	5	5	5	5	1	1	5	4	1	4	5	5	1
Beijing	Beijing	Peking Union Medical College Hospital	506	2	44	1	1	5	4	3	3	0	0	0	0	1	0	1	1	0	0	0	3	2	5	2	6	1	5	1	5	2	5	1	1		6	6	6	6	1	5	6	6	5	5	5	5	1
Beijing	Beijing	Peking Union Medical College Hospital	523	1	49	1	1	5	4	2	4	0	0	1	0	0	0	0	1	0	0	0	3	2	3	2	1		1		3	2	4	1	1		1	1	1	1	1	1	1	1	1	1	1	1	1
Beijing	Beijing	Peking Union Medical College Hospital	524	2	23	1	1	2	4	6	1	0	0	0	0	1	0	1	1	0	0	0	3	2	3	2	3	2	3	2	3	2	4	2	1		1	1	1	1	1	1	1	4	3	3	5	5	3
Beijing	Beijing	Peking Union Medical College Hospital	553	2	39	1	1	2	4	4	2	0	0	0	0	1	0	1	0	0	0	0	3	2	3	2	1		1		3	2	6	1	1		1	1	1	1	1	3	1	6	6	6	6	6	1
Beijing	Beijing	Peking Union Medical College Hospital	555	2	49	2	1	2	3	2	6	0	0	0	0	1	0	1	0	0	0	0	3	2	1		1		1		1		1		1		1	1	1	1	1	1	1	1	3	1	1	1	1
Beijing	Beijing	Peking Union Medical College Hospital	559	1	44	1	1	5	4	3	3	0	0	0	0	1	0	1	0	0	0	0	1		4	2	1		1		1		1		1		1	1	1	1	1	1	6	1	1	1	4	1	1
Beijing	Beijing	Peking Union Medical College Hospital	560	2	48	2	1	2	4	3	4	0	0	1	0	0	0	1	1	0	0	0	1		3	2	1		4	2	4	2	4	3	1		1	1	1	1	1	1	1	4	1	1	1	1	1
Beijing	Beijing	Peking Union Medical College Hospital	561	2	45	2	1	5	4	2	4	0	0	0	0	1	0	1	1	0	0	0	1		4	2	1		1		4	2	5	2	1		1	1	1	1	1	1	1	6	6	4	5	6	1
Beijing	Beijing	Peking Union Medical College Hospital	584	1	29	1	1	2	4	6	1	0	0	0	0	1	0	1	0	0	0	0	3	2	1		1		3	2	1		1		1		1	1	1	1	1	3	1	1	3	3	1	1	1
Beijing	Beijing	Peking Union Medical College Hospital	593	2	45	1	1	2	4	4	3	0	0	0	0	1	0	1	1	0	0	0	1		4	2	1		1		4	2	4	2	1		1	1	1	1	1	1	1	4	1	1	1	1	1
Beijing	Beijing	Peking Union Medical College Hospital	599	2	44	2	1	5	4	3	3	0	0	1	0	0	1	1	1	0	0	0	3	2	3	2	4	2	3	2	3	2	4	2	1		5	5	5	4	1	4	5	5	5	5	5	5	4
Beijing	Beijing	Peking Union Medical College Hospital	603	2	48	1	1	5	4	3	4	0	0	1	0	0	1	0	0	0	0	0	1		1		1		1		1		4	1	1		1	1	1	1	1	1	1	1	1	1	1	1	1
Beijing	Beijing	Peking Union Medical College Hospital	605	1	45	2	1	5	4	2	4	0	0	1	0	0	0	1	1	1	0	0	1		4	2	1		1		1		5	2	1		1	1	1	1	1	1	1	1	1	1	1	1	1
Beijing	Beijing	Peking Union Medical College Hospital	712	2	39	1	1	1	4	4	3	0	0	0	0	1	1	0	0	0	0	0	6	1	6	1	6	1	6	1	6	1	6	1	1		6	6	1	1	1	1	6	1	1	1	1	1	1
Beijing	Beijing	Peking Union Medical College Hospital	756	2	32	1	1	2	4	6	2	0	0	0	0	1	0	0	0	0	0	1	3	2	4	2	1		3	2	3	2	4	1	1		1	1	1	1	1	1	1	6	4	4	4	4	3
Beijing	Beijing	Peking Union Medical College Hospital	775	2	27	1	1	2	4	6	1	0	0	0	0	1	0	1	0	0	0	0	3	2	4	3	6	2	4	2	4	2	1		1		1	1	1	1	1	4	1	1	3	3	4	4	1
Beijing	Beijing	Peking Union Medical College Hospital	777	2	32	1	1	2	4	6	1	0	0	0	0	1	0	1	0	0	0	0	3	2	3	2	6	2	5	2	4	2	4	2	5	2	6	6	6	5	1	5	5	5	5	5	5	5	1
Beijing	Beijing	Peking Union Medical College Hospital	829	1	33	1	1	3	4	6	2	0	0	0	0	1	0	1	0	0	0	0	2	2	4	2	1		5	1	1		1		5	3	1	1	1	1	4	4	1	1	5	1	1	1	1
Beijing	Beijing	Peking Union Medical College Hospital	847	2	50	2	1	5	4	1	4	0	0	1	0	0	0	0	1	0	0	0	5	2	4	2	1		1		1		5	1	1		1	1	1	1	1	1	1	1	1	1	1	1	1
Beijing	Beijing	Peking Union Medical College Hospital	865	2	51	2	1	5	4	1	4	0	0	0	1	0	0	1	1	0	0	0	1		6	1	1		1		1		1		1		3	5	6	6	3	3	6	6	3	3	5	3	3
Beijing	Beijing	Peking Union Medical College Hospital	955	1	38	1	1	2	4	4	2	0	0	0	0	1	0	1	0	0	0	0	3	2	3	2	1		1		1		1		1		1	1	1	1	1	1	1	3	3	3	4	4	1
Beijing	Beijing	Peking Union Medical College Hospital	983	2	30	2	1	1	4	6	1	0	0	0	0	1	0	0	0	0	0	1	6	1	1		1		6	1	6	1	1		4	1	6	6	6	6	1	6	1	1	1	1	1	1	1
Beijing	Beijing	Peking Union Medical College Hospital	986	2	37	1	1	2	4	5	2	0	0	0	0	1	0	1	0	0	0	0	1		4	1	1		1		3	1	1		1		1	1	1	1	1	1	1	5	1	1	1	1	1
Beijing	Beijing	Peking Union Medical College Hospital	989	2	48	1	1	2	4	2	4	0	0	0	0	1	0	0	1	0	0	0	5	1	6	1	6	1	5	1	6	1	6	1	1		6	6	6	6	3	3	6	6	6	3	6	3	3
Beijing	Beijing	Peking Union Medical College Hospital	1029	2	32	1	1	1	4	5	1	0	0	0	0	1	0	1	0	0	0	0	6	1	6	1	1		6	1	6	1	6	1	4	1	6	6	6	6	1	1	6	1	1	1	1	1	4
Beijing	Beijing	Peking Union Medical College Hospital	1048	1	51	1	1	5	4	2	4	0	0	1	0	0	0	1	0	0	0	0	1		1		1		1		1		4	1	1		1	1	1	1	1	1	5	4	1	1	1	1	1
Beijing	Beijing	Peking Union Medical College Hospital	1058	2	28	1	1	2	4	6	2	0	0	0	0	1	0	1	1	1	0	0	2	2	2	2	1		3	2	3	2	1		1		1	1	1	1	1	1	1	1	3	3	3	3	1
Beijing	Beijing	Peking Union Medical College Hospital	1063	2	11	1	1	1	2	6	1	0	0	0	0	1	0	1	0	0	0	0	5	1	6	1	1		5	1	6	1	1		1		6	6	6	1	1	1	1	1	1	1	1	1	1
Beijing	Beijing	Peking Union Medical College Hospital	1159	2	33	1	1	2	3	5	3	0	0	0	0	1	0	1	0	0	0	0	4	2	1		1		4	2	1		1		1		1	1	1	1	1	1	1	1	3	1	1	1	1
Beijing	Beijing	Peking Union Medical College Hospital	1171	1	24	1	1	1	4	6	1	0	0	0	0	1	0	1	0	0	0	1	6	1	6	1	6	1	6	1	6	1	1		1		6	6	6	1	1	1	6	1	1	1	1	1	1
Beijing	Beijing	Peking Union Medical College Hospital	1185	1	37	1	1	3	3	4	2	0	0	0	0	1	0	1	1	0	0	0	3	2	4	2	1		3	2	1		1		5	3	1	1	1	1	1	1	1	1	4	4	1	1	1
Beijing	Beijing	Peking Union Medical College Hospital	1318	2	41	1	1	5	4	4	3	0	0	0	0	1	0	1	0	0	0	0	1		2	1	3	1	3	1	3	1	1		1		1	1	1	1	1	1	6	5	5	3	4	4	1
Beijing	Beijing	Peking Union Medical College Hospital	1452	2	32	1	1	2	4	5	2	0	0	0	0	1	0	1	1	1	1	0	3	2	3	2	5	1	4	2	4	2	1		1		6	6	6	6	1	3	6	6	6	3	6	1	1
Beijing	Beijing	Peking Union Medical College Hospital	1639	2	32	1	1	2	4	6	1	0	0	0	0	1	0	1	1	0	0	0	4	2	5	2	1		5	2	1		1		1		1	1	1	1	1	1	1	1	6	3	5	4	1
Beijing	Beijing	Peking Union Medical College Hospital	1697	1	39	1	1	5	4	3	6	0	0	1	0	0	0	1	0	0	0	0	4	2	5	2	4	2	1		4	1	1		1		1	6	6	4	1	1	6	6	3	4	5	4	1
Beijing	Beijing	Peking Union Medical College Hospital	1806	2	29	1	1	3	3	6	2	0	0	0	0	1	0	1	0	0	0	0	3	2	1		1		4	2	1		1		5	3	1	1	1	1	4	1	1	1	4	1	1	1	1
Beijing	Beijing	Peking Union Medical College Hospital	1838	2	30	2	1	2	4	6	2	0	0	0	0	1	0	1	0	0	0	0	4	2	4	2	5	2	4	2	1		1		3	2	1	1	1	1	1	4	1	1	4	1	1	1	1
Beijing	Beijing	Peking Union Medical College Hospital	1959	2	42	1	1	5	4	4	3	0	0	0	0	1	0	1	1	0	0	1	1		4	2	1		1		4	2	1		1		1	1	1	1	1	1	1	1	4	3	4	4	1
Beijing	Beijing	Peking Union Medical College Hospital	585	2	46	1	2	5	4	3	3	0	0	0	0	1	1	0	0	0	0	0	3	2	3	2	1		1		3	2	6	2	1		1	1	1	1	1	1	1	1	1	1	1	1	1
Beijing	Beijing	Peking Union Medical College Hospital	665	2	47	1	2	5	4	3	4	0	0	0	0	1	0	1	1	0	0	0	3	2	4	2	4	2	1		4	2	4	1	1		1	1	1	4	1	4	6	5	4	4	4	3	1
Beijing	Beijing	Peking Union Medical College Hospital	858	2	43	1	2	5	4	3	3	0	0	0	0	1	0	1	1	0	0	0	1		5	1	5	1	1		6	1	5	1	1		1	6	6	1	1	1	6	1	1	1	1	1	1
Beijing	Beijing	Peking Union Medical College Hospital	2061	2	32	1	2	4	4	6	2	0	0	1	0	0	0	1	1	0	0	0	4	3	4	1	6	1	6	1	4	2	1		1		6	6	6	3	1	4	6	6	1	1	1	1	1
Beijing	Beijing	Tongzhou District Second Hospital of Beijing	4482	2	26	1	1	5	2	6	1	0	0	0	1	0	0	1	0	0	0	1	3	2	3	2	3	2	3	2	1		3	2	1		3	4	1	3	1	3	1	1	3	3	1	1	3
Beijing	Beijing	Tongzhou District Second Hospital of Beijing	3568	2	48	1	1	2	2	3	4	0	0	0	1	0	0	0	0	0	0	1	4	2	2	2	6	2	6	3	2	2	6	3	1		6	6	6	6	6	2	2	2	6	6	6	6	6
Beijing	Beijing	Tongzhou District Second Hospital of Beijing	3677	2	36	1	1	5	2	6	3	0	0	0	1	0	1	1	1	0	0	0	3	2	2	2	1		5	2	1		1		5	1	1	1	1	3	1	2	2	2	2	2	2	1	2
Beijing	Beijing	Tongzhou District Second Hospital of Beijing	3684	2	32	2	1	5	2	6	3	0	0	0	1	0	0	0	0	0	0	1	4	2	2	2	6	2	1		1		5	2	1		5	5	5	5	1	2	1	1	2	4	6	6	2
Beijing	Beijing	Tongzhou District Second Hospital of Beijing	3714	2	45	1	1	2	2	4	3	0	0	0	1	0	0	1	0	0	0	0	3	2	3	2	5	1	5	3	2	1	3	1	5	3	4	6	1	5	1	2	1	1	3	3	1	1	3
Beijing	Beijing	Tongzhou District Second Hospital of Beijing	3753	2	43	1	1	5	2	4	3	0	0	0	1	0	0	0	0	0	0	1	4	2	4	2	6	1	3	2	1		1		1		1	1	1	3	1	3	1	1	3	1	1	1	3
Beijing	Beijing	Xuanwu Hospital Affiliated to Capital Medical University	4000	2	16	1	1	2	2	6	2	0	0	1	0	0	0	0	1	1	0	0	5	1	5	1	1		5	3	5	1	6	1	5	3	6	6	6	5	1	4	4	5	6	4	5	5	3
Beijing	Beijing	Xuanwu Hospital Affiliated to Capital Medical University	3990	2	39	1	1	5	3	4	3	0	0	0	0	1	0	1	0	0	0	0	4	1	4	1	1		4	1	5	1	1		5	1	6	6	6	6	1	1	6	6	1	1	1	1	1
Beijing	Beijing	Xuanwu Hospital Affiliated to Capital Medical University	3940	2	42	1	1	3	3	3	3	0	0	1	0	0	0	1	0	0	0	0	6	1	5	1	6	1	6	1	6	1	6	1	6	1	6	6	6	6	6	6	6	6	6	6	6	6	6
Beijing	Beijing	Xuanwu Hospital Affiliated to Capital Medical University	3965	2	44	1	1	5	3	3	4	0	0	0	1	0	0	1	1	0	0	0	4	2	3	2	4	2	4	2	4	2	4	2	1		4	5	5	5	1	4	6	6	4	4	5	6	3
Beijing	Beijing	Xuanwu Hospital Affiliated to Capital Medical University	4082	2	47	1	1	5	4	3	4	0	0	1	0	0	1	0	0	0	0	0	4	2	4	2	4	2	4	2	4	2	4	2	3	2	4	5	5	4	5	3	5	5	3	4	5	5	3
Beijing	Beijing	Xuanwu Hospital Affiliated to Capital Medical University	4084	2	47	1	1	5	3	3	3	0	0	1	0	0	0	1	1	0	0	0	4	2	4	2	4	2	4	2	5	1	5	1	4	1	5	5	5	5	1	3	6	6	5	5	5	5	1
Beijing	Beijing	Xuanwu Hospital Affiliated to Capital Medical University	3857	1	24	1	1	2	4	6	1	0	0	1	0	0	0	1	0	0	0	0	3	2	3	2	3	2	3	2	6	1	6	1	5	2	1	1	1	1	1	1	6	6	6	6	6	6	1
Beijing	Beijing	Xuanwu Hospital Affiliated to Capital Medical University	3893	2	27	2	1	2	3	6	2	0	0	0	0	1	0	0	1	0	0	0	3	2	4	2	3	2	6	2	4	2	4	2	1		1	1	1	1	1	2	6	6	4	4	5	5	1
Beijing	Beijing	Xuanwu Hospital Affiliated to Capital Medical University	3952	2	30	1	1	1	3	6	2	0	0	0	1	0	0	1	1	0	0	0	3	2	1		1		3	2	3	2	1		4	2	5	5	5	5	1	5	5	5	3	3	3	3	3
Beijing	Beijing	Xuanwu Hospital Affiliated to Capital Medical University	3981	2	31	1	1	1	4	6	2	0	0	0	0	1	0	1	0	0	0	0	5	1	1		1		6	1	6	1	1		6	1	4	4	4	3	1	1	1	1	1	1	1	1	1
Beijing	Beijing	Xuanwu Hospital Affiliated to Capital Medical University	4002	1	44	1	1	2	3	3	3	0	0	0	0	1	0	0	1	0	0	0	3	2	3	2	4	2	4	2	4	2	4	2	1		5	5	1	3	1	2	6	5	3	3	5	4	1
Beijing	Beijing	Xuanwu Hospital Affiliated to Capital Medical University	4056	2	37	1	1	1	4	5	2	0	0	0	0	1	0	1	0	0	0	1	5	2	5	2	5	2	5	2	5	2	1		1		5	5	4	1	1	1	5	1	1	1	1	1	1
Beijing	Beijing	Xuanwu Hospital Affiliated to Capital Medical University	4087	2	44	2	1	2	3	3	3	0	0	0	1	0	0	1	1	0	0	1	1		5	2	1		1		5	2	1		6	2	6	6	6	6	1	6	6	6	1	1	1	1	1
Beijing	Beijing	Xuanwu Hospital Affiliated to Capital Medical University	4124	2	26	1	1	2	3	6	1	0	0	0	0	1	0	1	0	0	0	0	4	1	5	2	5	2	5	2	5	2	5	2	5	1	5	5	6	5	5	5	6	6	5	5	6	6	5
Beijing	Beijing	Xuanwu Hospital Affiliated to Capital Medical University	4128	2	25	1	1	1	3	6	1	0	0	1	0	0	0	1	0	0	0	0	3	2	3	2	3	2	5	2	4	2	4	2	4	2	5	5	5	5	4	4	6	6	3	3	3	3	3
Beijing	Beijing	Xuanwu Hospital Affiliated to Capital Medical University	4140	2	23	1	1	2	2	6	1	0	0	0	0	1	0	1	1	1	0	1	4	2	4	2	4	2	4	2	5	2	5	2	4	2	1	1	1	1	1	1	1	5	4	4	4	4	4
Beijing	Beijing	Xuanwu Hospital Affiliated to Capital Medical University	4147	2	39	1	1	5	4	4	3	0	0	0	1	0	0	1	0	0	0	0	6	1	1		1		4	2	6	1	1		1		6	6	4	6	1	2	6	6	6	3	6	6	1
Beijing	Beijing	Xuanwu Hospital Affiliated to Capital Medical University	4165	2	46	1	1	5	3	3	4	0	0	0	0	1	1	0	0	0	0	0	1		3	2	1		1		3	2	5	1	1		4	5	1	3	1	4	6	6	1	3	4	4	1
Beijing	Beijing	Xuanwu Hospital Affiliated to Capital Medical University	4232	2	18	1	1	1	3	6	1	0	0	0	0	1	0	1	0	0	0	1	3	2	3	2	4	2	5	3	4	2	5	2	4	2	4	5	6	6	1	2	6	4	1	1	1	1	6
Beijing	Beijing	Xuanwu Hospital Affiliated to Capital Medical University	4265	1	45	1	1	5	4	3	4	0	0	0	0	1	0	1	1	0	0	0	3	2	3	2	1		1		3	2	3	2	1		4	4	4	4	1	4	4	3	4	4	4	4	1
Beijing	Beijing	Xuanwu Hospital Affiliated to Capital Medical University	4337	2	50	1	1	5	3	3	4	0	0	0	1	0	0	1	0	0	0	0	4	2	4	2	4	2	4	2	4	2	5	2	1		5	6	6	5	1	3	6	6	5	5	5	5	1
Beijing	Beijing	Xuanwu Hospital Affiliated to Capital Medical University	5038	2	25	1	1	2	2	6	1	0	0	0	0	1	1	1	1	0	0	0	4	2	4	2	3	2	5	1	4	2	4	1	4	1	3	5	1	1	1	2	6	6	4	3	6	6	1
Beijing	Beijing	Xuanwu Hospital Affiliated to Capital Medical University	3948	2	24	1	2	1	3	6	1	0	0	0	0	1	1	1	1	0	0	1	5	1	3	2	5	2	6	1	4	2	5	1	6	1	5	6	6	6	6	2	5	5	5	5	4	6	2
Beijing	Beijing	Xuanwu Hospital Affiliated to Capital Medical University	3900	2	47	1	1	5	4	1	4	0	0	0	0	1	0	1	1	0	0	0	4	2	4	1	3	1	4	2	3	1	1		1		1	4	4	4	1	2	5	5	1	1	1	1	1
Beijing	Beijing	Xuanwu Hospital Affiliated to Capital Medical University	3902	2	35	1	1	1	3	6	2	0	0	0	1	0	0	1	1	1	1	1	4	2	4	2	1		5	2	5	2	4	2	5	2	4	4	4	4	1	1	4	4	1	1	1	1	1
Beijing	Beijing	Xuanwu Hospital Affiliated to Capital Medical University	3904	2	48	1	1	5	4	2	4	0	0	1	0	0	0	0	0	1	1	1	4	2	1		6	2	4	2	1		6	1	1		6	5	6	6	1	4	1	1	5	5	5	5	5
Beijing	Beijing	Xuanwu Hospital Affiliated to Capital Medical University	3915	2	32	1	1	1	3	6	3	0	0	0	0	1	0	1	0	0	0	0	5	2	5	2	6	1	6	1	4	2	1		5	1	5	5	4	5	1	1	6	1	1	1	1	1	1
Beijing	Beijing	Xuanwu Hospital Affiliated to Capital Medical University	3942	2	47	1	1	5	3	2	4	0	0	0	0	1	0	1	0	0	0	0	3	2	4	2	4	2	1		4	2	4	1	1		5	5	5	5	1	5	6	6	5	5	6	6	1
Beijing	Beijing	Xuanwu Hospital Affiliated to Capital Medical University	3949	2	42	2	1	5	3	4	3	0	0	0	0	1	0	1	1	1	1	0	5	1	1		1		1		1		1		1		5	5	1	1	1	1	5	5	1	1	1	1	1
Beijing	Beijing	Xuanwu Hospital Affiliated to Capital Medical University	3956	2	44	1	1	5	3	3	3	0	0	0	0	1	0	1	1	1	0	0	1		6	2	1		1		5	1	6	1	1		1	1	1	1	1	1	6	6	1	6	6	6	1
Beijing	Beijing	Xuanwu Hospital Affiliated to Capital Medical University	3987	2	26	1	1	2	2	6	2	0	0	0	0	1	0	1	1	0	0	0	3	2	2	2	1		4	2	1		1		4	1	5	5	5	6	1	2	1	1	5	4	6	6	1
Beijing	Beijing	Xuanwu Hospital Affiliated to Capital Medical University	3995	2	47	1	1	5	3	3	4	0	0	1	0	0	0	1	0	0	0	0	5	2	5	2	6	1	1		4	1	6	3	1		5	6	6	1	1	1	6	6	1	4	5	5	1
Beijing	Beijing	Xuanwu Hospital Affiliated to Capital Medical University	4307	2	31	1	1	2	3	6	3	0	0	1	0	0	1	1	0	0	0	0	3	2	3	1	1		3	1	1		5	1	4	1	5	5	5	5	1	2	6	6	5	1	1	1	1
Beijing	Beijing	Xuanwu Hospital Affiliated to Capital Medical University	4341	2	23	1	1	2	2	6	2	0	0	0	0	1	1	1	1	1	1	1	4	2	3	2	1		5	1	1		1		5	3	6	6	1	5	1	2	1	1	6	6	6	6	1
Beijing	Beijing	Xuanwu Hospital Affiliated to Capital Medical University	4379	2	45	1	1	5	3	3	4	0	0	1	0	0	0	1	1	0	0	0	4	2	5	2	1		4	2	4	2	4	1	1		4	4	1	1	1	2	5	5	4	1	1	1	1
Beijing	Beijing	Xuanwu Hospital Affiliated to Capital Medical University	6487	2	46	1	1	1	4	4	4	0	0	0	0	1	0	1	1	0	0	1	4	1	5	1	5	2	5	2	5	2	5	1	1		4	4	4	4	4	4	4	4	4	4	4	4	4
Beijing	Beijing	Yanqing County Hospital	5560	2	27	1	1	1	2	6	2	0	0	0	0	1	0	0	0	0	0	1	5	2	5	2	6	2	5	2	5	2	5	2	5	2	5	6	6	6	5	6	6	6	6	6	5	6	6
Beijing	Beijing	Yanqing County Hospital	5798	2	31	1	1	5	2	6	2	0	0	0	0	1	0	1	0	0	0	0	4	1	4	1	5	1	4	1	4	1	6	1	1		4	6	6	5	1	1	6	6	4	4	3	3	1
Beijing	Beijing	Yanqing County Hospital	5508	2	40	1	1	1	3	4	2	0	0	0	0	1	0	1	1	0	1	1	6	1	6	1	6	1	6	1	6	1	6	1	4	3	5	6	6	5	1	6	6	6	6	5	3	6	2
Beijing	Beijing	Yanqing County Hospital	5511	2	24	1	1	2	3	6	1	0	0	0	0	1	1	1	1	0	0	0	6	1	6	1	6	1	6	1	6	3	6	3	6	3	1	6	5	3	1	3	6	6	6	5	5	6	2
Beijing	Beijing	Yanqing County Hospital	5517	2	41	1	1	5	2	4	3	0	0	0	0	1	0	1	0	0	0	0	5	1	4	1	5	1	5	1	6	1	1		1		5	5	1	5	1	1	6	6	2	4	2	2	1
Beijing	Beijing	Yanqing County Hospital	5536	2	52	2	1	1	2	2	4	0	0	1	0	0	1	1	1	0	0	0	1		6	1	1		1		6	3	6	1	1		1	1	1	1	1	1	6	1	1	1	1	1	1
Beijing	Beijing	Yanqing County Hospital	5579	2	24	1	1	1	2	6	1	0	0	1	0	0	0	0	0	0	0	1	5	2	5	2	5	2	6	3	5	1	6	1	4	1	5	5	5	5	5	5	6	6	5	4	5	5	5
Beijing	Beijing	Yanqing County Hospital	5664	2	23	1	1	5	2	6	1	0	1	0	0	0	0	1	1	1	1	0	4	1	5	2	6	1	5	2	4	2	5	2	1		5	5	5	5	1	1	6	5	5	4	5	5	1
Beijing	Beijing	Yanqing County Hospital	5725	2	45	1	1	5	3	3	3	0	0	0	0	1	0	1	1	0	0	0	1		6	3	1		1		4	3	6	1	1		1	6	1	4	1	4	6	6	1	1	1	1	1
Beijing	Beijing	Yanqing County Hospital	5737	2	48	1	1	5	2	3	4	0	0	0	0	1	0	1	1	1	1	1	1		4	2	1		1		1		1		1		1	1	1	1	1	1	1	3	1	1	1	1	1
Beijing	Beijing	Yanqing County Hospital	5814	2	31	1	1	1	2	6	1	0	0	0	0	1	0	1	1	0	0	1	5	1	6	1	6	1	6	2	5	2	5	2	5	1	5	6	6	5	1	5	6	6	1	5	1	1	3
Beijing	Beijing	Yanqing County Hospital	5915	2	30	1	2	5	2	6	1	0	0	1	0	0	0	1	1	1	1	1	5	1	5	1	5	1	6	1	5	1	6	1	5	1	4	5	5	6	1	6	6	6	6	6	5	4	5
Beijing	Beijing	Yanqing County Hospital	7194	2	39	1	2	5	2	5	3	0	0	1	0	0	0	1	0	0	0	0	6	3	6	3	6	3	6	3	6	3	6	3	5	3	6	6	6	6	1	1	6	6	5	5	6	6	5
Beijing	Beijing	Yanqing County Hospital	5507	2	46	1	1	1	2	3	4	0	0	1	0	0	0	1	0	0	0	0	6	1	4	1	6	1	6	1	6	1	6	1	6	1	6	6	6	5	1	5	6	1	4	1	1	1	3
Beijing	Beijing	Yanqing County Hospital	5555	2	33	1	1	1	1	6	3	0	0	1	0	0	0	1	1	0	0	0	6	1	6	1	6	1	1		6	1	1		1		6	6	6	6	1	1	6	1	1	1	1	1	1
Beijing	Beijing	Yanqing County Hospital	5557	2	47	1	1	5	2	3	4	0	0	0	0	1	0	0	1	1	1	0	5	1	5	1	1		6	1	6	1	6	1	1		6	6	6	6	1	3	6	6	5	6	1	1	3
Beijing	Beijing	Yanqing County Hospital	5566	2	50	2	1	5	2	3	4	0	0	1	0	0	0	1	1	0	0	0	5	1	5	1	5	1	5	1	5	1	5	1	5	1	6	6	6	6	6	5	6	6	5	6	6	6	5
Beijing	Beijing	Yanqing County Hospital	5581	2	43	1	1	5	2	3	4	0	0	0	0	1	0	1	1	0	0	1	4	1	4	2	3	2	4	1	4	2	4	2	6	3	6	6	6	6	1	5	6	6	6	5	6	6	5
Beijing	Beijing	Yanqing County Hospital	5601	2	50	2	1	5	2	2	4	0	0	0	0	1	1	1	0	0	0	0	1		4	1	1		1		1		6	1	1		6	6	6	6	1	1	6	6	1	1	1	1	1
Beijing	Beijing	Yanqing County Hospital	5609	2	38	1	1	1	2	5	2	0	0	0	0	1	0	0	1	0	0	1	6	3	6	3	5	1	6	3	6	3	6	3	1		5	5	1	6	1	6	6	6	5	5	1	1	1
Beijing	Beijing	Yanqing County Hospital	5611	2	43	1	1	2	2	3	4	0	0	0	0	1	0	1	0	0	0	0	6	3	4	3	6	1	1		4	3	5	3	1		6	6	6	6	1	1	6	6	6	4	4	6	1
Beijing	Beijing	Yanqing County Hospital	5631	2	26	1	1	5	2	6	2	0	0	1	0	0	0	0	1	1	0	0	5	1	5	1	5	1	5	1	5	1	5	1	5	1	5	5	5	5	1	4	6	5	5	6	5	6	4
Beijing	Beijing	Yanqing County Hospital	5683	2	27	1	1	5	2	6	1	0	0	0	0	1	0	1	1	0	0	0	5	3	5	3	1		5	3	5	3	6	3	6	3	5	5	5	5	1	1	6	6	5	5	1	1	5
Beijing	Beijing	Yanqing County Hospital	5721	2	49	1	1	1	2	3	4	0	0	1	0	0	1	1	1	1	1	1	3	2	3	2	1		1		1		4	2	1		3	1	5	1	1	1	1	1	3	1	1	1	1
Beijing	Beijing	Yanqing County Hospital	5775	2	47	1	1	5	2	3	4	0	0	0	0	1	0	1	0	0	0	0	5	1	5	1	1		6	1	5	1	6	1	5	1	4	5	5	5	5	5	5	5	5	5	5	5	5
Beijing	Beijing	Yanqing County Hospital	5803	2	20	1	1	5	2	6	2	0	0	0	0	1	1	1	1	1	1	1	6	3	6	3	6	3	6	3	6	3	6	3	1		6	6	1	6	1	6	1	1	6	6	6	6	6
Beijing	Beijing	Yanqing County Hospital	5898	2	38	1	1	2	3	5	2	0	0	1	0	0	0	1	0	0	0	0	3	2	3	2	3	1	4	2	4	2	4	2	1		3	5	6	5	1	3	6	6	4	4	5	5	3
Beijing	Beijing	Yanqing County Hospital	6973	2	53	2	1	2	2	2	4	0	0	0	0	1	1	1	1	0	0	0	6	1	3	1	6	1	1		3	1	1		1		1	1	1	1	1	1	6	3	1	1	1	1	1
Beijing	Beijing	Yanqing County Hospital	6982	2	49	1	1	1	2	2	4	0	0	0	0	1	1	1	1	1	1	1	1		1		5	1	1		5	1	1		1		1	5	4	1	1	1	6	6	6	6	6	6	5
Beijing	Beijing	Yuquan Hospital of Tsinghua University (the Second Affiliated Hospital of Tsinghua University)	5855	1	47	2	1	1	2	3	4	0	0	0	0	1	0	1	0	0	0	0	4	2	4	2	4	2	4	2	4	2	1		1		4	4	6	3	1	4	4	4	3	3	3	3	3
Beijing	Beijing	Yuquan Hospital of Tsinghua University (the Second Affiliated Hospital of Tsinghua University)	5658	2	35	1	1	2	3	6	2	0	0	0	0	1	0	1	0	0	0	0	3	2	4	2	3	2	4	2	4	2	4	2	1		4	4	4	4	3	5	5	5	4	3	3	3	5
Beijing	Beijing	Yuquan Hospital of Tsinghua University (the Second Affiliated Hospital of Tsinghua University)	5784	2	40	1	1	1	2	4	3	0	0	0	1	0	0	1	0	0	0	0	4	2	5	2	5	2	5	2	5	2	1		1		4	4	4	4	1	1	6	6	1	1	1	1	4
Beijing	Beijing	Yuquan Hospital of Tsinghua University (the Second Affiliated Hospital of Tsinghua University)	5839	2	43	2	1	2	3	3	3	0	0	0	0	1	0	1	0	0	0	1	4	3	4	3	5	3	4	3	4	3	4	3	1		4	5	1	1	1	4	5	4	4	3	1	1	4
Beijing	Beijing	Yuquan Hospital of Tsinghua University (the Second Affiliated Hospital of Tsinghua University)	5840	2	26	1	1	1	2	6	2	0	0	0	0	1	0	1	1	1	0	1	5	2	5	2	4	2	5	2	4	2	4	2	1		4	4	1	4	1	1	4	1	1	1	1	1	3
Beijing	Beijing	Yuquan Hospital of Tsinghua University (the Second Affiliated Hospital of Tsinghua University)	5879	2	50	2	1	2	2	2	4	0	0	0	1	0	1	1	1	0	0	0	2	2	4	2	4	1	1		3	1	4	2	1		5	5	5	3	1	1	5	5	5	5	5	5	3
Beijing	Beijing	Yuquan Hospital of Tsinghua University (the Second Affiliated Hospital of Tsinghua University)	5758	2	24	1	2	1	3	6	1	0	0	0	0	1	1	1	1	0	0	1	4	2	4	2	4	2	3	2	3	2	4	2	4	1	4	4	4	4	1	4	4	4	4	4	6	6	4
Beijing	Beijing	Yuquan Hospital of Tsinghua University (the Second Affiliated Hospital of Tsinghua University)	5688	2	43	1	1	1	2	3	4	0	0	0	0	1	1	1	1	0	0	0	1		3	2	3	2	1		3	2	3	2	1		3	3	3	3	1	1	3	3	3	1	1	1	1
Beijing	Beijing	Yuquan Hospital of Tsinghua University (the Second Affiliated Hospital of Tsinghua University)	5697	2	49	2	1	2	2	2	4	0	0	0	0	1	0	0	1	0	0	0	4	2	3	2	4	2	1		1		1		1		1	1	1	4	4	4	4	4	4	1	1	1	4
Beijing	Beijing	Yuquan Hospital of Tsinghua University (the Second Affiliated Hospital of Tsinghua University)	5708	2	28	1	1	1	1	6	3	0	0	0	0	1	0	0	1	1	0	0	5	1	6	1	6	1	5	1	6	2	6	1	1		5	5	6	5	1	5	6	6	5	5	1	1	4
Beijing	Beijing	Yuquan Hospital of Tsinghua University (the Second Affiliated Hospital of Tsinghua University)	5928	2	28	1	1	2	1	6	3	0	0	1	0	0	0	1	0	0	0	0	5	3	5	3	5	3	6	3	5	3	1		1		1	1	1	5	1	4	1	4	5	5	6	1	5
Beijing	Beijing	Yuquan Hospital of Tsinghua University (the Second Affiliated Hospital of Tsinghua University)	6078	2	15	1	1	1	1	6	3	0	0	0	0	1	0	1	0	0	0	1	6	3	6	3	1		6	3	6	3	6	3	1		1	1	1	1	1	6	1	1	6	1	1	1	6
Chongqing	Chongqing	Bishan maternal and child health care hospital	612	2	33	1	1	2	2	6	2	0	0	1	0	0	1	1	1	0	0	0	5	1	4	3	5	1	4	1	4	3	5	1	6	1	3	3	4	6	1	5	6	6	2	5	5	5	3
Chongqing	Chongqing	Bishan maternal and child health care hospital	742	2	45	1	1	1	2	2	3	0	0	1	1	0	0	1	1	0	0	0	5	2	5	2	6	2	5	2	6	1	1		5	3	4	4	4	4	4	4	6	6	1	1	1	1	1
Chongqing	Chongqing	Bishan maternal and child health care hospital	924	2	44	1	1	1	2	4	3	0	0	1	0	0	0	1	1	1	1	0	1		6	1	6	1	1		6	1	6	1	6	3	1	1	1	1	1	1	6	1	1	1	1	1	1
Chongqing	Chongqing	Bishan maternal and child health care hospital	522	2	49	2	1	2	2	3	4	0	0	1	0	0	1	1	1	0	0	0	1		3	1	6	1	1		1		3	1	1		1	6	1	1	1	1	1	6	3	6	6	6	6
Chongqing	Chongqing	Bishan maternal and child health care hospital	529	2	50	1	1	2	2	2	4	0	0	1	0	0	0	1	0	0	0	0	5	1	4	1	3	1	4	1	4	1	5	1	1		1	1	1	1	1	4	1	5	4	4	4	4	1
Chongqing	Chongqing	Bishan maternal and child health care hospital	587	2	46	1	1	2	2	3	4	0	0	1	0	0	0	1	0	0	0	0	1		3	1	1		1		3	1	6	1	1		1	1	1	1	1	1	1	6	6	3	6	6	6
Chongqing	Chongqing	Bishan maternal and child health care hospital	623	2	42	1	1	2	2	3	4	0	0	0	0	1	0	1	1	1	0	0	5	1	5	1	5	1	5	1	5	1	6	1	4	1	6	6	6	6	1	6	6	6	6	6	6	6	6
Chongqing	Chongqing	Chongqing Cancer Hospital	3801	2	43	1	1	1	2	4	3	0	0	0	0	1	0	0	1	1	0	0	5	1	6	1	6	1	6	1	6	1	6	1	4	1	6	6	6	6	1	1	6	1	1	1	1	1	6
Chongqing	Chongqing	Chongqing Cancer Hospital	3803	2	27	1	1	1	2	6	1	0	0	0	0	1	1	1	1	0	0	0	2	2	4	2	6	1	2	2	4	2	6	2	6	1	3	4	4	1	1	1	6	1	1	1	1	1	6
Chongqing	Chongqing	Chongqing Cancer Hospital	3862	2	44	1	1	1	2	3	3	0	0	0	0	1	1	1	1	0	0	0	5	1	6	1	6	1	5	1	5	1	5	1	4	1	5	4	4	5	1	1	5	1	1	1	1	1	5
Chongqing	Chongqing	Chongqing Cancer Hospital	3985	2	48	1	1	2	1	2	4	0	0	0	1	0	0	1	1	0	0	0	4	1	4	1	6	1	4	3	4	1	5	1	5	1	5	5	1	6	1	6	1	6	5	5	6	6	6
Chongqing	Chongqing	Chongqing Cancer Hospital	3939	2	40	1	1	1	3	4	3	0	0	1	0	0	0	1	1	0	0	0	4	1	6	1	6	1	1		5	1	6	1	1		5	5	5	1	1	1	6	1	1	1	1	1	1
Chongqing	Chongqing	Chongqing Cancer Hospital	3805	2	43	2	1	1	2	4	3	0	0	0	0	1	0	1	0	0	0	0	3	2	4	2	4	2	3	2	4	2	3	2	5	1	4	4	4	4	4	4	5	5	4	4	4	5	4
Chongqing	Chongqing	Chongqing Cancer Hospital	3869	2	46	2	1	1	2	3	3	0	0	1	0	0	1	1	0	0	0	0	4	2	4	2	5	2	4	2	4	2	6	1	4	1	4	4	4	4	4	4	4	4	4	4	4	4	4
Chongqing	Chongqing	Chongqing Cancer Hospital	3927	2	43	1	1	1	3	3	3	0	0	0	0	1	0	0	1	1	0	0	4	3	4	3	4	1	4	3	4	3	1		1		4	4	1	1	1	1	5	1	1	1	1	1	4
Chongqing	Chongqing	Chongqing Cancer Hospital	2937	2	32	1	1	2	2	6	2	0	0	0	0	1	1	1	1	1	1	1	4	3	5	3	5	1	6	1	5	1	5	1	4	2	5	5	5	6	1	5	1	5	6	6	6	6	6
Chongqing	Chongqing	Chongqing Cancer Hospital	3943	2	36	1	1	2	2	5	2	0	0	0	0	1	0	1	1	0	0	0	4	1	3	1	4	1	3	1	4	1	5	1	5	1	3	3	1	4	1	3	1	4	3	3	3	3	2
Chongqing	Chongqing	Chongqing Cancer Hospital	4331	1	33	1	1	2	3	6	1	0	0	0	1	0	1	1	1	0	0	0	3	1	5	1	4	1	3	1	3	1	3	1	2	1	1	1	1	1	1	3	1	3	3	3	3	3	3
Chongqing	Chongqing	Chongqing Cancer Hospital	3800	2	49	1	1	1	2	2	4	0	0	0	0	1	0	1	0	0	0	0	1		5	1	6	1	1		5	1	1		1		4	4	4	1	1	1	5	1	1	1	1	1	3
Chongqing	Chongqing	Chongqing Cancer Hospital	3804	2	43	1	1	1	2	4	3	0	0	0	0	1	0	1	1	1	0	0	4	1	5	1	6	1	3	1	5	1	6	1	4	1	4	4	4	6	1	1	6	1	1	1	1	1	4
Chongqing	Chongqing	Chongqing Cancer Hospital	3841	2	34	1	1	1	2	5	3	0	0	1	0	0	1	1	0	0	0	0	4	1	5	2	6	1	6	1	5	2	5	1	4	1	5	5	1	6	1	6	6	1	6	1	1	1	6
Chongqing	Chongqing	Chongqing Cancer Hospital	3957	2	34	1	1	2	2	3	2	0	0	0	1	0	1	1	1	0	0	0	3	1	3	1	4	1	3	1	3	1	4	1	5	1	4	1	1	3	1	3	1	3	4	4	4	5	1
Chongqing	Chongqing	Chongqing Cancer Hospital	3967	2	31	1	1	2	2	6	2	0	0	0	0	1	1	1	0	0	0	0	3	1	5	1	6	1	6	1	6	1	6	1	1		5	4	5	6	1	6	6	6	6	6	6	1	5
Chongqing	Chongqing	Chongqing Cancer Hospital	4137	2	44	1	1	2	2	4	3	0	0	0	1	0	0	1	0	0	0	0	5	3	5	3	5	3	5	3	5	3	5	3	4	3	5	6	1	6	1	5	1	6	6	5	1	1	1
Chongqing	Chongqing	Chongqing Cancer Hospital	4184	2	40	1	1	2	2	3	3	0	0	0	1	0	0	1	1	1	0	0	4	3	6	3	6	1	6	1	6	1	6	1	1		1	1	1	5	1	6	1	6	6	6	6	6	1
Chongqing	Chongqing	Chongqing Cancer Hospital	6443	2	24	1	1	5	2	6	1	0	0	0	0	1	0	1	1	0	0	0	4	1	5	1	6	1	5	1	5	2	6	1	4	1	3	3	1	3	1	4	6	6	6	6	6	6	5
Chongqing	Chongqing	Chongqing Cancer Hospital	3812	2	50	2	2	1	2	2	4	0	0	0	0	1	1	1	0	0	0	0	4	1	5	1	1		1		6	1	6	1	1		5	5	5	1	1	1	6	1	1	1	1	1	6
Chongqing	Chongqing	Chongqing Daping Hospital	4545	2	44	2	1	1	3	4	3	0	0	0	0	1	0	1	1	0	0	0	3	2	3	2	2	2	2	2	3	2	3	2	6	3	2	3	2	2	2	2	3	3	3	2	3	3	2
Chongqing	Chongqing	Chongqing Daping Hospital	4598	2	48	1	1	3	2	3	3	0	0	0	0	1	1	1	1	1	0	0	5	2	5	2	1		5	2	1		1		4	1	5	1	1	5	5	5	1	1	6	1	1	1	1
Chongqing	Chongqing	Chongqing Daping Hospital	4447	2	42	1	1	1	3	4	3	0	0	0	0	1	0	1	0	0	0	0	5	2	5	2	1		1		5	2	5	2	1		5	5	5	1	1	1	6	1	1	1	1	1	1
Chongqing	Chongqing	Chongqing Daping Hospital	4616	2	28	1	1	2	2	3	2	0	0	0	0	1	0	1	0	0	0	0	4	1	3	2	1		6	1	3	2	1		1		1	1	1	1	1	3	1	6	3	2	3	3	1
Chongqing	Chongqing	Chongqing Daping Hospital	734	2	47	2	1	5	4	2	3	0	0	0	0	1	0	1	1	1	0	0	1		3	1	1		1		3	1	6	1	1		3	3	1	1	1	1	5	4	3	3	4	3	2
Chongqing	Chongqing	Chongqing Daping Hospital	3233	1	28	1	1	2	4	6	2	0	0	0	0	1	0	0	1	0	0	0	3	1	3	1	3	1	3	2	3	2	4	2	1		4	5	1	4	4	4	5	5	4	4	4	3	3
Chongqing	Chongqing	Chongqing Jialing hospital	2836	2	38	1	1	2	1	3	4	0	0	0	0	1	0	1	1	0	0	0	3	2	3	2	4	2	4	2	3	2	6	2	5	3	4	4	1	3	1	3	1	6	4	6	6	6	6
Chongqing	Chongqing	Chongqing Jialing hospital	2403	2	37	1	1	1	2	6	3	0	0	1	0	0	0	1	1	0	0	0	4	2	4	2	5	2	5	2	4	2	4	2	5	3	4	5	5	6	1	4	4	4	4	4	2	5	4
Chongqing	Chongqing	Chongqing Jialing hospital	2410	2	48	1	1	1	1	3	4	0	0	0	0	1	0	1	1	0	0	0	4	2	4	2	5	2	5	2	3	2	4	2	4	3	4	4	4	4	1	4	4	4	4	4	4	4	4
Chongqing	Chongqing	Chongqing Jialing hospital	2432	2	41	1	1	5	2	2	3	0	0	0	0	1	0	1	1	0	0	0	4	2	5	2	5	1	5	2	5	1	1		1		5	4	4	6	1	5	5	5	5	5	5	5	5
Chongqing	Chongqing	Chongqing Jialing hospital	2459	2	53	2	1	5	2	2	4	0	0	1	1	0	0	1	1	0	0	0	3	2	5	2	4	2	4	2	4	2	5	2	1		1	6	6	6	6	5	5	6	6	6	6	6	6
Chongqing	Chongqing	Chongqing Jialing hospital	2705	2	44	1	1	2	2	3	4	0	0	0	0	1	0	1	1	0	0	0	3	2	3	2	4	2	3	2	4	2	1		1		3	3	4	4	1	4	4	4	4	1	1	1	4
Chongqing	Chongqing	Chongqing Jialing hospital	2730	2	44	1	1	5	1	5	3	0	0	0	0	1	1	1	1	0	0	0	4	2	5	1	6	1	1		6	1	6	1	1		5	5	5	5	1	1	6	6	6	6	6	6	5
Chongqing	Chongqing	Chongqing Jialing hospital	2797	2	39	1	1	5	2	2	3	0	0	0	0	1	0	1	0	0	0	0	3	2	4	2	4	2	4	2	4	2	4	2	5	1	4	4	1	4	1	4	4	4	4	1	1	1	5
Chongqing	Chongqing	Chongqing maternal and child health care hospital	854	1	47	1	1	2	3	3	3	0	1	1	0	0	0	0	1	0	0	0	4	2	5	2	5	2	3	2	5	2	4	2	4	1	5	5	5	5	5	5	5	5	5	5	5	5	5
Chongqing	Chongqing	Chongqing maternal and child health care hospital	554	2	45	1	1	2	3	4	3	0	0	1	0	0	0	1	0	0	0	0	3	2	3	2	3	2	4	2	3	2	5	2	5	1	4	4	4	4	4	4	4	4	3	3	6	5	3
Chongqing	Chongqing	Chongqing maternal and child health care hospital	432	1	34	1	1	2	4	6	1	0	0	0	1	0	0	0	1	0	0	0	4	1	5	1	6	1	6	1	6	1	1		1		6	6	6	6	5	5	6	5	5	5	5	5	4
Chongqing	Chongqing	Chongqing maternal and child health care hospital	435	1	29	1	1	1	3	6	1	0	1	0	0	0	0	1	0	0	0	0	3	2	3	2	4	2	3	1	5	2	6	1	5	3	3	3	3	2	3	3	6	6	3	3	3	3	3
Chongqing	Chongqing	Chongqing maternal and child health care hospital	479	2	46	1	1	3	3	3	4	0	0	0	0	1	0	1	1	0	0	0	4	2	5	2	1		5	2	5	2	1		1		5	5	5	5	1	5	5	1	1	1	1	1	1
Chongqing	Chongqing	Chongqing maternal and child health care hospital	487	1	45	1	1	2	3	3	4	0	1	1	0	0	0	1	1	0	0	0	3	2	4	2	4	2	4	2	4	2	4	2	3	2	1	1	1	1	1	1	1	4	4	4	4	4	4
Chongqing	Chongqing	Chongqing maternal and child health care hospital	682	1	45	1	1	2	3	3	3	0	0	0	0	1	0	0	1	0	0	0	3	2	3	2	3	2	3	2	3	1	5	1	1		5	4	4	4	1	1	1	5	5	4	5	4	3
Chongqing	Chongqing	Chongqing maternal and child health care hospital	634	1	48	1	1	1	3	2	4	0	0	0	0	1	0	1	0	0	0	0	1		3	2	1		1		5	2	1		1		5	5	5	5	4	4	5	4	5	4	5	5	5
Chongqing	Chongqing	Chongqing maternal and child health care hospital	866	1	44	1	1	2	2	2	4	0	0	0	1	0	0	1	0	0	0	0	1		5	2	6	1	1		1		1		1		1	1	1	4	1	4	1	5	5	5	5	5	5
Chongqing	Chongqing	Chongqing maternal and child health care hospital	1466	2	16	1	1	2	2	6	1	0	0	0	0	1	0	1	0	0	0	0	5	2	1		1		5	2	4	2	1		1		4	4	4	4	4	5	5	5	4	4	4	4	4
Chongqing	Chongqing	Chongqing Qianjiang Central Hospital	5232	1	31	1	2	2	2	6	2	0	0	0	1	0	0	1	1	0	0	0	4	1	5	1	5	1	5	1	5	1	1		1		5	1	1	5	1	5	1	5	5	5	6	6	6
Chongqing	Chongqing	Chongqing Qianjiang Central Hospital	5931	1	44	1	1	1	2	4	3	0	0	0	0	1	1	1	1	0	0	0	4	2	4	2	1		1		4	2	3	2	3	2	4	4	4	5	6	5	4	1	1	1	1	1	4
Chongqing	Chongqing	Chongqing Shapingba District People's Hospital	2434	2	33	1	1	5	2	6	1	1	0	0	0	0	0	1	1	0	0	0	3	2	4	2	4	2	4	2	4	2	4	2	3	2	4	4	1	4	1	5	4	4	4	5	4	4	4
Chongqing	Chongqing	Chongqing Shapingba District People's Hospital	4319	2	39	1	1	1	2	5	2	0	0	1	0	0	0	1	0	0	0	0	4	2	4	2	6	1	1		4	2	3	2	5	3	1	4	1	1	1	1	4	1	1	1	1	1	1
Chongqing	Chongqing	Chongqing Three Gorges Central Hospital	545	2	40	1	1	2	2	4	3	0	0	0	1	0	0	1	1	0	0	0	3	2	3	2	4	1	5	2	3	2	5	2	6	1	4	3	4	3	1	1	1	6	4	4	6	3	3
Chongqing	Chongqing	Chongqing Three Gorges Central Hospital	614	2	39	1	1	2	2	5	2	0	0	0	0	1	1	0	0	0	0	0	3	1	6	1	5	1	1		6	1	6	1	4	1	1	1	1	1	1	3	1	6	3	3	4	4	2
Chongqing	Chongqing	Chongqing Three Gorges Central Hospital	683	2	32	1	1	2	2	6	1	0	0	0	0	1	0	1	1	0	0	0	3	2	4	2	4	2	4	2	5	2	6	1	5	3	1	1	1	4	1	4	1	6	4	4	6	6	4
Chongqing	Chongqing	Chongqing Three Gorges Central Hospital	3372	2	32	1	1	2	2	6	2	0	0	0	0	1	0	1	1	0	0	0	4	3	4	3	5	3	4	3	4	3	5	3	5	3	4	4	4	4	5	4	4	4	5	4	5	5	5
Chongqing	Chongqing	Chongqing Three Gorges Central Hospital	316	1	33	1	1	2	2	5	2	0	0	0	0	1	0	1	1	0	0	0	2	2	2	1	3	1	2	2	3	1	5	1	5	1	1	1	1	1	1	3	1	4	3	3	3	3	3
Chongqing	Chongqing	Chongqing Three Gorges Central Hospital	321	1	25	1	1	2	2	6	1	0	0	0	0	1	0	1	0	0	0	0	3	1	3	1	3	1	3	1	3	1	3	1	3	1	3	3	3	3	3	3	5	5	3	3	3	3	3
Chongqing	Chongqing	Chongqing Three Gorges Central Hospital	324	1	41	1	1	2	3	3	3	0	0	0	0	1	0	0	1	0	0	0	4	1	5	1	6	1	6	1	6	1	5	1	4	1	4	3	3	3	3	4	5	6	6	6	6	3	4
Chongqing	Chongqing	Chongqing Three Gorges Central Hospital	364	2	27	1	1	2	1	6	3	0	0	0	0	1	0	1	1	0	0	0	3	1	3	1	4	1	3	1	3	1	6	1	6	1	1	1	1	3	1	2	1	6	3	2	3	3	2
Chongqing	Chongqing	Chongqing Three Gorges Central Hospital	575	2	40	1	1	2	2	3	3	0	0	0	0	1	0	1	0	0	0	0	1		3	1	3	1	1		1		3	1	5	1	1	1	1	3	1	3	1	4	3	3	4	4	3
Chongqing	Chongqing	Chongqing Three Gorges Central Hospital	1103	2	32	1	1	1	2	6	1	0	0	1	0	0	0	1	0	0	0	0	4	3	4	3	5	3	5	3	5	3	6	3	6	1	3	4	4	4	1	4	6	1	1	1	1	1	3
Chongqing	Chongqing	Chongqing Three Gorges Central Hospital	305	2	30	1	1	2	1	6	2	0	0	0	0	1	1	1	0	0	0	0	3	1	3	1	3	1	3	1	3	1	1		5	1	3	1	1	3	1	3	1	3	3	3	3	3	3
Chongqing	Chongqing	Chongqing Three Gorges Central Hospital	358	1	39	1	1	2	3	5	2	0	0	0	1	0	0	1	0	0	0	0	6	3	6	1	6	1	6	1	6	1	6	1	1		6	6	6	6	6	6	6	6	6	5	5	5	5
Chongqing	Chongqing	Chongqing Three Gorges Central Hospital	376	2	36	1	1	2	2	5	2	0	0	0	0	1	1	1	1	0	0	0	3	2	3	2	3	2	3	2	3	2	1		1		1	1	1	3	1	3	1	1	3	3	3	3	3
Chongqing	Chongqing	Chongqing Three Gorges Central Hospital	381	2	49	1	1	2	3	2	4	0	0	0	0	1	0	1	1	1	0	0	4	2	4	2	5	2	4	2	4	2	6	1	6	1	5	6	6	5	5	4	6	6	5	5	6	4	4
Chongqing	Chongqing	Chongqing Three Gorges Central Hospital	496	1	51	1	1	2	3	2	4	0	0	0	0	1	1	1	1	0	0	0	3	2	5	2	6	1	6	1	5	2	1		1		4	4	4	4	1	4	1	5	4	5	5	5	5
Chongqing	Chongqing	Chongqing Three Gorges Central Hospital	519	2	44	1	1	2	2	4	3	0	0	0	0	1	0	1	1	0	0	0	3	2	3	2	3	2	3	2	3	3	4	2	3	2	3	4	4	3	1	4	5	4	3	3	4	4	3
Chongqing	Chongqing	Chongqing Three Gorges Central Hospital	660	2	35	1	1	2	2	6	2	0	0	0	1	0	0	1	0	0	0	0	4	2	3	2	4	2	4	2	4	2	1		1		1	1	1	5	1	4	1	5	4	4	4	4	1
Chongqing	Chongqing	Chongqing Three Gorges Central Hospital	664	2	49	1	1	2	2	2	4	0	0	0	0	1	0	1	1	0	0	0	4	2	6	3	1		5	3	6	1	1		1		1	1	1	6	1	5	1	5	5	5	5	5	5
Chongqing	Chongqing	Chongqing Three Gorges Central Hospital	727	1	47	1	1	2	4	2	4	0	0	0	0	1	0	0	1	0	0	0	4	1	6	1	6	1	6	1	6	1	6	1	1		1	1	1	6	1	6	1	6	6	6	6	6	6
Chongqing	Chongqing	Chongqing Three Gorges Central Hospital	3536	1	47	1	1	2	3	2	4	0	0	0	0	1	0	1	1	0	0	0	3	2	3	2	3	2	3	2	3	2	3	2	1		1	1	1	3	1	1	1	3	3	3	3	3	2
Chongqing	Chongqing	Chongqing Wansheng maternal and child health care hospital	3050	2	40	1	1	2	2	5	3	0	0	0	0	1	0	1	1	0	0	0	5	2	5	2	5	2	5	2	5	2	5	2	5	3	5	5	5	5	5	5	5	5	5	5	5	5	5
Chongqing	Chongqing	Chongqing Wansheng maternal and child health care hospital	3389	2	54	1	1	2	1	2	6	0	0	1	0	0	0	1	1	1	0	0	5	1	6	1	1		6	1	5	1	1		4	1	6	5	1	6	1	6	1	1	5	6	6	6	1
Chongqing	Chongqing	Chongqing Wansheng maternal and child health care hospital	3399	2	52	1	1	5	2	2	4	0	0	0	0	1	1	1	0	0	0	0	4	1	4	1	5	1	1		4	1	6	1	4	1	4	4	4	4	5	5	5	6	2	3	4	6	1
Chongqing	Chongqing	Chongqing Wansheng maternal and child health care hospital	3405	2	37	2	1	5	1	6	3	0	0	0	0	1	1	1	0	0	0	0	5	1	5	1	5	1	2	1	5	1	5	1	1		3	3	3	3	1	3	6	2	1	1	1	1	1
Chongqing	Chongqing	Chongqing Wansheng maternal and child health care hospital	3422	2	53	1	1	5	1	2	4	0	1	1	0	0	1	1	1	1	0	0	3	1	4	1	1		1		1		1		5	1	3	4	1	4	1	1	6	6	1	1	1	1	1
Chongqing	Chongqing	Chongqing Wansheng maternal and child health care hospital	3427	2	33	1	1	5	2	6	3	0	0	0	0	1	0	1	0	0	0	0	4	2	4	2	5	3	5	3	1		5	3	5	1	5	5	1	5	1	5	1	5	5	5	5	5	1
Chongqing	Chongqing	Chongqing Wansheng maternal and child health care hospital	3526	2	53	2	1	2	2	2	4	0	0	1	0	0	0	1	0	0	0	0	2	1	1		1		1		4	1	1		1		2	4	1	4	1	1	1	1	2	6	1	1	1
Chongqing	Chongqing	Chongqing Wansheng maternal and child health care hospital	3440	2	50	1	2	5	2	3	6	0	0	1	0	0	0	1	0	0	0	0	2	1	1		1		1		1		1		5	1	4	4	4	1	1	1	1	1	6	6	6	6	6
Chongqing	Chongqing	Chongqing Wanzhou District People's Hospital	4236	2	23	1	1	5	1	6	2	0	0	1	0	0	0	0	1	0	0	0	2	2	5	2	5	2	5	2	4	2	5	2	3	2	5	5	5	5	1	5	5	5	5	5	5	6	6
Chongqing	Chongqing	Chongqing Wanzhou District People's Hospital	876	1	25	1	1	1	2	6	1	0	1	1	1	0	1	1	1	1	0	0	4	2	5	2	5	2	5	2	5	2	5	2	4	3	4	5	5	5	6	5	5	5	5	5	5	5	5
Chongqing	Chongqing	Chongqing Wanzhou District People's Hospital	704	2	24	1	1	5	2	6	1	0	1	0	0	0	0	0	1	0	0	0	2	2	2	2	3	2	2	2	2	2	1		2	2	2	2	2	2	2	2	2	2	2	2	2	2	2
Chongqing	Chongqing	Chongqing Wanzhou maternal and child health care hospital	2322	2	53	2	1	5	1	1	6	0	0	0	0	1	0	1	1	1	0	0	4	3	1		1		1		1		4	3	1		1	1	1	1	1	1	1	1	1	1	1	1	1
Chongqing	Chongqing	Chongqing Wanzhou maternal and child health care hospital	2413	2	48	1	1	5	2	3	6	0	0	1	1	0	0	1	0	0	0	0	3	2	1		1		1		1		1		1		1	1	1	1	1	1	1	1	1	1	1	1	1
Chongqing	Chongqing	Chongqing Wanzhou maternal and child health care hospital	2785	2	42	1	1	1	2	4	3	0	0	1	0	0	0	1	1	0	0	0	3	2	4	2	6	2	1		4	2	5	2	1		4	3	4	1	1	1	6	1	1	1	1	1	1
Chongqing	Chongqing	Chongqing Wanzhou maternal and child health care hospital	2295	2	39	1	1	5	2	4	3	0	1	0	0	0	1	1	1	0	0	0	4	2	1		6	2	1		1		1		1		4	4	4	4	4	4	4	4	4	4	4	4	4
Chongqing	Chongqing	Chongqing Wanzhou maternal and child health care hospital	2309	2	44	1	1	1	2	4	3	0	1	0	0	0	0	1	0	0	0	0	3	2	3	1	1		1		4	2	1		1		3	5	1	1	1	1	6	3	3	3	5	6	4
Chongqing	Chongqing	Chongqing Wanzhou maternal and child health care hospital	2660	2	36	1	1	5	2	5	2	0	0	1	0	0	1	1	1	0	0	0	3	2	1		4	2	6	2	3	2	4	2	2	2	1	1	1	1	1	1	1	1	1	1	1	1	1
Chongqing	Chongqing	Chongqing Wanzhou maternal and child health care hospital	3091	1	33	1	1	5	2	6	3	0	0	0	0	1	0	1	1	1	0	0	3	2	5	3	5	3	1		4	2	6	3	6	1	1	1	1	5	1	6	6	5	1	1	1	1	1
Chongqing	Chongqing	Chongqing Wanzhou maternal and child health care hospital	2259	1	37	1	1	5	2	6	6	0	0	0	0	1	1	1	1	0	0	0	4	2	5	2	4	1	4	2	4	2	4	2	5	1	4	5	4	4	3	4	5	5	4	4	5	6	3
Chongqing	Chongqing	Chongqing Wanzhou maternal and child health care hospital	2323	1	37	1	1	1	2	6	3	0	0	1	0	0	1	1	0	0	0	0	3	2	1		1		1		1		1		1		5	5	5	5	1	1	1	1	1	1	1	1	5
Chongqing	Chongqing	Chongqing Wanzhou maternal and child health care hospital	2328	2	53	2	1	5	2	1	6	0	0	1	0	0	0	1	0	0	0	0	4	2	1		1		1		1		1		1		1	1	1	1	1	1	1	1	1	1	1	1	1
Chongqing	Chongqing	Chongqing Wanzhou maternal and child health care hospital	2353	2	46	1	1	5	2	3	3	0	0	0	0	1	0	1	0	0	0	0	3	2	1		1		1		3	2	1		1		1	1	1	1	1	1	1	1	1	1	1	1	1
Chongqing	Chongqing	Chongqing Wanzhou maternal and child health care hospital	2354	2	50	1	1	5	2	3	6	0	0	0	0	1	0	1	0	0	0	0	3	2	1		1		1		1		1		1		1	1	1	1	1	1	1	1	1	1	1	1	1
Chongqing	Chongqing	Chongqing Wanzhou maternal and child health care hospital	2504	2	53	2	1	5	2	2	4	0	0	1	0	0	1	1	1	0	0	0	3	2	1		1		3	2	3	2	3	2	1		1	1	1	1	1	1	1	1	1	1	1	1	1
Chongqing	Chongqing	Chongqing Wanzhou maternal and child health care hospital	3891	2	28	1	1	5	2	6	2	0	1	0	0	0	0	1	0	0	0	0	2	3	4	2	1		5	2	1		1		1		1	1	1	1	1	1	1	1	1	1	1	1	1
Chongqing	Chongqing	Chongqing Wanzhou maternal and child health care hospital	3925	2	49	1	1	5	2	3	3	0	0	1	0	0	0	1	0	0	0	0	3	2	1		1		6	2	1		1		1		4	4	5	6	1	1	1	1	1	1	1	1	1
Chongqing	Chongqing	Dianjiang maternal and child health care hospital	2544	2	50	1	1	1	2	3	4	0	0	1	1	0	0	1	0	0	0	0	1		6	1	6	1	1		6	1	6	1	1		1	4	1	4	1	4	6	6	1	1	1	1	1
Chongqing	Chongqing	Dianjiang maternal and child health care hospital	3044	2	35	1	1	1	2	6	3	0	0	0	0	1	0	1	0	0	0	0	6	1	6	1	6	1	6	1	6	1	6	1	1		5	5	5	5	6	5	5	5	6	6	6	6	6
Chongqing	Chongqing	Dianjiang maternal and child health care hospital	2507	2	36	1	1	1	2	6	3	0	0	0	1	0	0	1	1	0	0	0	5	1	6	1	6	1	6	1	5	1	5	1	4	1	3	3	3	3	2	3	3	3	2	3	3	3	2
Chongqing	Chongqing	Dianjiang maternal and child health care hospital	2456	2	41	1	1	1	2	4	3	0	0	1	0	0	1	1	1	0	0	0	6	2	5	1	6	1	5	1	5	2	5	2	3	2	1	5	6	1	1	6	5	1	1	1	1	1	1
Chongqing	Chongqing	Dianjiang maternal and child health care hospital	2528	2	30	1	1	1	1	6	2	0	0	0	0	1	0	1	1	0	0	0	6	2	4	2	6	2	6	2	4	2	4	2	4	2	6	4	1	5	1	1	4	1	1	1	1	1	1
Chongqing	Chongqing	Dianjiang maternal and child health care hospital	3072	2	49	2	1	1	2	2	4	0	0	0	0	1	0	1	1	0	0	0	5	1	5	1	1		1		1		1		1		2	4	1	2	1	1	3	1	1	1	1	1	1
Chongqing	Chongqing	Southwest Hospital	3537	1	46	2	1	5	3	4	3	0	0	0	0	1	0	0	1	0	0	0	3	2	6	2	1		1		1		1		1		4	5	3	5	1	1	1	1	5	5	5	4	3
Chongqing	Chongqing	Southwest Hospital	2300	2	41	1	1	1	3	4	2	0	0	0	0	1	0	1	0	0	0	0	4	2	4	2	4	2	6	1	4	2	5	1	1		6	6	1	1	1	1	5	1	1	1	1	1	1
Chongqing	Chongqing	Southwest Hospital	2316	2	48	1	1	1	2	3	6	0	0	1	1	0	0	1	0	0	0	0	4	2	5	3	5	2	1		5	2	6	1	1		4	4	4	4	4	4	4	4	4	4	4	4	4
Chongqing	Chongqing	Southwest Hospital	2395	2	33	1	1	1	4	6	2	0	0	0	0	1	0	1	1	0	0	0	4	2	4	2	5	2	4	2	5	2	5	1	1		3	4	4	1	1	1	5	1	1	1	1	1	4
Chongqing	Chongqing	Southwest Hospital	2419	1	46	1	1	5	3	3	3	0	0	0	1	0	0	1	1	0	0	0	4	2	4	2	5	2	4	2	4	2	5	2	1		4	4	4	5	1	1	5	5	4	4	5	5	4
Chongqing	Chongqing	Southwest Hospital	6093	2	39	2	2	1	2	5	3	0	0	0	0	1	0	1	1	0	0	0	4	1	5	2	6	1	4	1	4	2	5	1	4	2	5	5	1	1	1	3	5	1	1	1	1	1	1
Chongqing	Chongqing	Southwest Hospital	2394	2	46	1	1	1	3	3	3	0	0	0	0	1	1	1	1	0	0	0	5	1	1		1		1		1		1		1		5	5	1	1	1	1	1	1	1	1	1	1	1
Chongqing	Chongqing	Southwest Hospital	2420	2	48	1	1	1	4	2	3	0	0	0	0	1	0	1	1	0	0	0	5	1	5	1	1		1		5	1	5	1	1		5	5	5	5	1	1	1	1	1	1	1	1	1
Chongqing	Chongqing	Southwest Hospital	2421	1	48	1	1	5	3	3	4	0	0	0	0	1	0	1	1	1	0	0	3	1	4	1	1		4	1	6	3	1		1		5	4	4	1	1	3	5	5	4	3	6	5	3
Chongqing	Chongqing	Southwest Hospital	2439	1	42	1	1	2	4	3	3	0	0	0	0	1	0	1	0	0	0	0	5	1	6	1	5	1	5	3	5	3	5	1	1		1	1	1	1	1	5	5	5	6	6	6	6	6
Chongqing	Chongqing	Southwest Hospital	2494	2	42	2	1	1	2	4	3	0	0	0	0	1	0	1	1	1	0	0	5	2	5	2	6	1	6	1	5	2	5	2	4	2	4	4	4	4	1	1	5	1	1	1	1	1	1
Chongqing	Chongqing	Southwest Hospital	4867	2	46	1	1	1	2	3	3	0	0	0	0	1	0	1	1	0	0	0	4	2	4	2	5	1	1		5	2	1		1		4	4	4	4	1	1	5	1	1	1	1	1	1
Chongqing	Chongqing	The First Affiliated Hospital of Chongqing Medical University	1014	2	47	2	1	1	3	3	3	0	1	1	0	0	0	1	1	0	0	0	1		4	3	3	3	4	3	4	3	4	3	1		3	4	4	5	1	1	4	1	1	1	1	1	1
Chongqing	Chongqing	The First Affiliated Hospital of Chongqing Medical University	1557	2	44	1	1	1	3	4	3	0	0	0	0	1	1	1	0	0	0	0	3	1	1		1		1		1		3	1	4	1	3	3	3	3	1	1	1	1	1	1	1	1	1
Chongqing	Chongqing	The First Affiliated Hospital of Chongqing Medical University	1846	1	38	1	1	1	2	5	3	0	0	0	0	1	0	1	0	0	0	0	4	1	4	2	6	1	1		5	1	4	1	5	1	4	4	5	3	3	3	4	4	1	1	1	1	1
Chongqing	Chongqing	The First Affiliated Hospital of Chongqing Medical University	1850	2	36	1	1	1	3	5	2	0	0	0	0	1	0	1	0	0	0	0	3	1	4	1	4	1	4	1	4	1	4	1	5	3	6	5	6	6	5	6	6	6	5	5	5	5	5
Chongqing	Chongqing	The First Affiliated Hospital of Chongqing Medical University	687	1	44	1	1	1	4	3	3	0	0	0	0	1	0	1	0	0	0	0	1		4	2	1		1		4	2	1		1		4	4	4	4	1	1	4	1	1	1	1	1	1
Chongqing	Chongqing	The First Affiliated Hospital of Chongqing Medical University	1363	1	50	1	1	1	3	2	4	0	0	0	0	1	0	1	1	1	0	0	1		1		1		1		1		5	1	1		5	4	5	4	4	5	5	1	1	1	1	1	5
Chongqing	Chongqing	The First Affiliated Hospital of Chongqing Medical University	1460	2	45	1	1	1	4	3	3	0	0	0	0	1	0	1	1	0	0	0	3	1	4	2	4	1	4	1	4	1	4	1	5	1	3	3	3	4	1	3	4	1	1	1	1	1	1
Chongqing	Chongqing	The First Affiliated Hospital of Chongqing Medical University	1580	2	46	1	1	1	4	2	3	0	0	0	0	1	0	0	1	1	0	0	4	2	5	1	1		1		1		1		1		3	3	5	4	1	1	6	1	1	1	1	1	1
Chongqing	Chongqing	The First Affiliated Hospital of Chongqing Medical University	1651	2	48	1	1	1	3	2	4	0	0	0	0	1	0	1	0	0	0	0	5	2	5	2	1		1		1		1		1		1	1	1	1	1	1	5	1	1	1	1	1	1
Chongqing	Chongqing	The First Affiliated Hospital of Chongqing Medical University	1661	2	29	1	1	1	3	6	3	0	0	0	0	1	0	0	1	0	0	0	4	2	1		1		1		1		1		1		4	5	4	3	1	1	1	1	1	1	1	1	1
Chongqing	Chongqing	The First Affiliated Hospital of Chongqing Medical University	1739	2	30	1	1	1	2	6	3	0	0	0	0	1	0	1	1	0	0	0	3	1	6	1	6	1	6	1	6	1	6	1	4	1	5	5	5	6	1	6	6	1	1	1	1	1	5
Chongqing	Chongqing	The First Affiliated Hospital of Chongqing Medical University	1744	2	44	1	1	1	3	3	4	0	0	0	0	1	0	1	1	1	0	0	1		4	2	1		1		4	2	1		6	2	1	4	4	1	1	1	1	1	1	1	1	1	4
Chongqing	Chongqing	The First Affiliated Hospital of Chongqing Medical University	1853	2	26	1	1	1	2	6	3	0	0	0	0	1	0	0	1	0	0	0	4	1	4	2	1		1		5	2	5	1	6	1	5	5	1	1	1	1	5	1	1	1	1	1	4
Chongqing	Chongqing	The First Affiliated Hospital of Chongqing Medical University	1913	2	32	1	1	1	2	3	2	0	0	0	0	1	0	1	0	0	0	0	3	2	4	2	1		4	2	4	2	4	2	5	2	5	4	4	4	1	1	4	1	1	1	1	1	4
Chongqing	Chongqing	The First Affiliated Hospital of Chongqing Medical University	2238	2	33	1	1	1	2	5	3	0	0	0	0	1	0	1	1	0	0	0	5	1	6	1	6	1	5	1	6	1	6	1	4	1	5	6	6	6	6	5	6	1	1	1	1	1	6
Chongqing	Chongqing	The First Affiliated Hospital of Chongqing Medical University	692	1	47	1	1	1	4	1	4	0	0	0	0	1	0	1	1	0	0	0	1		5	1	1		1		5	1	1		1		1	1	1	1	1	1	5	1	1	1	1	1	1
Chongqing	Chongqing	The First Affiliated Hospital of Chongqing Medical University	761	2	45	1	1	1	4	3	3	0	0	0	0	1	0	0	1	0	0	0	2	1	3	1	3	1	2	1	3	1	3	1	5	1	3	3	3	1	1	1	5	1	1	1	1	1	1
Chongqing	Chongqing	The First Affiliated Hospital of Chongqing Medical University	793	2	47	1	1	1	3	2	3	0	0	0	0	1	1	1	1	0	0	0	4	2	1		1		1		1		5	2	6	3	4	4	4	1	1	1	1	1	1	1	1	1	1
Chongqing	Chongqing	The First Affiliated Hospital of Chongqing Medical University	846	2	31	1	1	1	2	6	3	0	0	0	0	1	0	1	1	1	0	0	1		3	2	6	1	6	1	4	2	5	1	5	1	3	4	1	1	1	1	4	1	1	1	1	1	3
Chongqing	Chongqing	The First Affiliated Hospital of Chongqing Medical University	873	2	46	1	1	4	3	3	4	0	0	0	0	1	0	0	1	0	0	0	5	2	5	2	6	1	5	2	1		1		1		4	3	4	4	3	5	4	3	3	4	4	3	3
Chongqing	Chongqing	The First Affiliated Hospital of Chongqing Medical University	998	1	48	2	1	1	2	2	3	0	0	0	0	1	0	1	1	1	0	0	6	1	6	1	1		1		1		1		1		5	5	6	5	1	1	6	1	1	1	1	1	5
Chongqing	Chongqing	The First Affiliated Hospital of Chongqing Medical University	1008	2	49	2	1	1	3	3	4	0	0	0	0	1	0	1	1	1	0	0	5	2	4	1	1		1		1		1		1		4	4	5	1	1	1	1	1	1	1	1	1	6
Chongqing	Chongqing	The First Affiliated Hospital of Chongqing Medical University	1061	2	47	1	1	1	3	3	4	0	0	0	0	1	1	1	1	0	0	0	3	2	5	1	1		1		4	2	1		1		1	1	1	1	1	1	4	1	1	1	1	1	1
Chongqing	Chongqing	The First Affiliated Hospital of Chongqing Medical University	1592	2	52	2	1	1	2	2	6	0	0	0	0	1	0	1	0	0	0	0	4	1	1		1		1		1		5	1	1		4	4	4	5	4	1	1	1	1	1	1	1	1
Chongqing	Chongqing	The First Affiliated Hospital of Chongqing Medical University	1606	2	44	1	1	1	2	4	3	0	1	0	0	0	1	1	1	0	0	0	4	2	5	2	6	2	5	2	5	2	6	2	5	3	6	5	6	6	1	1	6	1	1	1	1	1	5
Chongqing	Chongqing	The First Affiliated Hospital of Chongqing Medical University	1622	2	35	1	1	1	3	4	3	0	0	0	0	1	0	1	1	1	0	0	5	2	1		1		1		1		1		5	1	4	4	4	1	1	1	1	1	1	1	1	1	1
Chongqing	Chongqing	The First Affiliated Hospital of Chongqing Medical University	1707	2	46	1	1	1	3	3	4	0	0	0	0	1	0	1	1	0	0	0	5	1	1		1		6	1	1		6	1	1		1	5	5	1	1	5	5	1	1	1	1	1	1
Chongqing	Chongqing	The First Affiliated Hospital of Chongqing Medical University	1733	2	29	1	1	1	4	6	2	0	0	0	0	1	0	1	0	0	0	0	3	1	5	1	5	1	6	1	5	1	5	1	6	1	4	5	5	1	1	1	5	1	1	1	1	1	4
Chongqing	Chongqing	The First Affiliated Hospital of Chongqing Medical University	1801	2	48	2	1	1	3	2	4	0	0	0	0	1	0	1	1	0	0	0	1		1		1		1		1		3	2	1		1	4	5	1	1	1	1	1	1	1	1	1	1
Chongqing	Chongqing	The First Affiliated Hospital of Chongqing Medical University	2024	1	47	1	1	1	2	2	4	0	0	1	0	0	0	1	1	0	0	0	4	2	4	2	4	2	4	2	4	2	4	2	3	2	4	4	4	4	4	4	4	4	4	4	4	4	4
Chongqing	Chongqing	The First Affiliated Hospital of Chongqing Medical University	1203	2	39	1	2	1	2	3	3	0	0	0	0	1	0	1	1	0	0	0	3	2	4	2	1		3	2	4	2	3	2	2	2	3	4	4	3	1	4	4	1	1	1	1	1	1
Chongqing	Chongqing	The First Affiliated Hospital of Chongqing Medical University	1515	1	31	1	2	1	2	6	3	0	0	0	0	1	0	1	1	1	0	0	1		6	2	1		5	2	6	2	1		2	2	5	5	5	5	1	1	6	1	1	1	1	1	5
Chongqing	Chongqing	Yongchuan maternal and child health care hospital	1727	2	47	1	1	2	2	3	6	0	0	1	0	0	0	1	1	0	0	0	3	2	3	2	1		3	2	3	2	1		1		3	3	1	3	1	3	1	1	2	3	3	3	3
Chongqing	Chongqing	Yongchuan maternal and child health care hospital	1128	1	45	1	1	2	2	2	3	0	0	1	1	0	0	1	1	0	0	0	1		4	2	1		1		1		1		1		1	1	1	3	1	1	1	4	4	4	4	1	1
Chongqing	Chongqing	Yongchuan maternal and child health care hospital	1190	2	38	1	1	2	2	5	2	0	0	0	0	1	0	1	1	1	0	0	5	1	6	1	6	1	6	1	6	1	1		5	1	5	5	6	6	5	5	6	6	5	5	6	6	5
Chongqing	Chongqing	Yongchuan maternal and child health care hospital	1228	2	38	1	1	2	2	4	3	0	0	0	0	1	1	1	1	0	0	0	3	2	1		1		4	2	1		1		1		1	1	1	6	1	1	1	1	4	4	1	1	4
Chongqing	Chongqing	Yongchuan maternal and child health care hospital	4094	2	32	1	1	2	1	3	4	0	0	0	0	1	0	1	1	0	0	0	4	2	4	2	5	2	4	2	4	2	4	2	5	3	4	4	4	4	4	4	4	4	4	4	4	4	4
Chongqing	Chongqing	Yongchuan maternal and child health care hospital	1089	2	41	1	1	2	2	4	3	0	0	0	0	1	0	1	0	0	0	0	4	2	4	2	6	1	1		4	2	1		1		4	4	4	6	1	4	4	4	5	5	5	6	1
Chongqing	Chongqing	Yongchuan maternal and child health care hospital	1878	2	36	1	1	2	2	6	3	0	0	0	0	1	1	1	1	1	0	0	5	2	5	2	5	1	6	2	5	2	5	2	1		5	5	5	5	5	5	5	5	5	5	5	5	5
Chongqing	Chongqing	Yongchuan maternal and child health care hospital	627	2	41	1	1	1	3	5	2	0	0	0	0	1	0	0	1	0	0	0	3	2	4	2	4	2	3	2	5	2	4	2	5	1	2	3	2	3	1	3	4	1	1	1	1	1	1
Chongqing	Chongqing	Yongchuan maternal and child health care hospital	776	2	32	1	1	2	2	6	2	0	0	0	0	1	1	1	1	0	0	0	4	1	4	1	6	1	4	1	3	1	6	1	5	1	3	5	3	3	3	3	6	6	3	3	5	3	3
Chongqing	Chongqing	Yongchuan maternal and child health care hospital	803	2	27	1	1	2	2	1	2	0	0	0	0	1	0	1	0	0	0	0	3	2	1		1		1		1		1		1		1	1	1	1	1	1	1	1	1	6	6	1	1
Chongqing	Chongqing	Yongchuan maternal and child health care hospital	936	2	41	1	1	4	2	4	3	0	0	0	0	1	1	1	0	0	0	0	5	1	5	1	6	1	5	1	3	1	4	1	3	1	5	5	5	5	1	5	1	5	2	2	2	2	2
Chongqing	Chongqing	Yongchuan maternal and child health care hospital	1208	2	48	2	1	2	2	3	3	0	0	0	0	1	0	1	1	1	0	0	3	2	4	1	3	1	1		4	2	3	1	1		1	1	1	1	1	3	1	5	2	4	3	6	3
Chongqing	Chongqing	Yongchuan maternal and child health care hospital	1565	2	40	1	1	2	2	4	3	0	0	1	0	0	0	1	0	0	0	0	3	2	3	2	4	2	3	2	3	2	3	2	5	2	3	1	1	3	1	3	1	4	3	3	3	3	3
Chongqing	Chongqing	Yongchuan maternal and child health care hospital	639	2	46	1	1	1	2	2	3	0	0	0	0	1	0	1	1	1	0	0	1		5	3	1		1		6	3	1		1		1	1	1	1	1	1	5	1	1	1	1	1	1
Chongqing	Chongqing	Yongchuan maternal and child health care hospital	645	2	30	1	1	1	2	6	2	0	0	0	0	1	0	0	1	0	0	0	4	2	4	2	6	1	1		5	2	1		5	2	3	3	3	3	1	1	6	6	2	2	6	1	1
Chongqing	Chongqing	Yongchuan maternal and child health care hospital	663	2	52	2	1	1	2	2	4	0	0	0	1	0	1	1	0	0	0	0	1		1		1		1		5	2	1		1		1	1	1	1	1	1	5	1	1	1	1	1	1
Chongqing	Chongqing	Yongchuan maternal and child health care hospital	964	2	43	1	1	1	2	4	3	0	0	0	0	1	1	1	1	0	0	0	3	2	4	2	6	1	3	1	4	2	5	1	4	3	4	4	1	1	1	1	3	1	1	1	1	1	1
Chongqing	Chongqing	Yongchuan maternal and child health care hospital	1066	2	37	1	1	2	2	6	3	0	0	0	0	1	0	1	1	0	0	0	5	1	6	3	1		6	1	6	3	1		1		1	1	1	1	1	6	1	6	1	6	6	6	6
Chongqing	Chongqing	Yongchuan maternal and child health care hospital	1152	2	46	2	1	2	2	2	4	0	0	0	0	1	0	1	1	0	0	0	4	1	4	2	6	1	6	1	4	2	6	1	4	1	6	5	6	6	1	1	1	6	4	4	5	6	1
Chongqing	Chongqing	Yongchuan maternal and child health care hospital	1677	2	46	1	1	2	1	2	6	0	0	0	0	1	1	1	1	1	0	0	4	1	1		4	1	1		1		1		1		1	1	1	5	1	1	1	1	2	1	1	1	2
Chongqing	Chongqing	Yongchuan maternal and child health care hospital	1761	2	49	1	1	2	2	3	4	0	0	0	0	1	0	1	1	1	1	0	1		3	2	3	1	1		3	2	1		1		3	1	1	3	1	1	1	4	3	3	3	3	3
Chongqing	Chongqing	Yongchuan maternal and child health care hospital	1982	2	37	1	1	2	2	3	1	0	0	0	0	1	1	1	0	0	0	0	2	1	1		1		1		1		1		1		1	1	1	1	1	3	1	1	3	1	1	1	1
Chongqing	Chongqing	Yongchuan maternal and child health care hospital	2099	2	33	1	1	2	2	6	3	0	1	0	0	0	0	0	1	0	0	0	5	1	4	1	6	1	6	1	4	1	4	1	1		4	1	1	1	1	4	1	4	1	5	1	1	4
Chongqing	Chongqing	Yongchuan maternal and child health care hospital	2264	2	42	1	1	1	2	4	3	0	0	0	0	1	0	1	1	0	0	0	1		5	2	5	1	1		5	2	1		1		5	5	1	1	1	1	5	1	1	1	1	1	1
Chongqing	Chongqing	Yongchuan maternal and child health care hospital	2327	2	53	2	1	1	2	2	6	0	0	0	0	1	0	1	0	0	0	0	1		5	2	6	2	1		1		1		1		5	6	6	6	1	1	1	1	1	1	1	1	1
Chongqing	Chongqing	Yongchuan maternal and child health care hospital	4134	2	50	1	1	2	3	2	4	0	0	0	0	1	0	1	1	1	0	0	3	1	4	1	6	1	1		4	1	6	1	1		3	4	4	3	1	1	1	6	1	5	5	5	1
Fujian	Nanping	Nanping First Hospital	5622	2	25	1	1	5	2	6	1	0	1	1	0	0	0	1	1	1	0	0	4	2	5	2	6	1	5	1	5	2	5	1	5	1	5	5	1	5	1	6	6	6	6	5	1	1	1
Fujian	Nanping	Nanping First Hospital	5335	1	44	1	1	5	2	3	3	0	0	0	0	1	0	0	1	0	0	0	3	2	5	2	6	1	5	2	4	1	1		1		4	5	5	3	1	4	6	6	4	6	6	6	6
Fujian	Nanping	Nanping Hospital of traditional Chinese Medicine	5672	2	45	1	1	1	2	4	3	0	0	0	0	1	0	1	1	0	0	0	1		4	1	1		1		1		1		1		1	1	1	1	1	1	5	5	1	1	1	1	1
Fujian	Nanping	Nanping Hospital of traditional Chinese Medicine	5472	2	41	1	1	2	2	4	2	0	0	0	0	1	1	1	1	0	0	0	3	2	3	1	3	1	3	1	3	1	3	1	1		4	4	4	3	1	3	6	6	4	4	4	4	3
Fujian	Nanping	Nanping Hospital of traditional Chinese Medicine	5510	2	40	1	1	5	2	5	2	0	0	0	0	1	0	1	1	1	1	0	4	2	5	2	4	2	4	2	4	2	1		1		4	4	4	4	4	4	4	4	5	4	5	5	1
Fujian	Nanping	Nanping Hospital of traditional Chinese Medicine	5338	2	30	1	1	2	2	6	1	0	0	0	0	1	0	1	0	0	0	0	4	2	5	2	5	2	5	2	5	2	5	2	3	2	5	5	5	5	5	5	5	5	5	5	5	5	5
Fujian	Nanping	Songxi maternal and child health care hospital	5693	2	40	1	1	2	2	5	2	0	0	0	0	1	0	1	0	0	0	0	3	1	5	1	6	1	6	1	6	1	6	1	4	2	5	6	5	6	6	6	6	6	6	6	6	6	5
Fujian	Nanping	Songxi maternal and child health care hospital	5763	2	25	1	1	5	2	6	1	0	0	0	0	1	0	1	0	0	0	0	6	1	6	1	6	1	6	1	6	1	6	1	4	1	3	5	1	3	1	4	6	1	4	1	1	1	2
Fujian	Nanping	Songxi maternal and child health care hospital	5789	2	48	1	1	2	2	3	3	0	0	0	0	1	0	1	0	0	0	0	1		3	2	6	2	1		5	2	5	2	1		4	1	1	4	1	4	5	6	6	6	6	5	6
Fujian	Nanping	Wuyishan Municipal Hospital	5792	2	35	1	1	5	2	5	2	0	0	0	0	1	0	1	0	0	0	0	5	2	5	2	6	1	6	1	5	1	6	1	5	3	5	5	5	6	6	5	6	5	5	5	5	5	4
Fujian	Nanping	Wuyishan Municipal Hospital	5905	1	53	2	1	2	2	2	4	0	0	0	0	1	0	1	1	1	0	0	1		6	1	1		1		1		1		1		5	5	5	5	5	5	5	5	5	5	6	5	5
Fujian	Ningde	Ningde Mindong hospital	5411	2	48	1	1	1	2	3	3	0	0	0	0	1	0	1	1	1	0	0	5	1	6	1	1		1		6	1	1		1		4	4	1	1	1	6	6	1	1	1	1	1	1
Fujian	Ningde	Ningde Mindong hospital	5424	2	39	1	1	2	2	5	2	0	0	0	0	1	1	0	0	0	0	0	5	1	5	1	1		5	1	5	1	5	1	1		1	1	1	1	5	5	1	6	5	5	6	6	5
Fujian	Ningde	Ningde Mindong hospital	5425	2	44	1	1	1	2	4	3	0	0	0	0	1	1	1	1	0	0	0	4	1	1		1		4	1	4	1	1		1		4	4	3	1	1	3	4	1	1	1	1	1	1
Fujian	Ningde	Ningde Mindong hospital	5471	2	44	1	1	1	2	3	3	0	0	0	0	1	0	1	1	0	0	0	5	3	5	3	6	1	5	3	4	3	5	3	1		3	3	4	1	1	1	6	1	1	1	1	1	1
Fujian	Putian	Affiliated Hospital of Putian University	5640	2	46	1	1	3	2	4	6	0	0	1	0	0	1	1	0	0	0	0	5	1	5	1	6	1	1		1		1		1		1	1	1	1	5	5	1	1	5	1	1	1	1
Fujian	Putian	Affiliated Hospital of Putian University	6385	2	30	1	1	2	2	6	1	0	0	1	0	0	0	1	1	0	0	0	3	1	3	1	3	1	3	1	3	1	4	1	5	1	6	6	6	6	1	4	6	6	4	3	5	5	4
Fujian	Putian	Affiliated Hospital of Putian University	6533	2	51	1	1	2	2	2	4	0	0	0	1	0	0	1	1	0	0	0	3	1	2	1	1		1		3	1	1		1		3	3	3	3	3	3	6	6	3	3	3	3	3
Fujian	Putian	Affiliated Hospital of Putian University	6156	2	33	1	1	3	2	6	2	0	0	0	0	1	1	1	1	0	0	0	3	1	2	1	1		2	1	1		1		6	1	6	1	1	1	1	1	1	1	1	1	1	1	1
Fujian	Putian	Affiliated Hospital of Putian University	6486	2	47	1	1	2	2	3	3	0	0	1	1	0	0	1	1	0	0	0	5	2	5	2	5	2	5	2	5	2	5	2	1		5	5	5	5	5	5	5	5	5	5	5	5	5
Fujian	Putian	Affiliated Hospital of Putian University	6526	2	46	1	1	2	3	3	3	0	0	1	0	0	1	1	1	0	0	0	3	1	3	2	6	1	1		3	1	1		1		5	1	1	4	1	5	6	6	4	4	5	5	5
Fujian	Putian	Affiliated Hospital of Putian University	5540	2	32	1	1	2	2	6	1	0	0	0	0	1	0	1	0	0	0	0	3	1	6	1	6	1	6	1	6	1	6	1	5	1	5	5	5	6	1	6	6	6	6	6	6	5	6
Fujian	Putian	Affiliated Hospital of Putian University	6808	2	49	1	1	2	3	2	4	0	0	0	0	1	1	1	1	0	0	0	4	2	4	2	1		1		4	2	1		1		4	4	4	4	4	4	5	5	3	4	5	5	3
Fujian	Putian	Affiliated Hospital of Putian University	6440	2	49	1	2	1	3	2	4	0	0	0	0	1	0	0	1	0	0	0	1		5	1	1		1		4	1	1		3	1	3	2	2	2	3	2	2	2	3	3	3	3	3
Fujian	Putian	Affiliated Hospital of Putian University	5564	2	50	1	1	3	3	3	4	0	0	0	0	1	0	1	0	0	0	0	3	1	3	1	1		3	1	1		1		1		1	1	1	1	4	4	1	1	1	1	1	1	1
Fujian	Putian	Affiliated Hospital of Putian University	6424	2	37	1	1	1	2	5	2	0	0	0	0	1	0	1	0	0	0	0	3	1	3	1	2	2	3	1	3	1	1		6	3	3	3	3	2	2	3	1	1	1	1	1	1	1
Fujian	Putian	Affiliated Hospital of Putian University	6595	2	33	1	1	1	2	6	1	0	1	0	0	0	0	1	1	1	1	0	5	2	4	2	4	1	4	2	3	2	4	2	5	3	4	4	4	5	4	4	6	5	4	4	5	4	3
Fujian	Putian	Affiliated Hospital of Putian University	6597	2	45	1	1	2	3	3	3	0	0	1	1	0	1	1	1	0	0	0	2	2	5	2	1		5	2	5	2	1		1		3	3	5	3	1	4	1	6	1	3	6	6	3
Fujian	Putian	Affiliated Hospital of Putian University	5528	2	49	1	2	3	3	3	4	0	0	0	0	1	0	1	1	0	0	0	3	1	2	1	3	1	2	1	1		1		6	2	1	1	1	1	2	2	1	1	1	1	1	1	1
Fujian	Putian	Affiliated Hospital of Putian University	5533	2	36	1	1	3	2	5	2	0	0	0	0	1	0	1	0	0	0	0	3	1	2	1	3	1	3	1	1		1		1		1	1	1	1	2	2	1	1	3	1	1	1	1
Fujian	Putian	Affiliated Hospital of Putian University	5587	2	46	1	1	3	1	4	6	0	0	1	0	0	1	1	1	0	0	0	2	2	5	2	4	1	5	1	4	2	6	1	6	1	3	3	4	4	2	3	5	5	4	4	4	3	4
Fujian	Putian	Affiliated Hospital of Putian University	5810	2	25	1	1	1	2	6	1	0	0	0	0	1	1	1	1	0	0	0	3	2	5	1	6	2	4	2	4	2	4	2	4	2	3	3	3	4	3	3	6	6	3	3	3	3	3
Fujian	Putian	Affiliated Hospital of Putian University	5871	1	37	1	1	2	3	6	2	0	0	1	0	0	0	1	0	0	0	0	3	1	3	1	3	1	3	1	3	1	3	1	4	1	3	4	4	4	6	6	6	6	5	5	5	5	5
Fujian	Putian	Affiliated Hospital of Putian University	5902	2	41	1	1	3	3	4	3	0	0	0	0	1	0	1	0	0	0	0	2	1	2	1	3	1	2	1	2	1	1		6	1	2	1	1	1	2	2	1	1	1	1	1	1	1
Fujian	Putian	Affiliated Hospital of Putian University	6485	2	50	1	1	1	2	2	4	0	0	0	1	0	0	1	0	0	0	0	4	1	4	1	5	1	4	1	4	1	5	1	1		3	3	4	4	1	1	4	4	4	4	6	6	1
Fujian	Putian	Affiliated Hospital of Putian University	6504	2	52	2	1	2	3	2	4	0	0	0	1	0	0	1	0	0	0	0	5	2	5	2	5	2	5	2	5	2	5	2	1		4	4	4	4	1	4	5	5	1	4	1	1	1
Fujian	Putian	Affiliated Hospital of Putian University	6609	2	32	1	1	1	2	6	2	0	1	0	0	0	1	0	0	0	0	0	3	1	3	1	4	1	3	1	3	1	3	1	4	1	4	4	4	4	1	4	5	1	4	4	4	4	2
Fujian	Putian	Affiliated Hospital of Putian University	6633	2	30	1	1	2	2	6	1	0	0	0	1	0	0	1	0	0	0	0	3	2	3	2	3	1	3	2	3	2	3	2	5	3	3	3	3	3	2	3	4	4	2	2	3	3	2
Fujian	Putian	Affiliated Hospital of Putian University	5494	2	42	2	1	5	3	2	6	0	0	0	0	1	0	1	0	0	0	0	1		1		1		1		1		1		1		1	1	1	1	5	1	1	1	1	1	1	1	1
Fujian	Putian	Affiliated Hospital of Putian University	5542	2	50	1	1	3	2	2	4	0	0	0	0	1	1	1	1	0	0	0	3	1	3	1	1		3	1	1		1		1		1	1	1	1	3	3	1	1	3	1	1	1	1
Fujian	Putian	Affiliated Hospital of Putian University	5554	2	49	1	1	3	3	2	5	0	0	0	0	1	1	1	1	0	0	0	3	2	4	2	1		1		1		1		1		1	1	1	1	3	1	1	1	1	1	1	1	1
Fujian	Putian	Affiliated Hospital of Putian University	5589	2	47	1	1	5	3	3	6	0	0	0	0	1	0	1	1	0	0	0	1		1		1		1		1		1		1		1	1	1	1	3	3	1	1	1	1	1	1	1
Fujian	Putian	Affiliated Hospital of Putian University	5598	2	49	1	1	3	2	3	6	0	1	0	0	0	0	1	1	0	0	0	1		1		1		1		3	1	1		1		4	4	4	4	3	3	5	5	4	4	4	4	4
Fujian	Putian	Affiliated Hospital of Putian University	5613	2	53	2	1	1	1	2	6	0	0	1	0	0	0	1	1	0	0	0	2	1	2	1	1		2	1	1		1		1		5	6	4	6	3	3	5	5	4	4	4	4	4
Fujian	Putian	Affiliated Hospital of Putian University	5686	1	50	1	1	5	3	2	5	0	0	0	0	1	0	1	0	0	0	0	3	2	3	2	5	2	5	2	1		1		1		4	4	4	4	3	3	3	3	3	3	3	4	3
Fujian	Putian	Affiliated Hospital of Putian University	5717	2	37	1	1	5	2	6	6	0	0	0	0	1	0	1	1	0	0	0	3	1	5	1	1		6	1	1		1		1		6	6	6	6	6	6	6	6	6	6	6	6	5
Fujian	Putian	Affiliated Hospital of Putian University	5748	2	45	1	1	3	1	4	6	0	0	1	0	0	0	1	1	0	0	0	3	1	6	1	1		1		1		1		1		1	1	1	1	6	1	1	1	1	1	1	1	1
Fujian	Putian	Affiliated Hospital of Putian University	5750	1	44	1	1	3	2	3	6	0	0	0	0	1	0	1	1	1	0	0	1		2	2	1		1		1		1		1		1	1	3	1	2	2	1	1	1	1	1	1	1
Fujian	Putian	Affiliated Hospital of Putian University	5751	2	37	1	1	3	2	6	6	0	0	1	0	0	0	1	1	0	0	0	4	2	1		1		5	2	4	2	4	2	3	2	5	5	5	5	5	5	5	5	6	5	5	5	5
Fujian	Putian	Affiliated Hospital of Putian University	5779	2	48	1	1	2	2	3	4	0	0	1	1	0	0	1	1	1	1	0	1		2	1	1		1		3	1	3	2	1		2	3	3	3	2	2	3	3	3	3	3	3	3
Fujian	Putian	Affiliated Hospital of Putian University	5782	1	44	1	1	1	2	3	3	0	0	1	1	0	0	0	1	1	0	0	3	2	4	2	1		6	2	4	2	5	2	6	1	4	4	4	6	1	4	4	1	1	1	1	1	4
Fujian	Putian	Affiliated Hospital of Putian University	5783	2	48	1	1	2	3	2	3	0	0	1	1	0	1	1	0	0	0	0	1		3	2	1		1		1		1		1		4	4	4	4	1	4	1	5	4	5	5	5	5
Fujian	Putian	Affiliated Hospital of Putian University	5786	2	48	1	1	1	2	3	4	0	0	1	1	0	0	1	0	0	0	0	3	3	6	1	1		1		5	3	3	3	1		3	3	3	3	2	2	6	6	2	2	6	6	2
Fujian	Putian	Affiliated Hospital of Putian University	5828	2	50	1	1	1	2	3	4	0	0	0	1	0	0	1	1	1	0	0	5	1	6	1	1		5	1	5	1	4	1	6	1	4	4	4	3	1	2	5	3	1	2	6	6	3
Fujian	Putian	Affiliated Hospital of Putian University	5868	1	51	1	1	2	3	2	4	0	0	0	1	0	0	1	1	1	0	0	1		3	1	1		1		1		1		1		1	1	1	6	1	1	6	6	1	1	1	1	1
Fujian	Putian	Affiliated Hospital of Putian University	5901	1	46	1	1	3	3	2	3	0	0	0	1	0	0	0	0	0	0	1	5	1	1		1		6	1	1		1		1		1	1	1	1	4	1	1	1	1	1	1	1	1
Fujian	Putian	Affiliated Hospital of Putian University	5992	2	32	1	1	2	2	6	2	0	0	0	0	1	0	1	0	0	0	0	3	1	6	1	6	1	6	1	5	2	6	1	1		6	5	5	6	1	6	6	6	6	6	6	6	5
Fujian	Putian	Affiliated Hospital of Putian University	6192	2	48	2	1	2	3	3	3	0	0	1	0	0	0	1	0	0	0	0	1		3	2	1		1		3	2	5	1	1		5	5	6	3	3	5	6	6	5	5	6	6	5
Fujian	Putian	Affiliated Hospital of Putian University	6383	2	39	1	1	1	3	5	2	0	0	0	0	1	0	1	0	0	0	0	3	1	6	1	6	1	6	3	6	1	6	1	1		6	6	1	6	1	1	6	1	1	1	1	1	1
Fujian	Putian	Affiliated Hospital of Putian University	6426	2	48	1	1	2	3	2	3	0	0	0	0	1	0	1	0	0	0	0	4	2	4	2	5	2	3	2	4	2	5	1	1		5	5	5	4	1	4	6	6	3	4	4	4	3
Fujian	Putian	Affiliated Hospital of Putian University	6427	2	39	1	1	1	2	5	2	0	0	0	0	1	0	1	1	0	0	0	4	2	4	2	1		4	2	4	2	4	2	1		4	4	4	4	4	4	4	4	4	4	4	4	4
Fujian	Putian	Affiliated Hospital of Putian University	6435	2	49	1	1	1	2	3	4	0	0	0	1	0	1	1	0	0	0	0	6	1	6	1	1		5	1	5	1	1		1		1	5	5	1	1	5	6	1	1	5	6	1	1
Fujian	Putian	Affiliated Hospital of Putian University	6436	1	48	1	1	1	2	3	4	0	1	1	0	0	0	1	0	0	0	0	5	2	5	2	1		5	2	5	2	4	2	5	2	5	4	1	1	1	1	5	1	1	1	1	1	1
Fujian	Putian	Affiliated Hospital of Putian University	6438	2	49	1	1	2	3	2	4	0	0	1	0	0	0	0	0	0	1	0	1		1		1		1		1		1		1		1	1	1	1	1	1	1	1	1	1	1	1	1
Fujian	Putian	Affiliated Hospital of Putian University	6442	2	48	1	1	1	2	2	4	0	0	0	1	0	0	1	1	0	0	0	3	2	5	1	6	1	6	1	4	1	6	1	4	2	5	5	5	5	5	5	5	5	4	3	6	6	2
Fujian	Putian	Affiliated Hospital of Putian University	6446	2	46	1	1	2	3	3	3	0	0	0	1	0	0	1	0	0	0	0	3	2	2	2	3	2	3	2	3	2	3	2	5	2	1	1	1	1	1	3	6	6	2	2	3	1	2
Fujian	Putian	Affiliated Hospital of Putian University	6449	2	43	1	1	1	2	4	3	0	0	0	0	1	0	1	1	0	0	0	3	2	4	2	6	1	1		1		1		1		4	4	4	4	4	4	4	4	1	1	1	1	1
Fujian	Putian	Affiliated Hospital of Putian University	6451	2	49	2	1	1	2	3	4	0	0	0	1	0	0	1	0	0	0	0	3	2	6	2	6	1	5	2	6	1	1		6	2	4	4	4	4	1	1	6	6	1	1	1	1	1
Fujian	Putian	Affiliated Hospital of Putian University	6455	2	50	2	1	2	2	2	4	0	0	0	1	0	0	1	0	0	0	0	5	3	6	1	6	1	5	1	6	1	1		1		6	1	1	6	1	6	4	5	4	6	6	1	1
Fujian	Putian	Affiliated Hospital of Putian University	6462	2	46	1	1	1	3	3	3	0	0	1	0	0	0	1	0	0	0	0	1		1		1		1		1		5	1	1		3	1	1	1	1	1	6	1	1	1	1	1	1
Fujian	Putian	Affiliated Hospital of Putian University	6467	2	50	1	1	5	2	2	4	0	0	0	1	0	1	1	1	1	0	0	3	2	3	2	1		1		1		1		1		5	5	1	1	1	1	6	6	1	1	1	1	1
Fujian	Putian	Affiliated Hospital of Putian University	6473	2	53	2	1	5	2	2	4	0	0	0	0	1	0	1	0	0	0	0	5	2	4	2	1		1		4	2	1		1		5	5	1	1	1	1	1	1	1	5	5	5	1
Fujian	Putian	Affiliated Hospital of Putian University	6474	2	50	1	1	1	2	2	4	0	0	1	1	0	1	0	0	0	0	0	5	1	5	1	6	1	5	1	5	1	5	1	1		5	5	1	1	1	1	5	1	1	1	1	1	1
Fujian	Putian	Affiliated Hospital of Putian University	6476	2	35	1	1	1	2	6	2	0	0	0	0	1	0	1	1	0	0	0	5	1	5	1	5	1	5	1	6	1	1		1		4	4	4	3	1	3	6	6	1	1	1	1	1
Fujian	Putian	Affiliated Hospital of Putian University	6477	2	48	1	1	2	2	2	4	0	0	0	0	1	0	1	0	0	0	0	6	1	6	1	6	1	1		1		1		1		4	4	4	6	1	1	1	1	4	4	4	6	4
Fujian	Putian	Affiliated Hospital of Putian University	6478	2	53	1	1	1	2	2	4	0	0	0	1	0	1	1	1	0	0	0	2	1	1		1		1		1		1		1		3	3	3	3	3	3	3	3	2	3	3	3	3
Fujian	Putian	Affiliated Hospital of Putian University	6479	1	51	2	1	1	2	2	4	0	0	0	1	0	0	0	1	0	0	0	1		6	1	6	1	1		6	1	1		1		1	1	1	1	1	1	1	1	1	1	1	1	1
Fujian	Putian	Affiliated Hospital of Putian University	6481	2	54	2	1	5	2	2	4	0	0	0	1	0	0	1	1	0	0	0	3	1	4	1	3	1	3	1	3	1	3	1	1		1	1	1	1	1	1	1	4	4	4	4	4	4
Fujian	Putian	Affiliated Hospital of Putian University	6482	2	53	2	1	5	2	2	4	0	0	0	1	0	0	0	1	1	0	0	1		3	1	5	1	1		4	1	1		1		4	4	1	1	1	1	6	6	3	3	5	5	3
Fujian	Putian	Affiliated Hospital of Putian University	6483	2	49	1	1	5	2	2	4	0	0	0	1	0	0	1	0	0	0	0	1		3	1	1		1		1		1		1		1	1	1	1	1	2	5	5	1	5	6	6	1
Fujian	Putian	Affiliated Hospital of Putian University	6494	2	53	2	1	1	2	1	4	0	0	0	1	0	0	0	1	0	0	0	1		1		1		1		1		1		1		1	1	1	1	1	1	1	1	1	1	1	1	1
Fujian	Putian	Affiliated Hospital of Putian University	6509	2	49	2	1	1	2	2	4	0	0	0	0	1	0	1	1	0	0	0	1		4	2	4	2	4	2	4	2	1		1		4	3	4	3	1	4	4	4	1	1	1	1	1
Fujian	Putian	Affiliated Hospital of Putian University	6532	2	52	2	1	1	2	2	4	0	0	0	1	0	1	1	0	0	0	0	1		5	1	6	1	1		6	1	6	1	1		6	6	6	6	5	5	5	5	5	5	5	5	5
Fujian	Putian	Affiliated Hospital of Putian University	6546	2	22	1	1	1	2	6	2	0	0	0	0	1	0	1	0	0	0	0	5	1	6	1	5	1	5	1	5	1	1		1		5	6	6	1	1	5	6	6	1	1	1	1	4
Fujian	Putian	Affiliated Hospital of Putian University	6550	1	22	1	1	1	2	6	1	0	0	0	0	1	1	1	1	1	1	0	5	2	5	2	6	2	5	2	5	2	1		4	2	5	5	1	5	1	5	5	1	5	5	1	1	5
Fujian	Putian	Affiliated Hospital of Putian University	6566	2	31	1	1	1	3	6	1	0	0	0	0	1	0	1	1	0	0	0	6	1	1		1		6	1	1		1		6	1	4	4	6	4	1	1	1	1	4	6	6	6	4
Fujian	Putian	Affiliated Hospital of Putian University	6644	1	45	1	1	1	2	3	4	0	1	0	1	0	0	1	1	0	0	0	3	1	5	1	4	1	4	1	4	1	5	1	6	1	4	5	5	3	4	5	5	5	1	1	1	1	5
Fujian	Putian	Putian Chengxiang District Hospital	5959	2	54	2	1	2	2	2	6	0	0	1	1	0	0	1	1	0	0	0	1		3	2	6	1	1		4	2	1		1		4	4	4	4	4	4	6	6	4	4	6	6	6
Fujian	Putian	Putian Chengxiang District Hospital	5895	2	19	1	1	2	1	6	2	0	1	0	0	0	0	0	1	0	0	0	3	1	3	2	3	2	6	1	3	1	5	1	3	1	6	6	6	6	6	6	6	6	6	6	6	6	6
Fujian	Putian	Putian Chengxiang District Hospital	5687	2	35	1	1	5	2	5	2	0	1	0	0	0	0	1	1	0	0	0	3	1	3	1	3	1	3	1	3	1	6	1	4	1	3	3	3	3	1	3	5	5	3	3	5	5	3
Fujian	Putian	Putian Chengxiang District Hospital	5394	2	32	1	1	2	2	6	2	0	0	1	1	0	0	1	1	0	0	0	3	2	2	2	3	2	3	2	2	2	3	3	6	3	3	3	3	3	5	5	4	4	5	5	4	3	3
Fujian	Putian	Putian Chengxiang District Hospital	5679	2	42	1	1	2	2	5	2	0	1	1	1	0	0	1	0	0	0	0	3	1	3	1	3	1	3	1	2	2	1		1		4	4	1	4	1	3	1	1	3	3	1	1	1
Fujian	Putian	Putian Chengxiang District Hospital	5755	2	36	1	1	2	2	6	2	0	1	1	1	0	1	1	0	0	0	0	3	2	3	2	2	2	3	2	2	2	1		1		1	1	1	2	1	3	1	1	3	3	1	1	1
Fujian	Putian	Putian Chengxiang District Hospital	5875	2	51	1	1	2	2	2	4	0	0	1	0	0	0	1	1	0	0	0	1		3	2	1		1		1		1		1		1	1	1	1	1	4	6	6	6	5	6	1	1
Fujian	Putian	Putian Chengxiang District Hospital	5922	2	41	1	1	5	2	3	3	0	0	1	0	0	0	1	1	1	0	0	3	1	3	1	1		1		2	2	1		2	1	1	1	1	3	1	3	1	1	3	3	1	1	1
Fujian	Putian	Putian Chengxiang District Hospital	6164	2	50	1	1	2	2	2	4	0	0	0	0	1	1	1	1	0	0	0	3	1	4	1	1		1		3	1	1		1		6	6	6	6	1	3	6	6	1	4	6	6	1
Fujian	Putian	Putian First Hospital	5457	1	43	1	1	5	3	4	3	0	0	0	0	1	0	1	1	0	0	0	1		5	1	6	3	5	1	5	1	5	1	1		6	6	6	5	5	4	6	6	5	3	5	5	3
Fujian	Putian	Putian First Hospital	5572	2	45	1	1	1	2	4	3	0	0	1	0	0	0	1	0	0	0	0	1		1		6	2	6	2	6	2	1		4	1	6	6	6	6	1	6	6	6	6	6	6	6	6
Fujian	Putian	Putian First Hospital	5671	2	47	2	1	2	2	2	4	0	1	1	1	0	0	1	1	0	0	0	5	1	5	1	6	1	6	1	6	1	6	1	6	1	6	6	6	6	6	6	6	6	6	6	6	6	6
Fujian	Putian	Putian First Hospital	5685	2	39	1	1	2	2	5	3	0	0	0	0	1	1	1	1	1	0	0	3	1	6	1	6	1	6	1	6	1	6	1	1		6	6	6	6	6	6	6	6	6	6	6	6	6
Fujian	Putian	Putian First Hospital	6657	2	46	1	1	2	3	3	3	0	0	0	0	1	0	1	1	0	0	0	2	1	3	1	5	3	3	3	3	3	6	1	6	3	4	4	2	3	1	4	5	6	4	3	5	5	3
Fujian	Putian	Putian First Hospital	5500	2	54	2	1	2	1	2	6	0	0	0	0	1	1	1	0	0	0	0	5	3	4	2	4	2	4	2	4	2	4	2	5	2	4	4	4	4	4	4	4	4	4	4	4	4	4
Fujian	Putian	Putian First Hospital	5547	2	51	1	1	1	1	3	6	0	0	0	1	0	0	1	0	0	0	0	5	2	6	1	6	3	5	2	6	2	4	1	5	2	4	4	4	4	6	5	5	5	6	6	6	6	4
Fujian	Putian	Putian First Hospital	5604	2	40	1	1	1	2	4	2	0	0	0	0	1	0	1	0	0	0	0	4	2	5	1	6	1	6	2	6	1	5	2	5	3	4	4	4	5	1	6	6	6	6	6	6	6	6
Fujian	Putian	Putian First Hospital	5440	1	35	1	1	1	2	6	2	0	1	0	0	0	0	1	1	1	0	0	3	1	3	1	3	1	3	1	3	1	3	1	5	1	3	3	3	3	1	3	3	1	1	1	1	1	1
Fujian	Putian	Putian First Hospital	5675	2	39	1	1	2	2	5	6	0	1	0	0	0	0	1	0	0	0	0	1		1		1		1		1		1		1		1	1	1	1	1	1	1	1	2	2	1	1	1
Fujian	Putian	Putian First Hospital	5723	2	42	1	1	2	2	4	3	0	0	1	0	0	0	1	1	0	0	0	3	1	3	1	4	1	3	1	3	1	6	1	6	1	4	4	4	6	1	4	6	6	3	3	6	6	2
Fujian	Putian	Putian First Hospital	6874	2	43	1	1	2	2	4	3	0	0	0	0	1	0	1	0	0	0	0	4	1	3	1	3	1	3	1	3	1	3	2	1		3	4	1	5	1	5	1	5	4	4	4	4	4
Fujian	Putian	Putian First Hospital	5388	1	36	1	1	2	2	5	2	0	0	0	0	1	0	1	0	0	0	0	3	1	3	1	3	1	3	1	3	1	3	1	5	1	3	3	3	3	1	3	5	5	3	3	4	3	2
Fujian	Putian	Putian First Hospital	5451	2	46	1	1	1	2	4	6	0	0	0	0	1	0	1	0	0	0	0	1		1		4	1	1		1		1		1		4	4	4	4	4	4	4	4	1	1	1	1	1
Fujian	Putian	Putian First Hospital	5475	2	44	1	1	2	2	4	6	0	0	0	0	1	0	1	0	0	0	0	3	1	1		1		1		1		1		1		1	1	1	1	1	1	1	3	3	3	3	6	2
Fujian	Putian	Putian First Hospital	5486	2	49	1	1	1	2	3	3	0	0	0	1	0	0	0	1	0	0	0	3	1	6	1	6	1	6	1	5	2	5	2	3	2	5	5	5	5	1	5	6	6	5	5	5	5	5
Fujian	Putian	Putian First Hospital	5529	2	35	1	1	2	2	5	2	0	0	0	0	1	0	1	0	0	0	0	2	1	2	1	2	1	2	1	2	1	3	1	4	1	3	3	3	2	1	3	3	3	2	2	3	3	2
Fujian	Putian	Putian First Hospital	5539	2	25	1	1	2	2	6	1	0	0	0	0	1	0	1	1	1	0	0	3	1	3	1	4	1	3	2	3	1	4	1	6	3	4	3	4	4	1	3	6	6	3	2	6	4	2
Fujian	Putian	Putian First Hospital	5574	2	36	1	1	2	3	4	2	0	0	0	0	1	0	1	0	0	0	0	2	1	2	1	3	1	2	1	2	1	3	1	5	2	3	3	1	3	1	2	3	3	2	2	2	2	2
Fujian	Putian	Putian First Hospital	5600	2	27	1	1	2	2	6	2	0	0	0	0	1	0	1	1	0	0	0	4	1	6	1	5	1	5	2	6	1	5	1	4	1	3	3	3	3	3	3	3	3	3	4	5	4	3
Fujian	Putian	Putian First Hospital	5642	2	47	1	1	1	2	3	3	0	0	0	0	1	0	1	0	0	0	0	2	2	4	2	1		1		1		1		1		3	3	1	1	1	3	4	1	2	2	3	3	2
Fujian	Putian	Putian First Hospital	5654	2	40	1	1	1	2	5	2	0	0	0	0	1	0	0	1	1	0	0	4	2	5	2	5	2	4	2	4	2	5	2	5	2	3	4	1	6	1	5	4	6	1	1	1	1	1
Fujian	Putian	Putian First Hospital	5449	2	56	2	1	1	1	2	6	0	0	0	0	1	0	1	1	0	0	0	1		1		1		1		4	1	1		1		4	1	1	1	1	1	6	6	1	1	1	1	1
Fujian	Putian	Putian First Hospital	5464	2	45	2	1	2	1	4	6	0	0	0	0	1	0	1	1	0	0	0	3	1	4	3	1		1		1		6	1	1		1	1	1	3	1	1	1	6	1	6	6	6	6
Fujian	Putian	Putian First Hospital	5467	2	45	1	1	2	3	3	3	0	0	0	0	1	0	1	0	0	0	0	4	1	4	1	1		5	1	4	1	4	1	1		3	3	4	2	1	3	1	3	3	3	4	3	2
Fujian	Putian	Putian First Hospital	5470	2	45	1	1	2	3	3	3	0	0	0	0	1	0	1	0	0	0	0	5	1	2	1	1		1		1		1		5	2	3	3	3	3	1	6	6	6	3	3	3	3	6
Fujian	Putian	Putian First Hospital	5477	1	46	1	1	5	2	3	4	0	0	0	0	1	0	1	1	0	0	0	3	3	3	1	6	1	4	1	4	1	4	3	1		4	4	1	1	1	1	4	4	1	1	1	1	1
Fujian	Putian	Putian First Hospital	5495	2	25	1	1	2	2	6	1	0	1	0	0	0	0	1	0	0	0	0	4	1	5	1	6	1	4	1	4	1	1		5	1	1	1	1	1	1	1	6	4	4	4	5	5	2
Fujian	Putian	Putian First Hospital	5515	2	49	1	1	1	2	3	4	0	0	0	0	1	1	1	1	0	0	0	1		4	1	1		1		3	1	1		1		3	3	3	4	1	3	5	4	3	3	3	4	3
Fujian	Putian	Putian First Hospital	5518	2	50	1	1	1	2	3	6	0	0	0	0	1	0	1	1	0	0	0	4	1	1		1		1		1		1		1		1	1	1	1	1	1	1	1	1	1	1	1	1
Fujian	Putian	Putian First Hospital	5546	2	46	1	1	2	2	4	3	0	0	0	0	1	1	1	0	0	0	0	3	1	6	1	1		5	1	5	1	1		1		1	1	1	6	1	5	1	6	6	5	6	6	5
Fujian	Putian	Putian First Hospital	5550	2	45	1	1	1	2	4	6	0	0	0	0	1	0	1	0	0	0	0	1		1		1		1		5	1	1		1		1	1	1	1	1	1	4	1	1	1	1	1	1
Fujian	Putian	Putian First Hospital	5563	2	42	1	1	1	2	3	3	0	0	0	0	1	0	1	0	0	0	0	1		1		1		1		3	3	1		1		3	3	3	3	1	1	1	1	1	1	1	1	1
Fujian	Putian	Putian First Hospital	5577	2	46	1	1	2	2	3	3	0	0	0	0	1	1	1	0	0	0	0	3	1	3	1	6	1	4	1	6	1	6	1	1		3	3	3	3	3	3	3	3	3	3	3	3	3
Fujian	Putian	Putian First Hospital	5580	2	47	1	1	1	2	3	4	0	0	0	0	1	0	1	0	0	0	0	3	1	3	1	1		1		1		6	1	1		3	3	3	3	3	3	6	6	3	3	3	3	3
Fujian	Putian	Putian First Hospital	5603	2	49	1	1	2	3	2	3	0	0	0	0	1	1	1	0	0	0	0	3	1	1		1		1		1		1		5	1	2	3	1	2	1	2	1	1	2	2	1	1	2
Fujian	Putian	Putian First Hospital	5607	2	50	2	1	1	1	2	6	0	0	0	0	1	0	1	0	0	0	0	3	3	5	3	5	3	1		1		1		1		3	3	3	5	1	1	5	5	1	1	1	1	1
Fujian	Putian	Putian First Hospital	5614	2	45	1	1	2	2	3	3	0	0	0	0	1	1	1	1	0	0	0	3	3	3	1	4	1	3	2	3	3	4	3	5	3	3	3	3	4	1	3	4	3	3	3	5	4	3
Fujian	Putian	Putian First Hospital	5617	2	55	2	1	1	1	2	6	0	0	0	0	1	1	1	1	0	0	0	3	2	1		1		1		5	1	4	2	5	3	4	4	4	4	4	4	4	4	1	1	1	1	1
Fujian	Putian	Putian First Hospital	5618	2	50	1	1	1	2	3	6	0	0	0	0	1	1	1	1	0	0	0	1		1		1		1		1		1		1		4	4	4	4	1	1	4	4	1	1	1	1	1
Fujian	Putian	Putian First Hospital	5626	2	46	1	1	1	2	3	3	0	0	0	0	1	0	1	1	0	0	0	3	2	3	2	1		1		1		6	2	1		3	3	3	3	1	1	3	1	1	1	1	1	3
Fujian	Putian	Putian First Hospital	5636	2	48	1	1	1	2	3	3	0	0	0	0	1	0	1	0	0	0	0	3	2	3	1	1		2	1	1		1		6	3	3	4	3	3	3	3	6	5	2	4	4	3	2
Fujian	Putian	Putian First Hospital	5666	2	45	1	1	1	2	3	3	0	0	0	0	1	0	1	0	0	0	0	4	1	5	1	6	1	4	1	4	1	6	1	1		5	5	5	4	1	5	5	5	5	5	5	5	5
Fujian	Putian	Putian First Hospital	5674	2	50	1	1	1	1	3	6	0	0	0	0	1	0	1	0	0	0	0	4	1	1		1		1		1		1		1		1	1	1	1	1	1	1	1	1	1	1	1	1
Fujian	Putian	Putian First Hospital	5677	2	50	1	1	2	1	3	6	0	0	0	0	1	0	1	1	0	0	0	4	2	4	2	1		1		1		1		1		4	4	4	4	4	3	4	4	3	3	4	4	4
Fujian	Putian	Putian First Hospital	5703	2	29	1	1	2	2	6	1	0	0	0	1	0	1	1	1	0	0	0	4	1	5	1	6	1	5	1	5	1	4	1	5	1	1	5	1	5	1	3	6	4	4	4	6	4	3
Fujian	Putian	Putian First Hospital	5715	2	52	2	1	2	1	2	6	0	0	0	0	1	0	1	1	0	0	0	6	1	6	3	6	3	1		5	3	1		1		5	5	5	5	5	5	5	5	3	5	5	5	5
Fujian	Putian	Putian First Hospital	5732	2	53	1	1	2	1	2	6	0	0	0	0	1	0	1	1	0	0	0	4	1	6	1	1		6	1	6	1	6	1	4	1	5	5	6	6	6	6	6	6	6	6	6	6	6
Fujian	Putian	Putian First Hospital	5799	2	54	1	1	1	2	2	6	0	0	0	0	1	0	1	0	0	0	0	4	2	1		1		1		6	2	1		1		5	6	6	6	1	1	6	6	1	5	6	6	5
Fujian	Putian	Putian First Hospital	6693	2	23	1	1	2	2	6	1	0	0	0	0	1	1	1	0	0	0	0	3	1	1		1		6	1	1		6	1	1		1	1	1	1	1	1	1	1	1	1	1	1	1
Fujian	Putian	Putian First Hospital	5526	2	38	1	2	2	2	6	6	0	0	0	1	0	0	1	1	0	0	0	3	1	3	1	4	1	1		6	1	6	1	4	1	6	5	5	5	6	6	6	6	3	6	6	6	5
Fujian	Putian	Putian people's Hospital	5635	2	52	1	1	2	1	3	6	0	1	0	0	0	0	1	0	0	0	0	4	3	6	2	4	2	4	2	4	2	4	2	2	2	4	4	4	4	4	4	4	4	4	4	4	4	4
Fujian	Putian	Putian people's Hospital	5565	2	37	1	1	2	2	6	2	0	0	0	0	1	0	1	1	1	0	0	4	2	4	2	6	3	4	1	5	1	5	1	5	1	4	4	4	6	1	4	4	4	4	3	1	1	4
Fujian	Putian	Putian people's Hospital	5639	2	48	1	1	1	1	2	6	0	0	0	0	1	1	1	1	0	0	0	4	3	4	3	4	3	4	3	4	3	4	3	5	3	4	4	4	4	4	4	4	4	4	4	4	4	4
Fujian	Putian	Putian people's Hospital	5793	2	50	1	1	2	1	2	4	0	0	0	0	1	0	1	1	1	0	0	1		3	2	1		1		1		1		1		1	1	1	1	1	1	4	4	1	1	1	1	1
Fujian	Putian	Putian people's Hospital	5615	2	46	1	1	1	1	4	6	0	0	0	0	1	0	1	1	1	0	0	1		1		1		1		1		1		1		1	1	1	1	1	1	4	4	1	1	1	1	1
Fujian	Putian	Putian people's Hospital	5638	2	54	2	1	1	1	1	6	0	0	0	1	0	1	1	1	1	0	0	4	1	6	1	6	1	1		1		1		1		4	4	4	4	1	1	1	1	1	1	1	1	1
Fujian	Putian	Putian people's Hospital	5644	2	56	2	1	1	1	2	6	0	0	0	0	1	1	1	1	0	0	0	4	1	4	1	4	1	4	1	4	1	4	1	4	1	5	5	5	5	5	5	5	5	5	5	5	5	5
Fujian	Putian	Putian people's Hospital	5645	2	47	1	1	2	1	2	4	0	0	0	0	1	0	1	0	0	0	0	1		1		1		1		4	2	6	2	1		6	6	6	6	1	1	6	6	1	1	1	1	6
Fujian	Putian	Putian people's Hospital	5651	2	48	1	1	5	1	3	4	0	0	0	0	1	0	1	1	0	0	0	1		3	1	1		1		3	1	1		1		3	3	3	3	3	3	3	3	3	3	1	1	3
Fujian	Putian	Putian people's Hospital	5652	2	57	2	1	1	1	1	6	0	0	0	0	1	1	1	1	0	0	0	4	3	1		1		1		1		1		1		1	1	1	1	1	1	1	1	1	1	1	1	1
Fujian	Putian	Putian people's Hospital	5690	2	39	1	1	1	1	5	6	0	0	0	0	1	0	0	1	1	0	0	1		1		1		1		1		1		1		3	3	3	3	1	6	6	1	1	1	1	1	1
Fujian	Putian	Putian people's Hospital	5735	2	57	2	1	2	1	1	6	0	0	0	0	1	0	1	0	0	0	0	1		3	2	1		4	2	3	2	1		1		3	3	3	4	1	1	3	3	3	3	3	3	3
Fujian	Putian	Putian people's Hospital	5745	2	52	2	1	1	1	2	4	0	0	0	0	1	0	1	1	0	0	0	1		4	2	4	2	1		1		1		1		1	1	1	1	1	1	4	4	1	1	1	1	1
Fujian	Putian	Putian people's Hospital	5747	2	32	1	1	5	1	6	3	0	0	0	0	1	0	1	0	0	0	0	3	1	4	1	4	1	4	1	4	1	5	1	3	1	4	5	5	5	2	4	5	6	5	5	4	5	4
Fujian	Putian	Putian people's Hospital	5770	2	46	1	1	2	2	2	3	0	0	0	0	1	0	1	0	0	0	0	3	1	3	1	1		1		4	1	1		1		2	3	3	2	1	1	4	4	2	2	1	1	2
Fujian	Putian	Putian people's Hospital	5772	2	37	1	1	2	1	4	6	0	0	0	0	1	0	1	1	0	0	0	5	2	1		1		1		1		1		1		5	6	6	6	6	4	6	5	5	4	4	5	4
Fujian	Putian	Putian people's Hospital	5796	2	53	1	1	5	1	3	6	0	0	0	0	1	1	1	1	1	0	0	1		1		1		1		1		1		1		4	3	4	5	1	1	6	6	4	1	1	1	3
Fujian	Putian	Putian people's Hospital	5805	2	54	2	1	1	1	3	6	0	0	0	0	1	0	0	1	1	0	0	1		1		1		1		1		1		1		1	1	1	1	1	1	1	1	1	1	1	1	1
Fujian	Putian	Xianyou County Hospital	5881	2	43	1	1	1	2	4	3	0	0	0	0	1	0	1	0	0	0	0	3	3	3	1	3	1	3	1	3	1	3	1	1		4	4	5	5	1	4	6	6	5	5	6	6	4
Fujian	Putian	Xianyou County Hospital	5590	2	33	1	1	5	2	6	2	0	0	0	0	1	0	1	1	1	0	0	3	2	3	2	6	2	3	2	3	2	3	2	4	2	3	3	2	2	6	3	3	3	3	3	3	6	6
Fujian	Putian	Xianyou County Hospital	5488	2	26	1	1	5	2	6	1	0	0	0	0	1	0	0	1	0	0	0	4	2	3	2	4	2	4	2	4	2	4	2	3	2	3	4	1	6	1	3	6	6	3	3	1	1	1
Fujian	Putian	Xianyou County Hospital	5504	2	53	2	1	1	1	2	6	0	1	0	0	0	1	1	1	1	0	0	3	3	3	3	4	3	5	3	3	3	3	3	6	3	4	3	4	4	4	4	4	4	4	4	4	4	4
Fujian	Putian	Xianyou County Hospital	5569	2	50	1	1	5	2	2	4	0	0	0	0	1	0	1	1	0	0	0	3	1	3	1	3	1	1		3	1	1		4	1	3	3	3	3	3	3	3	3	2	2	3	3	2
Fujian	Putian	Xianyou County Hospital	5597	2	48	1	1	1	1	3	6	0	0	0	1	0	0	0	1	1	0	0	4	2	3	2	3	2	3	2	3	2	3	2	2	2	3	4	3	4	3	3	4	4	3	3	4	4	3
Fujian	Putian	Xianyou County Hospital	5606	2	52	2	1	1	1	3	6	0	1	0	0	0	0	1	0	0	0	0	3	2	3	2	6	2	6	3	3	3	6	3	4	2	6	6	6	6	6	6	6	6	6	6	6	6	6
Fujian	Putian	Xianyou County Hospital	5520	1	51	1	1	5	2	2	4	0	0	0	0	1	0	1	1	1	0	0	4	3	5	3	1		1		5	3	6	1	5	1	4	5	1	6	1	1	6	6	1	1	1	1	1
Fujian	Putian	Xianyou County Hospital	5525	2	51	1	1	1	2	2	4	0	0	0	0	1	0	1	0	0	0	0	4	2	3	2	1		1		1		1		1		3	1	1	6	1	3	6	6	1	6	1	1	1
Fujian	Putian	Xianyou County Hospital	5549	2	51	2	1	1	1	3	6	0	1	1	1	0	1	1	1	1	1	1	1		1		1		1		1		1		1		3	3	3	3	3	3	3	3	3	3	3	3	3
Fujian	Putian	Xianyou County Hospital	5567	2	45	1	1	1	2	3	4	0	0	0	0	1	0	1	0	0	0	0	3	2	4	2	1		1		1		1		1		3	3	3	6	2	4	6	6	2	2	3	6	2
Fujian	Putian	Xianyou County Hospital	5628	2	36	1	1	5	2	5	2	0	0	0	0	1	0	1	0	0	0	0	3	2	3	2	5	2	5	2	3	2	4	2	5	3	3	3	3	3	3	3	3	3	3	3	3	3	3
Fujian	Putian	Xianyou County Hospital	5647	2	54	2	1	5	2	1	6	0	0	0	0	1	0	1	0	0	0	0	1		3	2	3	2	1		3	2	1		1		3	1	1	1	1	1	3	3	1	3	1	1	1
Fujian	Putian	Xianyou County Hospital	5694	2	50	2	1	5	2	2	4	0	0	0	0	1	0	1	1	1	1	1	3	2	3	2	1		3	2	3	2	3	2	1		3	3	3	3	3	3	3	3	3	3	3	3	3
Fujian	Putian	Xianyou County Hospital	5887	2	50	1	1	5	2	2	4	0	0	1	0	0	0	1	0	0	0	0	3	2	3	1	3	1	3	1	3	2	1		1		3	3	4	3	1	3	3	3	3	2	1	1	1
Fujian	Putian	Xianyou County Hospital	5888	2	48	1	1	5	2	3	4	0	0	0	0	1	0	0	1	1	1	0	3	2	3	2	1		3	2	3	2	3	2	1		3	3	3	3	1	3	3	3	3	3	1	1	1
Fujian	Putian	Xianyou County Hospital	6650	2	51	1	1	5	2	3	4	0	0	0	0	1	0	1	1	0	0	0	3	1	2	1	3	1	3	1	3	1	1		1		3	3	3	3	1	3	4	4	3	3	3	4	3
Fujian	Putian	Xianyou maternal and child health care hospital	5880	2	42	1	1	1	2	4	3	0	0	0	0	1	1	1	1	0	0	0	4	2	4	2	5	1	5	2	4	2	5	2	1		4	5	5	6	1	6	4	5	6	5	1	1	5
Fujian	Putian	Xianyou maternal and child health care hospital	5918	2	54	2	1	1	1	2	4	0	0	0	0	1	1	0	0	0	0	0	1		6	2	1		1		5	2	1		1		1	1	1	1	1	1	6	1	1	1	1	1	1
Fujian	Putian	Xianyou maternal and child health care hospital	5906	2	39	1	1	1	1	2	4	0	1	1	1	0	1	1	1	0	0	0	1		4	1	4	1	1		4	1	1		1		2	3	1	3	3	3	3	4	4	4	3	3	3
Fujian	Putian	Xianyou maternal and child health care hospital	5857	2	46	1	1	1	2	3	4	0	0	1	0	0	0	1	0	0	0	0	4	2	4	2	6	1	4	2	6	2	1		1		4	4	4	4	4	4	4	4	4	4	4	4	4
Fujian	Putian	Xianyou maternal and child health care hospital	5818	2	26	1	1	1	2	6	1	0	0	0	0	1	0	1	0	0	0	0	4	1	5	2	5	2	6	1	5	2	1		5	2	3	4	1	4	1	5	5	5	4	4	4	4	4
Fujian	Putian	Xianyou maternal and child health care hospital	5835	2	27	1	1	1	2	6	2	0	0	0	0	1	0	1	0	0	0	0	5	1	6	1	6	1	6	1	6	1	1		1		5	6	1	1	1	6	6	6	5	6	1	1	6
Fujian	Putian	Xianyou maternal and child health care hospital	5851	2	44	1	1	1	2	3	3	0	0	0	1	0	0	1	1	1	0	0	4	2	5	2	5	2	2	2	4	2	1		1		4	4	4	1	4	4	6	6	2	2	6	6	1
Fujian	Putian	Xianyou maternal and child health care hospital	5854	2	23	1	1	1	2	6	1	0	1	1	1	0	1	1	1	0	0	0	4	2	5	1	4	2	3	2	4	2	4	2	6	3	4	4	4	4	4	4	6	6	3	3	4	4	3
Fujian	Putian	Xianyou maternal and child health care hospital	6009	2	35	1	1	1	2	6	2	0	0	0	0	1	0	1	1	0	0	0	5	2	5	2	5	2	6	2	5	2	5	2	4	2	5	5	4	5	1	4	5	3	4	5	1	1	5
Fujian	Putian	Xianyou maternal and child health care hospital	5827	2	49	1	1	1	1	3	4	0	0	1	0	0	1	1	1	0	0	0	1		4	1	6	3	1		6	1	1		1		4	4	4	4	4	4	5	5	4	4	4	4	5
Fujian	Putian	Xianyou maternal and child health care hospital	5837	2	43	1	1	1	2	4	3	0	0	0	0	1	1	1	1	0	0	0	5	1	6	1	6	1	5	1	6	1	5	1	1		5	5	1	5	1	5	6	6	1	1	1	1	1
Fujian	Putian	Xianyou maternal and child health care hospital	5864	2	37	1	1	1	2	6	3	0	0	0	0	1	0	0	1	0	0	0	6	2	6	1	6	1	6	1	6	1	6	1	5	3	6	6	6	6	6	6	6	6	6	6	6	6	6
Fujian	Putian	Xianyou maternal and child health care hospital	5867	2	51	1	1	1	2	2	4	0	0	0	0	1	0	1	1	0	0	0	1		6	3	6	3	1		6	3	6	3	1		6	4	5	1	1	1	6	1	1	1	1	1	1
Fujian	Putian	Xianyou maternal and child health care hospital	5873	2	54	1	1	1	1	2	4	0	0	0	1	0	0	0	0	0	1	0	1		6	3	6	2	1		1		1		1		4	3	4	6	5	5	4	4	4	4	4	4	4
Fujian	Putian	Xianyou maternal and child health care hospital	5878	2	52	2	1	1	1	2	4	0	0	0	0	1	0	1	0	0	0	0	1		6	1	6	1	1		6	1	1		1		1	1	1	1	1	1	6	1	1	1	1	1	1
Fujian	Putian	Xianyou maternal and child health care hospital	6023	2	54	2	1	1	1	2	4	0	0	0	0	1	0	1	1	1	0	0	1		1		1		1		1		1		1		4	4	4	4	4	4	4	4	4	4	4	4	4
Fujian	Putian	Xianyou maternal and child health care hospital	6052	2	55	2	1	1	2	2	4	0	0	0	0	1	1	1	1	1	1	1	1		6	3	6	3	1		1		1		1		6	6	6	6	6	6	6	6	6	6	6	6	6
Fujian	Putian	Xianyou maternal and child health care hospital	6332	2	35	1	1	1	1	6	3	0	0	0	0	1	0	1	1	0	0	0	5	2	6	1	1		5	2	6	1	6	1	1		6	5	6	6	1	1	6	1	1	1	1	1	5
Fujian	Sanming	Mingxi County Hospital	5323	2	31	1	1	1	2	6	1	0	0	0	0	1	0	1	1	0	0	0	4	2	5	2	6	1	6	1	5	1	5	1	4	1	5	5	6	6	5	5	5	5	5	5	6	5	6
Fujian	Sanming	Sanming First Hospital	5430	1	42	1	1	2	2	4	3	0	0	0	0	1	0	1	0	0	0	0	5	1	5	1	5	1	5	1	5	1	6	3	4	1	5	5	5	5	5	5	5	5	5	5	5	5	5
Fujian	Sanming	Sanming First Hospital	5387	2	44	1	1	2	2	4	3	0	0	0	0	1	0	1	0	0	0	0	4	1	6	1	6	1	6	1	6	1	6	1	1		1	1	1	6	1	6	1	6	6	5	6	6	5
Fujian	Sanming	Sanming First Hospital	6370	2	30	1	1	2	2	6	1	0	0	0	0	1	0	1	1	0	0	0	3	1	3	1	3	1	2	1	3	1	3	1	4	1	1	1	1	3	1	2	1	3	3	3	3	3	3
Fujian	Sanming	Sanming First Hospital	5938	2	57	2	2	2	1	2	6	0	1	1	0	0	1	1	0	0	0	0	6	2	5	2	4	2	3	2	2	2	3	2	3	2	5	5	5	5	5	5	5	5	5	5	5	5	5
Fujian	Sanming	Sanming First Hospital	5428	2	49	1	1	2	2	2	4	0	0	0	0	1	0	1	0	0	0	0	1		1		1		1		1		1		1		1	1	1	1	5	4	1	4	4	3	5	4	3
Fujian	Sanming	Sanming First Hospital	6209	2	50	1	1	2	2	2	4	0	0	0	0	1	1	1	0	0	0	0	1		6	1	1		1		6	1	6	1	1		1	1	1	1	1	1	1	6	1	1	1	1	1
Fujian	Sanming	Sanming First Hospital	6224	2	55	2	1	5	2	1	4	0	0	0	0	1	0	1	1	1	0	0	1		1		1		1		1		1		1		5	4	4	4	1	1	6	6	4	1	1	1	1
Fujian	Sanming	Sanming First Hospital	6252	2	55	2	1	2	2	1	4	0	0	0	0	1	0	1	1	1	0	0	4	1	4	1	1		1		1		1		1		3	3	3	3	4	4	6	6	3	4	4	5	1
Fujian	Sanming	Sanming First Hospital	8342	2	24	1	1	2	2	6	1	0	0	0	0	1	1	1	1	0	0	0	5	1	5	1	5	1	5	1	5	1	5	1	3	2	1	1	1	6	6	6	1	6	6	6	6	6	1
Fujian	Sanming	Sanming Hospital of traditional Chinese Medicine	5330	1	48	1	1	2	2	3	4	0	0	0	0	1	1	1	0	0	0	0	3	2	4	2	4	2	1		4	2	1		1		1	1	1	1	1	4	1	4	4	4	4	5	1
Fujian	Sanming	Sanming Hospital of traditional Chinese Medicine	5558	2	45	1	1	5	2	3	3	0	0	0	0	1	0	1	0	0	0	0	3	1	3	1	2	1	1		3	1	1		1		4	6	6	6	1	3	6	6	3	3	6	6	3
Fujian	Sanming	Sanming Hospital of traditional Chinese Medicine	5326	2	55	2	1	2	2	2	4	0	0	0	0	1	1	1	1	0	0	0	1		4	1	6	1	1		5	1	1		1		1	6	6	6	1	1	6	6	6	6	6	6	6
Fujian	Sanming	Sanming Hospital of traditional Chinese Medicine	5329	2	49	1	1	2	2	3	4	0	0	0	0	1	0	1	0	0	0	0	3	2	4	2	5	2	5	2	4	2	5	2	1		5	5	5	5	5	5	5	5	5	5	5	5	5
Fujian	Sanming	Sanming Hospital of traditional Chinese Medicine	5366	1	49	1	1	1	3	3	3	0	0	0	1	0	0	1	0	0	0	0	4	1	4	2	5	2	5	2	5	2	6	1	1		5	5	5	5	1	5	5	5	5	5	5	5	5
Fujian	Sanming	Sanming Hospital of traditional Chinese Medicine	5795	2	50	2	1	5	3	2	4	0	0	0	0	1	0	1	0	0	0	0	6	1	6	1	6	1	6	1	6	1	6	1	5	1	3	3	1	1	1	3	6	6	3	3	1	1	1
Fujian	Sanming	Sanming Second Hospital	5303	2	44	1	1	2	2	4	3	0	0	0	0	1	0	1	0	0	0	0	3	2	5	2	4	1	5	1	4	2	4	2	1		3	3	4	4	1	4	3	3	5	3	5	4	3
Fujian	Sanming	Sanming Second Hospital	5415	2	32	1	1	1	2	6	1	0	0	0	0	1	0	1	0	0	0	0	5	3	5	3	6	1	6	1	6	3	6	3	5	3	6	6	6	6	6	6	6	6	1	1	1	1	5
Fujian	Sanming	Sanming Second Hospital	5438	2	49	1	1	1	2	2	4	0	0	0	0	1	1	1	1	1	0	0	1		6	1	6	1	1		6	1	6	1	1		6	6	6	6	6	6	6	1	1	1	1	1	1
Fujian	Sanming	Sanming Second Hospital	5559	2	35	1	1	1	2	6	2	0	0	0	0	1	0	1	0	0	0	0	4	1	5	1	6	1	5	1	5	1	6	1	5	1	4	4	1	3	1	4	6	1	1	1	1	1	5
Fujian	Sanming	Shaxian maternal and child health care hospital	5349	2	33	1	1	2	2	6	2	0	0	0	0	1	0	1	1	0	0	0	3	1	3	3	1		3	1	1		1		1		1	1	1	4	1	3	1	1	3	4	1	1	4
Fujian	Sanming	Shaxian maternal and child health care hospital	5377	2	39	1	1	1	2	5	3	1	1	1	1	0	0	1	1	1	0	0	5	1	6	1	6	1	6	1	1		1		1		5	5	5	5	5	5	5	5	5	5	5	5	5
Fujian	Sanming	Shaxian maternal and child health care hospital	5384	2	51	1	1	1	1	2	4	0	0	0	0	1	0	1	0	0	0	0	3	2	1		1		1		1		1		1		3	3	3	1	1	1	1	1	1	1	1	1	1
Fujian	Sanming	Shaxian maternal and child health care hospital	5961	2	33	1	1	5	2	6	2	0	0	0	0	1	0	1	1	0	0	0	3	2	1		1		1		1		1		1		3	3	1	3	1	3	1	4	2	1	1	1	2
Fujian	Sanming	Yongan maternal and child health care hospital	5476	2	56	2	1	2	1	2	6	0	0	0	0	1	0	1	1	0	0	0	4	2	4	2	1		1		6	1	1		1		3	3	3	3	6	6	6	6	6	6	6	6	5
Fujian	Sanming	Yongan maternal and child health care hospital	5379	2	22	1	1	5	1	6	2	0	0	0	0	1	0	1	1	0	0	0	4	2	3	2	1		4	2	3	1	6	2	1		3	4	6	4	1	4	1	1	6	6	6	6	3
Fujian	Sanming	Yongan maternal and child health care hospital	5383	2	27	1	1	5	1	6	6	0	0	0	0	1	0	1	0	0	0	0	4	2	6	2	1		6	1	6	1	1		1		4	4	6	6	6	6	1	1	5	1	1	1	4
Fujian	Sanming	Yongan maternal and child health care hospital	5413	2	28	1	1	5	1	6	2	0	0	0	0	1	0	1	0	0	0	0	5	1	5	1	6	1	5	1	6	1	1		1		5	6	5	6	1	5	1	1	6	1	1	1	5
Fujian	Sanming	Yongan maternal and child health care hospital	5484	2	23	1	1	5	1	6	6	0	0	0	0	1	1	1	1	0	0	0	3	2	3	2	6	2	6	2	6	2	1		1		3	3	1	1	1	3	1	1	3	1	1	1	3
Fujian	Sanming	Yongan maternal and child health care hospital	5650	2	33	1	1	5	1	6	3	0	0	0	1	0	0	1	1	0	0	0	3	3	4	3	1		4	3	4	3	1		1		4	4	4	4	1	4	1	1	4	4	1	1	4
Fujian	Sanming	Yongan maternal and child health care hospital	5731	2	33	1	1	2	1	6	4	0	0	0	1	0	0	1	1	1	1	0	3	3	6	1	6	1	6	1	6	1	6	1	4	2	6	6	6	6	6	6	6	6	6	6	6	6	6
Fujian	Sanming	Yongan maternal and child health care hospital	6624	2	40	1	1	1	2	4	3	0	0	0	0	1	0	1	0	0	0	0	3	2	3	2	1		1		3	2	1		1		3	3	3	3	1	3	1	1	3	1	1	1	3
Fujian	Zhangzhou	Zhangzhou Hospital of Fujian Province	9226	1	37	1	1	2	2	5	2	0	0	0	0	1	1	0	0	0	0	0	4	2	4	2	5	2	5	2	5	2	5	2	4	2	1	1	1	5	1	5	1	6	5	5	6	5	5
Fujian	Zhangzhou	Zhangzhou Hospital of Fujian Province	1780	2	31	1	1	1	2	6	1	0	0	0	0	1	0	1	0	0	0	0	5	2	4	2	5	2	4	2	5	2	5	2	5	2	4	4	5	4	4	4	5	5	4	4	4	4	4
Fujian	Zhangzhou	Zhangzhou Hospital of traditional Chinese Medicine	5436	2	23	1	1	5	2	6	2	0	0	0	0	1	0	1	0	0	0	0	5	3	5	3	6	1	5	1	5	3	1		1		4	4	1	5	1	5	4	4	5	5	1	1	5
Fujian	Zhangzhou	Zhangzhou Hospital of traditional Chinese Medicine	6747	2	28	1	1	5	2	6	2	0	0	0	0	1	0	1	0	0	0	0	5	1	5	1	6	1	5	1	6	1	5	1	4	1	5	5	6	6	6	5	6	6	5	6	6	6	5
Fujian	Zhangzhou	Zhangzhou Hospital of traditional Chinese Medicine	6779	2	39	1	1	5	2	5	2	0	1	0	0	0	0	1	1	1	0	0	5	1	6	1	6	1	6	1	6	1	6	1	4	1	5	5	6	6	6	6	6	6	6	6	6	6	6
Fujian	Zhangzhou	Zhangzhou Hospital of traditional Chinese Medicine	6742	2	45	1	1	5	2	3	3	0	0	0	0	1	0	1	1	0	0	0	4	1	4	1	6	1	5	1	4	1	5	1	1		4	5	6	6	6	6	6	6	6	6	6	6	6
Fujian	Zhangzhou	Zhangzhou Hospital of traditional Chinese Medicine	5393	2	31	1	1	5	2	6	1	0	0	0	1	0	0	1	1	0	0	0	4	1	5	1	6	1	4	1	4	1	4	1	4	1	3	4	6	3	1	4	6	6	3	3	6	4	3
Fujian	Zhangzhou	Zhangzhou Longwen hospital	5608	2	36	1	1	5	2	5	2	0	0	0	0	1	1	1	1	0	0	0	4	1	5	1	6	1	5	1	5	1	6	1	4	1	5	5	5	5	5	5	5	5	5	5	5	5	5
Fujian	Zhangzhou	Zhangzhou Longwen hospital	5469	2	34	1	1	5	2	6	2	0	0	0	0	1	1	1	1	0	0	0	5	3	5	3	6	1	3	1	5	1	6	1	1		5	5	5	5	1	5	6	6	4	4	6	6	5
Fujian	Zhangzhou	Zhangzhou Longwen hospital	6803	2	54	2	1	5	1	2	6	0	0	0	0	1	0	1	0	0	0	0	4	2	4	2	6	1	1		6	1	1		1		1	1	1	1	1	1	5	6	6	5	6	6	6
Fujian	Zhangzhou	Zhangzhou Longwen hospital	6830	2	45	1	1	5	2	3	4	0	0	0	0	1	1	1	1	0	0	0	4	3	6	3	1		6	3	6	3	1		1		6	6	6	6	6	6	6	6	6	6	6	6	6
Fujian	Zhangzhou	Zhangzhou Longwen hospital	6854	1	31	1	1	5	2	6	2	0	0	0	0	1	0	0	1	0	0	0	6	3	6	1	6	1	6	1	6	1	6	1	1		6	6	6	6	1	1	6	6	6	6	6	6	1
Gansu	Baiyin	General Hospital of Jingyuan Coal Industry Co., Ltd	6237	2	27	1	1	1	2	6	1	0	0	0	0	1	0	1	1	1	0	0	4	2	6	2	6	2	4	2	4	2	4	2	5	2	3	3	3	4	1	3	6	6	1	1	1	1	3
Gansu	Baiyin	General Hospital of Jingyuan Coal Industry Co., Ltd	6269	2	32	1	1	1	2	6	1	0	0	0	0	1	0	1	0	0	0	0	3	1	6	1	4	1	5	1	4	1	4	1	1		4	5	4	5	1	4	6	1	5	4	1	1	4
Gansu	Baiyin	General Hospital of Jingyuan Coal Industry Co., Ltd	6463	2	51	2	1	1	2	2	6	0	0	1	0	0	0	1	0	0	0	0	4	2	4	2	4	2	5	2	5	2	4	2	2	2	4	5	4	3	3	3	3	3	4	3	3	4	4
Gansu	Baiyin	General Hospital of Jingyuan Coal Industry Co., Ltd	7510	2	49	2	1	1	2	3	4	0	0	0	0	1	0	1	0	0	0	0	4	1	6	1	6	1	5	1	5	1	5	1	4	1	2	3	3	3	2	2	5	5	3	2	3	4	3
Gansu	Baiyin	General Hospital of Jingyuan Coal Industry Co., Ltd	6239	2	54	2	1	1	2	2	4	0	0	1	0	0	0	1	0	0	0	0	3	3	1		1		4	3	1		1		1		4	4	6	6	1	1	6	1	1	1	1	1	1
Gansu	Baiyin	General Hospital of Jingyuan Coal Industry Co., Ltd	6699	2	29	1	1	1	2	6	3	0	1	0	0	0	0	1	0	0	0	0	3	1	6	1	6	1	6	1	6	1	6	1	6	1	6	6	6	6	1	6	6	6	1	1	1	1	3
Gansu	Baiyin	Jingtai Hospital of traditional Chinese Medicine	7405	2	38	1	1	2	2	2	4	0	0	1	0	0	0	1	0	0	0	0	2	2	1		3	2	2	2	1		3	2	1		2	2	2	2	2	3	3	3	2	3	2	2	2
Gansu	Baiyin	Jingtai Hospital of traditional Chinese Medicine	7382	2	30	1	1	5	2	6	2	0	0	1	0	0	0	1	0	0	0	0	3	3	3	2	4	2	4	2	4	2	4	2	4	2	3	4	4	4	1	3	3	3	2	3	3	3	3
Gansu	Baiyin	Jingtai Hospital of traditional Chinese Medicine	7395	2	50	2	1	5	2	2	4	0	0	1	0	0	1	1	0	0	0	0	2	1	1		1		1		1		1		1		5	5	5	5	1	4	4	4	4	6	6	4	4
Gansu	Baiyin	Jingtai Hospital of traditional Chinese Medicine	7399	2	49	1	1	5	2	2	4	0	0	0	0	1	0	0	1	0	0	0	4	2	4	2	5	2	5	2	5	2	5	2	4	2	5	5	5	5	1	5	6	6	5	5	5	5	5
Gansu	Baiyin	Jingyuan Hospital of traditional Chinese Medicine	11523	2	22	1	1	2	1	6	2	0	0	0	0	1	1	0	0	0	0	0	6	1	6	2	6	1	6	1	6	1	6	1	4	1	6	6	6	6	1	6	6	6	6	6	6	6	6
Gansu	Baiyin	Jingyuan Hospital of traditional Chinese Medicine	11531	2	32	1	1	5	1	6	3	0	0	1	0	0	0	1	1	0	0	0	4	2	3	2	4	2	4	2	4	2	4	2	3	2	4	4	4	4	5	4	4	4	4	4	4	4	5
Gansu	Baiyin	Jingyuan Hospital of traditional Chinese Medicine	8114	2	30	1	1	5	2	6	2	0	0	1	0	0	0	1	1	1	0	0	4	2	4	2	4	2	4	2	5	2	5	2	5	3	4	5	5	5	6	5	6	5	4	4	4	4	4
Gansu	Baiyin	Jingyuan Hospital of traditional Chinese Medicine	11502	2	44	1	1	5	2	2	4	0	0	1	0	0	0	1	0	0	0	0	3	2	4	2	4	2	4	2	5	2	6	2	4	2	3	3	3	4	6	4	5	4	4	4	6	6	6
Gansu	Baiyin	Jingyuan Hospital of traditional Chinese Medicine	11503	2	32	1	1	5	2	6	4	0	0	1	0	0	0	1	1	0	0	0	6	2	6	2	6	2	6	3	5	2	4	2	4	2	6	6	6	6	1	6	6	6	6	6	1	1	6
Gansu	Baiyin	Jingyuan Hospital of traditional Chinese Medicine	11566	2	51	1	1	5	2	2	4	0	0	0	0	1	0	1	0	0	0	0	1		1		1		1		1		1		1		3	3	4	3	1	1	1	1	3	3	3	4	4
Gansu	Lanzhou	Gansu Provincial People's Hospital	6752	2	29	1	1	5	2	6	2	0	1	0	0	0	0	1	1	0	0	0	4	1	4	3	5	3	3	2	5	1	5	1	5	3	3	4	5	6	5	5	6	6	3	3	5	5	3
Gansu	Lanzhou	Gansu Provincial People's Hospital	8154	2	23	1	1	2	2	6	1	0	0	0	0	1	1	1	0	0	0	0	3	1	5	1	5	1	6	1	1		1		4	1	5	5	6	6	1	5	6	6	6	6	6	6	5
Gansu	Lanzhou	Gansu Provincial People's Hospital	8172	2	34	1	1	2	4	6	1	0	1	0	0	0	0	0	1	0	0	0	2	1	4	1	3	1	2	1	4	1	1		4	1	3	4	4	4	1	4	3	4	4	4	4	4	3
Gansu	Lanzhou	Gansu Provincial People's Hospital	8258	2	37	1	1	2	3	5	2	0	0	0	0	1	0	1	0	0	0	0	2	1	3	1	3	1	2	1	3	1	3	1	1		1	1	1	4	1	3	1	3	3	3	3	2	2
Gansu	Lanzhou	Gansu Provincial People's Hospital	8155	2	48	1	1	2	3	3	3	0	0	0	0	1	0	0	0	0	1	0	3	3	3	3	4	3	3	3	3	3	4	1	5	3	4	5	5	5	1	3	1	3	4	3	4	5	3
Gansu	Lanzhou	Lanzhou first people's Hospital	8109	2	49	1	1	5	2	2	4	0	0	1	0	0	0	1	1	0	0	0	3	1	5	1	6	1	6	1	6	1	5	1	6	1	3	4	5	6	1	5	4	5	3	3	3	3	2
Gansu	Lanzhou	Lanzhou first people's Hospital	8287	2	41	1	1	1	2	4	3	0	0	1	0	0	0	1	0	0	0	0	4	1	5	1	5	1	5	1	5	1	1		1		4	4	4	4	1	4	5	5	4	4	4	4	4
Gansu	Lanzhou	Lanzhou first people's Hospital	8312	2	39	1	1	2	3	3	3	0	0	0	0	1	0	0	1	0	0	0	5	3	5	3	5	3	6	3	6	3	5	3	6	3	6	6	5	5	6	6	6	6	6	6	6	6	6
Gansu	Lanzhou	Lanzhou first people's Hospital	8126	2	24	1	1	5	2	6	1	0	0	1	0	0	0	1	0	0	0	0	6	1	6	1	6	1	6	1	6	1	6	1	4	1	6	6	6	6	1	6	6	6	6	6	6	6	6
Gansu	Lanzhou	Lanzhou first people's Hospital	8277	2	42	1	1	5	2	4	3	0	0	1	0	0	0	1	1	0	0	0	4	1	4	1	5	2	4	1	3	2	1		1		4	3	1	1	1	3	4	3	3	3	3	5	5
Gansu	Lanzhou	Lanzhou first people's Hospital	8108	2	26	1	1	1	2	6	1	0	0	0	0	1	1	1	0	0	0	0	4	1	5	1	6	1	5	1	6	1	1		1		4	5	5	3	1	5	6	6	5	5	5	5	5
Gansu	Lanzhou	Lanzhou first people's Hospital	8110	2	41	1	1	5	2	4	3	0	0	1	0	0	0	1	1	0	0	0	3	2	4	2	3	2	3	2	5	2	2	2	4	2	2	2	2	2	2	3	3	3	2	2	2	2	2
Gansu	Lanzhou	Lanzhou first people's Hospital	8111	2	31	1	1	5	3	4	2	0	0	1	0	0	0	1	0	0	0	0	3	1	3	1	4	1	4	1	4	1	4	1	5	1	4	5	5	4	1	3	5	3	3	3	4	5	3
Gansu	Lanzhou	Lanzhou first people's Hospital	8112	2	33	1	1	2	2	5	2	0	0	1	0	0	0	1	0	0	0	0	6	3	4	2	6	2	3	2	5	3	5	3	4	2	2	3	3	5	1	6	6	5	2	2	5	5	2
Gansu	Lanzhou	Lanzhou first people's Hospital	8132	2	33	1	1	5	2	6	2	0	0	1	0	0	0	1	0	0	0	0	5	1	5	1	5	1	5	1	5	1	5	1	5	1	4	3	4	4	1	4	5	5	4	5	5	4	4
Gansu	Lanzhou	Lanzhou first people's Hospital	8299	2	31	1	1	1	4	6	2	0	0	1	0	0	0	1	1	1	0	0	4	2	5	1	6	1	6	3	5	3	6	3	4	2	6	6	6	6	6	6	6	6	6	6	6	6	6
Gansu	Lanzhou	Lanzhou first people's Hospital	8303	1	42	1	1	5	3	3	3	0	0	1	0	0	0	1	1	1	1	0	2	1	5	2	6	1	1		4	2	3	2	1		4	4	4	6	1	3	6	4	3	3	3	6	4
Gansu	Lanzhou	Lanzhou first people's Hospital	8249	2	39	1	1	2	2	4	3	0	0	1	0	0	0	1	0	0	0	0	5	1	6	1	6	1	6	3	6	1	6	1	4	1	6	3	6	6	1	1	1	1	3	5	5	1	1
Gansu	Lanzhou	Lanzhou first people's Hospital	8283	2	37	1	1	5	2	6	2	0	0	1	0	0	0	1	1	0	0	0	3	2	4	2	4	1	4	2	4	2	4	2	3	2	3	3	3	3	1	3	4	4	4	4	4	3	2
Gansu	Lanzhou	Lanzhou first people's Hospital	8304	2	23	1	1	5	2	6	1	0	0	0	0	1	0	0	0	1	0	0	2	2	3	2	1		3	2	3	2	6	2	1		3	3	1	1	1	3	6	6	1	1	1	1	1
Gansu	Lanzhou	Yuzhong maternal and child health care hospital	6461	2	30	1	1	2	1	6	3	0	0	0	0	1	0	1	0	0	0	0	6	1	6	1	6	1	6	1	6	1	6	1	4	1	6	6	6	6	6	6	6	6	6	6	6	6	6
Gansu	Lanzhou	Yuzhong maternal and child health care hospital	6688	2	31	1	1	2	2	6	3	0	0	1	0	0	0	1	0	0	0	0	4	2	4	2	4	2	4	2	4	2	4	2	3	2	5	6	6	6	5	6	5	5	5	5	5	5	5
Gansu	Lanzhou	Yuzhong maternal and child health care hospital	6484	2	25	1	1	5	2	6	2	0	0	0	0	1	0	1	0	0	0	0	2	1	2	1	2	1	2	1	2	1	2	1	4	1	2	2	2	2	2	2	2	2	2	2	2	2	2
Gansu	Lanzhou	Yuzhong maternal and child health care hospital	6515	2	26	1	1	2	1	6	2	0	0	0	0	1	0	1	0	0	0	0	6	1	6	1	6	1	6	1	6	1	6	1	4	1	6	6	6	6	6	6	6	6	6	6	6	6	6
Gansu	Lanzhou	Yuzhong maternal and child health care hospital	6562	2	32	1	1	5	2	6	2	0	0	0	0	1	0	1	0	0	0	0	4	1	4	1	6	1	5	1	4	1	1		1		4	4	4	4	4	4	1	4	5	4	4	4	5
Gansu	Lanzhou	Yuzhong maternal and child health care hospital	6617	2	25	1	1	2	1	6	2	0	0	1	0	0	0	1	0	0	0	0	4	1	5	2	5	1	5	1	5	1	5	1	5	1	5	5	5	6	6	5	6	6	5	5	6	6	5
Gansu	Qingyang	Qingyang Hospital of traditional Chinese Medicine	8200	2	32	1	1	1	2	6	3	0	0	0	1	0	1	1	1	0	0	0	5	2	5	2	5	1	5	2	6	2	5	2	4	1	6	6	6	6	6	6	6	6	6	6	6	6	6
Gansu	Qingyang	Qingyang Hospital of traditional Chinese Medicine	8113	2	46	1	1	5	2	3	3	0	0	0	0	1	1	1	0	0	0	0	3	2	4	2	4	1	4	2	4	2	3	2	1		3	2	3	3	1	3	4	5	3	3	4	1	1
Gansu	Qingyang	Qingyang Hospital of traditional Chinese Medicine	8180	2	39	1	1	2	2	4	3	0	1	1	0	0	0	1	0	0	0	0	1		4	1	6	1	1		6	1	1		1		3	5	3	5	5	3	5	3	3	5	5	4	3
Gansu	Qingyang	Qingyang Hospital of traditional Chinese Medicine	7765	2	39	1	1	5	2	4	3	0	0	0	0	1	0	1	0	0	0	0	6	3	5	1	6	1	6	1	6	1	6	1	1		5	5	5	4	1	1	6	6	5	6	6	5	4
Gansu	Qingyang	Qingyang maternal and child health care hospital	8128	2	39	1	1	1	2	5	3	0	0	1	0	0	0	1	0	0	0	0	4	2	5	2	6	1	6	1	4	2	6	1	4	1	4	4	4	5	6	4	5	5	5	5	6	4	5
Gansu	Qingyang	Qingyang maternal and child health care hospital	8133	2	28	1	1	1	1	6	3	0	1	1	1	0	1	1	1	1	0	0	3	1	3	1	3	2	3	1	3	1	3	1	2	1	4	4	4	4	5	5	5	5	5	5	5	5	5
Gansu	Qingyang	Qingyang maternal and child health care hospital	8130	2	26	1	1	2	1	6	2	0	0	1	0	0	0	1	1	1	0	0	4	1	4	1	5	1	4	1	5	1	5	1	5	1	3	5	4	3	1	4	6	6	4	3	5	4	3
Gansu	Qingyang	Qingyang maternal and child health care hospital	8131	2	43	1	1	2	2	4	3	0	0	0	0	1	0	1	1	1	0	0	6	3	6	3	6	3	6	3	6	3	6	3	1		6	6	6	6	1	6	6	6	6	6	6	6	6
Gansu	Qingyang	Qingyang maternal and child health care hospital	8143	2	40	1	1	2	2	4	3	0	0	1	0	0	1	1	0	0	0	0	4	1	5	1	4	1	5	1	5	1	6	1	1		5	6	6	6	1	6	6	6	6	6	6	6	4
Gansu	Qingyang	Qingyang maternal and child health care hospital	8145	2	40	1	1	2	2	4	3	0	0	1	0	0	0	1	1	0	0	0	3	1	5	1	3	1	4	1	4	1	6	1	4	1	5	5	5	4	1	5	6	6	5	5	6	6	4
Gansu	Qingyang	Qingyang maternal and child health care hospital	5531	2	47	1	1	1	1	3	4	0	0	1	0	0	0	0	1	0	0	0	5	2	1		1		1		5	2	6	1	1		5	5	5	5	1	6	1	1	6	6	6	6	1
Gansu	Qingyang	Qingyang maternal and child health care hospital	8140	2	27	1	1	1	2	6	3	0	0	0	0	1	1	1	1	1	1	0	5	1	6	1	1		5	1	6	1	6	1	6	1	5	6	5	5	1	6	6	1	6	5	5	5	3
Gansu	Qingyang	Qingyang maternal and child health care hospital	8147	2	47	1	1	1	2	2	4	0	0	1	0	0	0	0	1	0	0	0	5	1	5	1	6	1	5	1	5	1	1		1		4	4	4	4	1	1	5	1	1	1	1	1	1
Gansu	Qingyang	Qingyang maternal and child health care hospital	8178	2	46	1	1	2	2	3	3	0	0	1	0	0	0	1	1	0	0	0	1		3	1	1		3	1	6	1	6	1	1		3	3	3	3	1	1	6	4	2	2	1	1	1
Gansu	Qingyang	Qingyang people's Hospital	10814	2	42	1	1	1	2	3	3	0	0	1	0	0	0	1	0	0	0	0	5	1	5	1	1		6	1	6	1	1		4	1	5	5	5	5	1	1	5	5	1	1	1	1	1
Gansu	Qingyang	Qingyang people's Hospital	8207	2	32	1	1	1	2	6	3	0	0	0	1	0	1	1	1	0	0	0	5	2	5	2	5	2	5	2	6	1	5	2	4	1	6	6	6	6	6	6	6	6	6	6	6	6	6
Gansu	Qingyang	Qingyang people's Hospital	8278	2	34	1	1	2	1	6	3	0	1	0	0	0	0	1	0	0	0	0	3	2	3	2	5	2	5	2	5	2	6	2	4	2	5	5	5	5	1	5	6	6	5	5	6	5	5
Gansu	Qingyang	Qingyang people's Hospital	4030	2	34	1	1	2	2	6	2	0	0	0	0	1	1	1	0	0	0	0	2	1	5	1	4	1	4	1	3	1	4	1	6	1	3	3	3	2	2	3	3	3	3	3	3	3	2
Gansu	Qingyang	Qingyang people's Hospital	8218	2	36	1	1	1	2	3	3	0	0	1	0	0	0	1	0	0	0	0	3	2	3	2	3	2	3	2	3	2	3	2	2	2	3	3	3	3	1	3	3	3	1	1	1	1	3
Gansu	Qingyang	Qingyang people's Hospital	8274	2	31	1	2	2	2	6	3	0	0	1	0	0	0	1	1	0	0	0	3	2	5	2	6	2	1		4	2	1		5	3	3	3	3	3	1	3	3	3	3	3	3	3	3
Gansu	Qingyang	Qingyang people's Hospital	8272	2	42	1	1	2	2	4	4	0	0	1	0	0	0	1	1	1	0	0	2	2	3	3	5	2	3	2	3	2	5	2	6	2	5	5	5	5	5	5	5	5	5	5	5	5	5
Gansu	Qingyang	Qingyang people's Hospital	8314	2	32	1	1	2	1	6	3	0	0	0	0	1	0	0	1	0	0	0	4	1	5	2	4	2	5	2	4	2	5	2	4	2	4	4	4	5	1	5	5	5	6	6	1	1	6
Gansu	Qingyang	Qingyang people's Hospital	4006	2	52	2	1	2	2	2	4	0	0	1	0	0	0	1	1	0	0	0	4	2	5	2	1		1		1		1		1		1	1	1	5	1	1	1	6	6	5	5	5	1
Gansu	Qingyang	Qingyang people's Hospital	4068	2	32	1	1	2	2	6	1	0	0	0	0	1	1	1	1	0	0	0	3	2	3	2	4	1	6	1	3	2	4	2	4	1	3	4	5	4	1	4	1	4	3	3	4	3	3
Gansu	Qingyang	Qingyang people's Hospital	4177	2	23	1	1	2	2	6	1	0	0	0	0	1	1	1	0	0	0	0	4	1	3	3	6	1	3	3	3	1	1		1		3	3	3	3	1	3	1	4	3	2	3	5	2
Gansu	Qingyang	Qingyang people's Hospital	8239	2	28	1	1	2	1	4	3	0	1	0	0	0	0	1	1	1	0	0	4	2	5	2	6	2	6	2	6	2	6	2	6	2	5	5	5	6	1	5	6	6	5	1	1	1	5
Gansu	Qingyang	Qingyang people's Hospital	8263	2	24	1	1	1	1	6	3	0	0	1	0	0	0	0	1	0	0	0	4	1	4	1	4	1	4	1	4	1	1		1		4	4	4	4	1	1	4	1	1	1	1	1	1
Gansu	Qingyang	Qingyang people's Hospital	8313	2	24	1	1	1	1	6	2	0	0	0	0	1	0	1	0	0	0	0	1		4	2	6	3	1		6	3	6	3	5	3	3	3	3	3	3	3	6	6	3	3	3	3	3
Gansu	Qingyang	Xifeng District People's Hospital	8336	2	27	1	1	1	1	6	3	0	0	1	0	0	0	1	0	0	0	0	3	2	4	2	6	2	4	2	4	2	1		5	2	3	3	3	3	1	1	3	1	1	1	1	1	4
Gansu	Qingyang	Xifeng District People's Hospital	8320	2	28	1	1	2	1	6	3	0	1	1	0	0	0	1	1	1	0	0	2	2	3	2	3	2	3	2	3	2	1		1		3	3	3	3	3	3	3	3	3	3	3	3	3
Gansu	Qingyang	Xifeng District People's Hospital	8321	2	56	2	1	2	1	2	6	0	0	1	0	0	1	1	0	0	0	0	3	1	1		1		1		1		3	1	6	1	1	1	1	1	1	1	1	1	1	1	1	1	1
Gansu	Qingyang	Xifeng District People's Hospital	8346	2	42	1	1	1	2	3	3	0	0	0	0	1	0	1	0	0	0	0	3	2	5	2	4	2	1		4	2	4	2	5	2	3	3	4	4	1	1	3	1	1	1	1	1	2
Gansu	Qingyang	Xifeng District People's Hospital	8351	2	38	1	1	2	2	6	3	0	0	0	0	1	0	1	0	0	0	0	3	1	5	1	6	1	6	1	6	1	6	1	5	1	4	3	3	3	3	3	3	3	3	3	3	3	3
Gansu	Qingyang	Zhenyuan Second People's Hospital	8354	2	43	1	1	1	2	4	3	0	0	0	0	1	1	1	1	1	1	1	5	2	5	2	5	2	1		5	2	1		1		1	1	4	5	1	1	5	1	1	1	1	1	1
Gansu	Qingyang	Zhenyuan Second People's Hospital	8402	2	26	1	1	2	2	6	1	0	0	0	0	1	0	1	0	0	0	0	5	1	5	1	1		5	1	4	2	6	1	5	2	4	4	4	5	1	6	6	5	5	5	5	5	5
Gansu	Qingyang	Zhenyuan Second People's Hospital	8413	2	32	1	1	1	1	6	2	0	0	0	0	1	1	1	1	0	0	0	1		3	2	4	2	1		4	2	3	2	1		4	4	4	4	1	4	4	1	1	1	1	1	1
Gansu	Qingyang	Zhenyuan Second People's Hospital	5544	2	29	1	1	5	1	6	3	0	0	0	0	1	1	0	0	0	0	0	3	3	3	2	6	1	4	3	4	2	1		2	2	3	3	3	3	1	6	6	6	3	4	4	4	1
Gansu	Tianshui	Tianshui Fourth People's Hospital	8165	2	55	2	1	2	1	2	6	0	0	1	0	0	0	0	1	0	0	0	1		4	1	3	1	4	1	4	1	1		3	3	4	4	4	4	4	4	4	4	4	4	4	4	4
Gansu	Tianshui	Tianshui Fourth People's Hospital	8159	2	53	2	1	2	2	2	4	0	0	0	1	0	0	1	0	0	0	0	4	2	6	1	4	1	5	1	6	1	5	1	6	3	4	4	5	4	4	4	4	4	5	4	4	4	4
Gansu	Tianshui	Tianshui Fourth People's Hospital	8171	2	50	2	1	2	2	2	4	0	0	0	0	1	0	1	1	0	0	0	3	2	5	2	3	2	3	2	4	2	3	2	5	1	3	3	3	3	3	4	5	4	3	3	6	5	3
Gansu	Tianshui	Tianshui Fourth People's Hospital	4570	2	46	1	1	2	2	2	4	0	0	0	0	1	0	1	0	0	0	0	3	2	3	2	3	2	3	2	4	2	3	2	2	2	4	1	3	3	1	3	1	3	3	3	4	4	3
Gansu	Tianshui	Tianshui Fourth People's Hospital	4959	2	32	1	1	2	3	6	2	0	0	0	0	1	0	1	0	0	0	0	3	2	3	1	3	1	3	1	3	2	3	1	5	1	5	5	5	3	1	3	6	6	3	3	2	3	2
Gansu	Tianshui	Tianshui Fourth People's Hospital	8157	2	42	1	1	1	2	3	4	0	0	0	0	1	0	1	0	0	0	0	1		3	2	4	1	1		4	1	4	1	5	1	2	2	2	2	3	3	3	3	3	3	3	3	3
Gansu	Tianshui	Tianshui Fourth People's Hospital	8162	2	53	2	1	1	1	2	4	0	0	1	0	0	1	1	1	1	0	0	3	2	3	2	3	2	3	2	3	2	3	2	3	2	3	3	3	3	3	3	3	3	3	3	3	3	3
Gansu	Tianshui	Tianshui Fourth People's Hospital	8163	2	46	1	1	2	2	2	4	0	0	0	0	1	0	1	0	0	0	0	3	2	3	2	4	2	4	2	3	2	3	2	5	2	4	3	4	4	3	3	3	3	3	3	3	3	3
Gansu	Tianshui	Tianshui Fourth People's Hospital	8166	2	49	1	1	1	1	2	4	0	0	1	0	0	1	1	1	1	1	1	3	1	3	1	3	1	3	1	3	1	3	1	2	1	3	3	3	3	3	3	3	3	3	3	3	3	3
Gansu	Tianshui	Tianshui Fourth People's Hospital	8167	2	50	2	1	1	1	2	4	0	0	1	0	0	1	1	1	1	1	1	3	1	3	1	3	1	3	1	3	1	3	1	2	2	3	3	3	3	3	3	3	3	3	3	3	3	3
Gansu	Tianshui	Tianshui Fourth People's Hospital	8173	2	46	2	1	1	2	3	3	0	0	0	0	1	0	1	0	0	0	0	3	3	3	1	4	3	3	3	3	3	3	3	5	1	3	3	3	3	3	3	3	3	3	3	3	3	3
Gansu	Tianshui	Tianshui Fourth People's Hospital	4532	2	48	1	1	2	2	3	4	0	0	0	0	1	0	0	1	0	0	0	4	1	5	1	5	1	5	1	5	1	5	1	4	1	5	5	1	1	1	5	1	5	1	5	5	5	5
Gansu	Tianshui	Tianshui Fourth People's Hospital	8164	2	39	1	1	2	2	4	3	0	0	0	0	1	0	1	1	1	0	0	3	2	3	1	3	2	3	1	3	1	3	1	6	1	3	4	2	2	2	3	4	3	2	3	4	2	2
Gansu	Tianshui	Tianshui Fourth People's Hospital	8169	2	49	2	1	2	2	2	4	0	0	0	0	1	1	1	1	0	0	0	3	1	3	1	3	1	3	1	3	1	3	1	5	1	5	5	5	4	1	3	1	3	2	3	3	3	3
Gansu	Tianshui	Tianshui Fourth People's Hospital	8290	2	41	1	1	2	1	3	4	0	0	0	0	1	0	1	0	0	0	0	6	1	6	1	6	1	6	1	6	1	6	1	4	1	6	6	6	6	6	6	6	6	6	6	6	6	6
Gansu	Tianshui	Tianshui maternal and child health care hospital	7777	2	49	1	1	2	2	3	6	0	0	1	0	0	1	1	1	1	0	0	1		1		6	1	1		1		1		1		1	1	1	1	1	1	1	1	1	1	1	1	1
Gansu	Tianshui	Tianshui maternal and child health care hospital	7780	2	23	1	1	2	1	6	2	0	0	0	0	1	0	1	0	0	0	0	5	2	1		1		6	2	1		2	2	1		4	1	1	6	1	6	1	5	5	5	5	5	5
Gansu	Tianshui	Tianshui maternal and child health care hospital	7766	2	50	1	2	2	2	2	4	0	0	0	0	1	0	1	0	0	0	0	1		1		1		1		1		1		1		4	4	4	4	1	1	1	5	1	1	1	1	1
Gansu	Tianshui	Tianshui maternal and child health care hospital	7778	2	23	1	1	2	1	6	2	0	0	0	0	1	1	1	1	0	0	0	5	2	6	2	5	2	5	3	6	2	5	2	4	2	5	5	5	5	5	5	5	5	6	5	4	4	5
Gansu	Tianshui	Tianshui maternal and child health care hospital	7886	2	36	1	1	2	2	5	2	0	0	0	0	1	1	1	0	0	0	0	5	1	5	2	6	1	5	1	5	2	1		5	3	5	1	1	6	1	5	1	6	5	5	1	1	1
Gansu	Tianshui	Tianshui maternal and child health care hospital	7767	1	37	1	1	2	2	5	3	0	0	0	0	1	0	1	1	1	0	0	3	2	4	2	1		4	2	4	2	4	2	5	3	1	1	1	4	1	1	1	6	1	4	1	4	1
Gansu	Tianshui	Tianshui maternal and child health care hospital	7808	2	39	1	1	2	2	5	3	0	0	0	1	0	0	1	1	0	0	0	3	1	4	2	1		1		3	2	1		1		1	1	1	1	1	1	1	6	1	3	1	1	1
Gansu	Tianshui	Tianshui maternal and child health care hospital	7775	2	21	1	1	2	1	6	2	0	0	0	0	1	1	1	0	0	0	0	5	1	6	1	6	1	6	1	6	1	6	1	4	1	6	6	6	6	6	6	6	6	6	6	6	6	6
Gansu	Tianshui	Tianshui maternal and child health care hospital	7788	2	38	1	1	2	2	4	3	0	0	0	0	1	0	1	0	0	0	0	6	1	6	1	6	1	1		1		1		1		1	1	1	6	1	6	1	1	1	1	1	1	1
Gansu	Tianshui	Tianshui maternal and child health care hospital	7902	2	42	1	1	2	2	4	6	0	0	1	0	0	0	1	0	0	0	0	5	2	4	2	5	2	1		4	2	1		1		6	6	6	4	5	5	6	5	4	4	1	1	1
Gansu	Tianshui	Tianshui maternal and child health care hospital	7757	2	48	1	2	2	2	3	4	0	0	0	1	0	0	1	1	0	0	0	3	1	6	1	5	1	1		3	1	6	1	5	1	4	4	4	3	3	3	6	6	3	3	6	4	3
Gansu	Tianshui	Tianshui maternal and child health care hospital	7879	2	49	1	2	2	2	3	4	0	0	0	0	1	0	1	1	0	0	0	2	1	6	1	1		1		1		1		1		2	5	1	6	1	1	6	6	1	1	1	1	1
Gansu	Tianshui	Tianshui Railway Hospital	8168	2	48	1	1	2	2	3	4	0	0	0	0	1	0	0	1	0	0	0	4	1	5	1	5	1	5	1	5	1	1		1		6	6	1	1	1	5	5	5	5	5	5	5	5
Gansu	Tianshui	Tianshui Railway Hospital	8125	2	40	1	2	2	2	5	3	0	0	0	0	1	1	1	1	0	0	0	3	1	5	3	5	1	6	1	5	1	1		1		5	5	5	6	1	5	1	6	6	1	1	1	1
Gansu	Tianshui	Tianshui Railway Hospital	8161	2	32	1	1	2	3	6	2	0	0	0	0	1	0	1	0	0	0	0	3	2	3	1	3	2	3	2	3	2	5	1	5	1	5	5	5	3	2	3	6	6	3	3	3	3	2
Gansu	Tianshui	Tianshui Railway Hospital	4537	2	39	1	1	2	2	4	3	0	0	0	0	1	0	1	1	1	0	0	4	2	5	1	5	2	4	3	6	1	1		5	1	4	4	3	3	1	4	6	6	3	4	4	5	2
Gansu	Tianshui	Tianshui Second People's Hospital	4541	2	47	1	1	2	2	1	4	0	0	0	0	1	0	1	0	0	0	0	1		1		1		1		1		1		3	3	5	5	5	5	5	5	5	5	5	5	5	5	5
Gansu	Tianshui	Tianshui Second People's Hospital	4628	2	28	1	1	2	2	6	2	0	0	0	0	1	0	1	0	0	0	0	4	2	4	2	4	2	5	2	4	2	5	2	6	2	5	4	4	4	5	5	5	5	5	5	5	5	5
Gansu	Tianshui	Tianshui Second People's Hospital	3958	2	25	1	1	2	2	6	1	0	0	0	0	1	0	1	1	1	0	0	4	2	4	2	6	2	5	1	4	2	5	2	5	3	5	5	6	6	5	5	6	5	6	5	5	5	6
Gansu	Tianshui	Tianshui Second People's Hospital	4903	2	24	1	1	2	2	6	2	0	0	0	0	1	0	1	1	1	0	0	5	1	5	1	1		4	1	4	1	5	1	5	1	4	4	5	4	6	3	1	1	3	4	4	4	5
Gansu	Tianshui	Tianshui Second People's Hospital	4136	2	44	1	1	2	2	3	4	0	0	0	0	1	0	1	1	0	0	0	1		4	2	6	1	1		4	1	1		1		1	1	1	1	1	1	1	5	6	6	6	6	6
Gansu	Tianshui	Tianshui Second People's Hospital	4155	2	42	1	1	2	2	4	3	0	0	0	0	1	0	1	0	0	0	0	1		4	2	6	2	1		4	2	1		1		1	1	1	3	1	1	1	6	4	3	6	6	1
Gansu	Tianshui	Tianshui Second People's Hospital	4566	2	44	1	1	2	2	3	4	0	0	0	0	1	0	1	1	1	0	0	4	1	4	1	1		1		1		1		1		1	1	1	1	1	1	1	5	6	6	6	6	6
Gansu	Tianshui	Tianshui Second People's Hospital	4600	2	46	1	1	2	2	3	3	0	0	0	0	1	1	1	1	0	0	0	3	2	4	2	4	2	1		4	2	1		1		1	1	1	1	1	1	1	5	5	5	5	5	1
Gansu	Tianshui	Tianshui Second People's Hospital	5489	2	25	1	1	2	2	6	2	0	0	0	0	1	1	1	1	0	0	0	3	3	4	3	3	1	2	3	2	3	3	3	5	3	3	3	2	3	2	2	2	2	2	2	2	3	2
Gansu	Wuwei	Minqin people's Hospital	3951	2	34	1	1	5	2	6	2	0	0	0	0	1	1	1	0	0	0	0	5	2	4	2	6	3	6	1	4	2	4	1	5	2	5	5	5	5	4	5	5	5	5	5	6	6	4
Gansu	Wuwei	Minqin people's Hospital	7761	2	34	1	1	5	2	6	2	0	0	0	0	1	0	1	1	0	0	0	3	1	3	2	5	1	6	3	5	2	4	2	5	3	5	6	5	6	5	5	5	5	5	5	5	5	5
Gansu	Wuwei	Minqin people's Hospital	7759	2	40	1	1	5	2	4	3	0	0	1	0	0	0	0	1	0	0	0	4	2	6	1	6	1	5	2	6	1	1		1		5	4	6	4	1	6	6	6	5	4	1	1	3
Gansu	Wuwei	Minqin people's Hospital	7800	2	54	2	1	1	1	2	4	0	0	1	0	0	0	1	1	0	0	0	3	3	5	3	5	3	1		4	3	1		1		4	1	1	1	1	5	5	6	4	4	4	4	4
Gansu	Wuwei	Minqin people's Hospital	8119	2	51	2	1	5	2	2	4	0	0	0	0	1	0	1	1	1	1	0	3	2	4	2	5	1	1		4	2	1		1		3	4	4	3	1	3	6	6	3	3	4	4	3
Gansu	Wuwei	Minqin people's Hospital	8152	2	36	1	1	2	2	6	3	1	0	1	0	0	0	1	0	0	0	0	4	3	1		1		1		4	3	1		1		4	4	4	5	1	5	5	5	6	1	1	1	5
Gansu	Wuwei	Tianzhu people's Hospital	6437	2	29	1	1	5	2	6	2	0	0	1	0	0	1	0	0	0	0	0	5	1	6	1	6	1	6	1	6	1	6	1	4	1	6	6	6	6	6	6	6	6	6	6	6	6	6
Gansu	Wuwei	Tianzhu people's Hospital	8122	2	29	1	1	5	2	6	2	0	0	1	0	0	1	1	0	0	0	0	4	2	5	2	6	2	5	2	5	2	6	2	4	2	4	4	4	4	4	4	4	4	6	6	6	6	3
Gansu	Wuwei	Tianzhu people's Hospital	6082	2	25	1	1	2	2	6	1	0	0	0	0	1	0	1	0	0	0	0	3	2	5	2	4	2	4	2	4	2	4	2	5	2	4	4	4	5	1	4	4	4	4	4	4	4	4
Gansu	Wuwei	Tianzhu people's Hospital	6083	2	39	1	1	2	2	4	3	0	0	1	0	0	0	1	0	0	0	0	2	2	4	2	6	2	4	2	4	2	4	2	4	2	5	4	4	4	1	5	5	5	6	5	5	5	5
Gansu	Wuwei	Tianzhu people's Hospital	6062	2	47	1	1	2	1	1	4	0	0	0	0	1	0	1	0	0	0	0	2	1	1		6	1	1		4	2	1		1		1	1	1	4	1	1	1	4	3	1	1	1	1
Gansu	Wuwei	Tianzhu people's Hospital	6086	2	32	1	1	2	2	6	2	0	0	1	0	0	0	1	1	0	0	0	4	2	4	2	4	2	4	2	4	2	5	2	4	2	4	4	4	4	1	1	1	4	4	4	4	4	4
Gansu	Wuwei	Wuwei Cancer Hospital	7932	2	36	1	1	1	2	5	3	0	0	0	1	0	0	0	1	0	0	0	4	1	1		6	1	4	2	5	1	1		4	1	5	5	1	1	1	1	1	1	1	1	1	1	5
Gansu	Wuwei	Wuwei Cancer Hospital	8355	1	51	1	1	2	2	2	4	0	0	0	0	1	0	0	1	0	0	0	1		4	1	4	1	1		4	3	1		1		1	1	1	1	1	1	1	5	6	6	6	6	6
Gansu	Wuwei	Wuwei Cancer Hospital	7870	2	50	1	1	1	2	2	4	0	0	0	0	1	0	1	1	0	0	0	5	1	6	1	6	1	6	1	6	1	1		5	2	5	4	5	1	1	1	6	1	1	1	1	1	1
Gansu	Wuwei	Wuwei Cancer Hospital	8324	2	27	1	1	2	2	6	2	0	0	1	0	0	0	1	1	0	0	0	4	2	4	2	5	2	5	2	4	2	5	2	5	1	1	1	1	6	1	5	1	5	5	4	5	5	5
Gansu	Wuwei	Wuwei Cancer Hospital	8100	1	53	2	1	2	2	2	4	0	0	0	0	1	0	0	1	1	0	0	4	2	5	2	6	2	6	1	5	2	6	1	3	1	1	1	1	6	1	5	1	5	5	5	5	5	5
Gansu	Wuwei	Wuwei Cancer Hospital	9405	2	55	2	1	2	2	2	4	0	0	1	0	0	0	1	1	1	0	0	1		5	1	1		1		5	1	1		1		1	1	1	1	1	1	1	6	4	5	6	5	5
Gansu	Wuwei	Wuwei Cancer Hospital	8310	1	50	1	2	1	2	2	4	0	0	0	1	0	0	1	1	0	0	0	6	3	6	3	6	1	6	1	6	3	6	3	4	1	6	3	3	3	1	1	6	1	1	1	1	1	3
Gansu	Wuwei	Wuwei people's Hospital	4369	2	47	1	1	2	2	3	4	0	0	1	1	0	0	1	1	0	0	0	4	2	4	2	5	2	4	2	4	2	6	1	1		6	6	6	6	6	6	6	6	5	5	5	6	5
Gansu	Wuwei	Wuwei people's Hospital	3961	2	40	1	1	1	2	4	3	0	0	0	0	1	0	1	0	0	0	0	4	1	6	1	6	1	6	1	6	1	6	1	4	1	6	6	6	6	1	1	6	1	1	1	1	1	1
Gansu	Wuwei	Wuwei people's Hospital	3962	2	37	1	1	2	2	5	2	0	0	0	0	1	0	1	1	0	0	0	5	2	5	2	6	1	6	1	5	2	6	1	4	1	6	5	1	6	1	6	1	6	5	5	5	5	5
Gansu	Wuwei	Wuwei people's Hospital	4014	1	43	1	1	2	2	3	3	0	0	1	0	0	0	1	1	0	0	0	3	2	3	2	4	2	4	2	3	2	4	2	3	2	4	4	4	4	4	4	4	4	3	3	3	3	3
Gansu	Wuwei	Wuwei people's Hospital	4119	2	23	1	1	3	2	6	1	0	0	0	0	1	1	1	1	0	0	0	4	2	4	1	6	1	5	1	3	2	1		5	1	4	6	6	6	4	4	4	4	6	5	1	1	6
Gansu	Wuwei	Wuwei people's Hospital	4141	2	27	1	1	1	2	6	1	0	1	0	0	0	0	1	1	0	0	0	5	2	5	2	5	2	5	2	5	2	5	2	3	2	5	5	5	5	5	5	5	5	4	4	5	4	4
Gansu	Wuwei	Wuwei people's Hospital	4143	1	47	1	1	2	2	3	4	0	0	1	1	0	1	1	1	0	0	0	4	2	4	2	5	2	3	2	3	2	5	2	4	1	5	5	5	5	5	5	6	6	5	5	6	5	5
Gansu	Wuwei	Wuwei people's Hospital	7812	2	39	1	1	1	2	4	3	0	0	0	0	1	0	1	1	0	0	0	4	2	5	2	4	2	4	2	4	2	5	2	4	1	3	4	6	5	4	4	5	4	4	5	6	6	5
Gansu	Wuwei	Wuwei people's Hospital	3971	2	46	1	1	1	2	3	4	0	0	0	0	1	0	1	0	0	0	0	3	2	4	2	5	2	3	2	6	2	6	2	3	2	3	4	5	6	4	4	4	4	1	1	1	1	4
Gansu	Wuwei	Wuwei people's Hospital	3977	2	35	1	1	1	2	6	2	0	0	0	0	1	0	1	1	1	0	0	4	2	5	2	6	2	5	2	5	2	5	2	4	2	4	5	5	5	5	5	5	5	1	1	1	1	5
Gansu	Wuwei	Wuwei people's Hospital	4083	2	52	2	1	2	2	2	4	0	0	0	0	1	1	1	1	0	0	0	4	2	4	2	4	2	4	2	4	2	4	2	3	2	4	4	4	4	4	4	4	4	4	4	4	4	4
Gansu	Wuwei	Wuwei people's Hospital	4194	2	47	1	1	2	2	3	4	0	0	1	0	0	0	1	0	0	0	0	5	2	5	2	5	2	5	2	4	2	5	2	1		5	6	6	5	1	5	1	5	5	5	5	5	5
Gansu	Wuwei	Wuwei people's Hospital	4255	2	50	2	1	1	2	2	4	0	0	0	0	1	0	1	1	0	0	0	4	2	5	1	6	1	4	2	5	1	6	1	5	1	4	4	4	4	4	4	5	4	3	4	4	4	3
Gansu	Wuwei	Wuwei people's Hospital	7814	2	38	1	1	1	2	4	3	0	0	1	0	0	0	1	0	0	0	0	4	2	4	2	5	1	4	2	4	2	4	2	4	2	3	4	3	3	3	4	4	1	1	1	1	1	3
Gansu	Wuwei	Wuwei people's Hospital	3970	2	49	1	1	2	2	2	4	0	0	0	0	1	0	1	0	0	0	0	6	1	4	2	4	2	4	2	4	2	4	2	3	2	4	5	4	4	4	5	5	5	5	5	5	5	4
Gansu	Wuwei	Wuwei people's Hospital	4008	2	46	1	1	1	2	3	4	0	0	0	0	1	1	1	1	0	0	0	3	2	1		1		4	2	4	2	1		1		3	3	4	4	1	1	1	1	1	1	1	1	1
Gansu	Wuwei	Wuwei people's Hospital	4013	2	43	1	1	2	2	4	3	0	0	0	0	1	0	1	1	1	1	0	1		4	2	6	3	6	3	5	2	1		1		1	1	1	6	1	6	1	6	6	6	6	5	1
Gansu	Wuwei	Wuwei people's Hospital	4108	1	52	1	1	1	2	2	4	0	0	0	0	1	0	1	1	0	0	0	5	1	6	1	6	1	5	1	6	1	1		1		4	4	5	5	1	1	6	5	1	1	1	1	1
Gansu	Wuwei	Wuwei people's Hospital	4160	2	51	1	1	1	2	2	4	0	0	0	0	1	1	1	1	0	0	0	1		6	1	6	1	1		6	1	1		1		3	4	1	1	1	1	6	1	1	1	1	1	4
Gansu	Wuwei	Wuwei people's Hospital	4171	2	49	1	1	3	2	3	4	0	0	0	0	1	0	1	1	1	0	0	4	1	1		1		1		1		1		1		3	3	4	4	3	4	4	4	4	4	4	4	4
Gansu	Wuwei	Wuwei people's Hospital	4213	2	52	1	1	2	2	2	4	0	0	0	0	1	0	1	1	0	0	0	6	1	6	1	6	1	6	1	6	1	6	1	1		6	6	6	6	6	6	6	6	6	6	6	6	6
Gansu	Wuwei	Wuwei people's Hospital	4300	2	49	1	1	1	2	2	4	0	0	0	0	1	1	1	1	1	0	0	5	1	6	1	6	1	5	2	6	1	6	1	1		5	4	3	4	4	4	6	5	1	1	1	1	4
Gansu	Wuwei	Wuwei people's Hospital	4546	2	31	1	1	2	2	5	3	0	0	0	0	1	0	1	0	0	0	0	4	2	5	2	5	2	5	2	5	2	1		1		1	1	1	5	4	5	1	1	5	5	5	5	5
Gansu	Wuwei	Wuwei people's Hospital	4615	2	51	2	1	3	2	2	4	0	0	0	0	1	0	0	1	0	0	0	4	2	5	2	5	2	5	2	4	2	5	2	4	2	5	4	5	5	5	5	1	1	5	5	1	1	1
Gansu	Wuwei	Wuwei people's Hospital	7793	1	49	1	1	2	2	3	4	0	0	0	0	1	0	0	1	0	0	0	5	2	4	2	6	1	5	1	5	2	1		1		1	1	1	6	1	1	1	6	6	5	6	6	6
Gansu	Wuwei	Wuwei people's Hospital	4360	2	41	1	2	2	2	4	3	0	0	0	0	1	0	1	0	0	0	0	2	2	2	2	2	1	2	1	2	2	2	1	1		3	2	3	2	1	2	1	3	2	2	1	1	2
Gansu	Zhangye	Gaotai people's Hospital	3903	2	44	1	1	1	2	4	3	0	1	0	0	0	0	1	0	0	0	0	4	2	4	2	6	1	5	2	5	2	5	2	5	2	4	6	5	5	5	5	5	5	5	4	4	4	4
Gansu	Zhangye	Gaotai people's Hospital	3947	2	43	1	1	1	2	4	4	0	0	1	0	0	0	1	0	0	0	0	5	1	6	1	6	1	5	1	6	1	1		4	1	6	6	6	6	5	5	6	6	6	6	6	6	6
Gansu	Zhangye	Gaotai people's Hospital	4178	2	45	1	1	5	2	3	3	0	0	0	0	1	1	1	1	0	0	0	4	2	5	1	6	1	6	2	5	2	5	2	1		4	4	1	4	1	5	5	5	5	5	1	1	5
Gansu	Zhangye	Shandan people's Hospital	4944	2	29	1	1	1	2	6	2	0	0	1	0	0	0	1	1	0	0	0	3	2	4	2	4	2	4	2	3	2	4	2	5	2	3	4	4	4	4	4	3	4	3	3	4	4	3
Gansu	Zhangye	Shandan people's Hospital	4807	2	30	1	1	5	2	6	2	0	0	0	0	1	0	1	0	0	0	0	5	2	5	2	5	2	5	2	5	2	5	2	3	2	5	5	1	5	1	5	5	5	5	5	1	5	6
Gansu	Zhangye	Shandan people's Hospital	4822	2	50	1	1	5	2	2	4	0	0	0	0	1	1	1	0	0	0	0	4	2	4	2	5	2	5	2	3	2	5	2	5	3	5	6	5	6	6	5	4	4	6	6	1	1	3
Gansu	Zhangye	Shandan people's Hospital	4889	2	41	1	1	5	2	4	2	0	1	0	0	0	0	1	0	0	0	0	4	2	4	2	6	1	4	2	4	2	4	2	5	3	4	4	4	5	5	4	4	5	5	5	4	4	4
Gansu	Zhangye	Shandan people's Hospital	5271	2	43	1	1	1	2	3	4	0	0	0	0	1	0	1	1	0	0	0	3	2	3	2	4	2	4	2	3	2	4	2	5	2	3	3	3	4	6	3	3	3	3	3	3	3	3
Gansu	Zhangye	Zhangye maternal and Child Health Hospital	4622	2	31	1	1	3	2	5	2	0	0	0	0	1	0	1	0	0	0	0	3	2	3	2	1		1		2	2	1		1		4	3	1	4	2	3	2	2	4	5	2	2	3
Gansu	Zhangye	Zhangye maternal and Child Health Hospital	8118	2	50	1	1	2	3	2	4	0	0	0	0	1	0	1	1	1	0	0	1		1		1		1		1		1		1		1	1	1	1	1	1	1	1	1	1	1	1	1
Gansu	Zhangye	Zhangye maternal and Child Health Hospital	8123	2	53	2	1	5	2	2	4	0	0	0	0	1	0	1	0	0	0	0	4	1	5	1	1		1		4	1	1		1		1	1	1	1	1	1	1	1	1	1	1	1	1
Gansu	Zhangye	Zhangye people's Hospital	8127	2	49	1	1	2	2	2	4	0	0	0	0	1	0	1	0	0	0	0	4	2	4	2	4	2	4	2	4	2	4	2	4	2	4	4	4	4	4	4	4	4	4	4	4	4	4
Gansu	Zhangye	Zhangye people's Hospital	8144	2	37	1	1	2	2	4	3	0	0	0	0	1	0	1	1	0	0	0	4	2	4	2	4	2	5	2	5	2	5	2	1		4	4	4	4	4	4	4	4	4	4	4	4	4
Gansu	Zhangye	Zhangye people's Hospital	8115	2	32	1	1	2	3	6	1	0	0	0	0	1	0	1	0	0	0	0	3	1	4	1	5	1	4	1	4	1	4	1	4	3	4	4	4	4	4	4	4	4	4	4	4	4	4
Gansu	Zhangye	Zhangye people's Hospital	8124	1	47	1	1	2	2	3	4	0	0	0	0	1	0	1	0	0	0	0	3	1	4	1	5	1	4	1	4	2	4	2	2	2	3	3	3	3	3	3	3	3	3	3	3	3	3
Gansu	Zhangye	Zhangye people's Hospital	8176	2	46	1	1	2	2	3	3	0	0	0	0	1	0	1	0	0	0	0	3	2	4	2	5	1	3	1	3	2	3	1	1		3	3	4	4	4	4	4	4	4	4	5	4	4
Gansu	Zhangye	Zhangye people's Hospital	8414	2	55	2	1	2	2	1	4	0	0	0	0	1	0	1	0	0	0	0	4	3	4	3	5	3	4	3	5	3	5	3	5	3	4	4	4	4	5	5	5	5	5	5	5	5	5
Guangdong	Guangzhou	Guangdong maternal and child health care hospital	415	2	54	2	1	5	2	2	4	0	0	0	0	1	0	1	1	1	0	0	5	2	5	2	5	2	5	2	5	2	1		1		1	5	5	5	1	5	5	5	5	5	5	5	1
Guangdong	Guangzhou	Guangdong maternal and child health care hospital	828	2	44	1	1	2	3	3	3	0	0	1	1	0	0	1	1	1	1	1	4	1	4	1	4	1	5	1	5	1	5	1	5	1	3	5	5	5	1	1	6	6	5	5	6	5	3
Guangdong	Guangzhou	Guangdong maternal and child health care hospital	468	2	49	1	1	3	3	2	4	0	0	0	1	0	1	1	0	0	0	0	3	3	3	3	4	3	4	3	4	3	4	3	2	3	4	4	4	4	3	3	5	5	5	5	5	5	5
Guangdong	Guangzhou	Guangdong maternal and child health care hospital	596	2	24	1	1	3	2	6	1	0	0	0	0	1	0	1	1	0	0	0	3	2	4	2	4	2	4	2	4	2	1		4	2	5	4	1	1	4	4	1	1	1	1	1	1	1
Guangdong	Guangzhou	Guangdong maternal and child health care hospital	1183	2	21	1	1	2	2	6	1	0	0	0	0	1	1	1	1	0	0	0	3	2	4	2	4	2	4	2	4	2	5	2	4	2	3	4	4	5	4	4	5	5	4	4	5	5	3
Guangdong	Guangzhou	Guangdong maternal and child health care hospital	7821	1	23	1	1	2	3	3	1	0	0	0	0	1	0	1	0	0	0	0	5	2	5	2	5	2	5	2	5	2	1		1		1	1	1	1	1	1	1	5	5	5	5	5	5
Guangdong	Guangzhou	Guangdong maternal and child health care hospital	11639	1	51	2	1	1	3	1	4	0	0	0	0	1	1	0	0	0	0	0	4	1	5	2	1		1		1		1		1		5	5	5	5	5	5	5	5	5	5	5	5	5
Guangdong	Guangzhou	Guangdong maternal and child health care hospital	276	2	43	1	1	2	2	4	3	0	0	1	0	0	0	1	0	0	0	0	4	2	4	2	5	2	5	2	5	2	5	1	4	2	4	4	5	5	1	1	5	5	1	1	1	1	1
Guangdong	Guangzhou	Guangdong maternal and child health care hospital	194	2	31	1	1	2	3	6	2	0	0	0	0	1	0	1	0	0	0	0	3	1	5	1	6	1	6	1	6	1	6	1	4	1	6	6	6	6	6	6	6	6	6	6	6	6	6
Guangdong	Guangzhou	Guangdong maternal and child health care hospital	228	1	43	1	1	2	3	3	3	0	0	0	0	1	1	1	0	0	0	0	5	2	6	2	6	2	5	2	5	2	6	2	5	2	5	5	5	6	1	5	6	6	5	5	5	6	5
Guangdong	Guangzhou	Guangdong maternal and child health care hospital	268	2	46	2	1	2	3	3	3	0	0	1	0	0	0	1	1	0	0	0	3	2	4	2	3	2	4	2	4	2	4	2	3	2	3	4	1	5	1	4	1	4	4	4	5	4	3
Guangdong	Guangzhou	Guangdong maternal and child health care hospital	722	2	38	1	1	2	3	4	2	0	0	0	0	1	0	1	1	0	0	0	4	2	4	2	5	1	5	1	5	1	5	1	5	1	3	1	1	3	1	4	1	4	3	5	4	4	3
Guangdong	Guangzhou	Guangdong maternal and child health care hospital	945	2	19	1	1	2	2	6	2	0	0	0	0	1	0	0	1	0	0	0	5	1	1		1		6	1	5	1	6	1	4	1	5	5	5	5	5	5	6	6	4	4	4	4	4
Guangdong	Guangzhou	Guangdong maternal and child health care hospital	1420	2	36	1	1	2	4	5	1	0	0	0	0	1	0	1	0	0	0	0	3	2	5	2	1		1		1		1		5	2	1	1	1	3	1	1	1	1	4	4	1	1	4
Guangdong	Guangzhou	Guangdong maternal and child health care hospital	690	2	45	1	2	3	3	3	3	0	0	0	0	1	0	1	1	0	0	0	3	2	3	1	1		3	2	1		1		2	2	4	4	4	5	5	5	1	1	1	1	1	1	1
Guangdong	Guangzhou	Guangdong maternal and child health care hospital	156	2	43	1	1	2	3	4	2	0	0	0	0	1	0	1	0	0	0	0	2	1	3	2	2	2	2	1	3	2	4	1	4	1	5	5	5	6	5	5	6	6	5	5	6	5	4
Guangdong	Guangzhou	Guangdong maternal and child health care hospital	162	2	49	1	1	2	3	3	4	0	0	1	0	0	0	1	1	1	0	0	4	2	4	1	6	1	4	1	5	1	5	1	5	1	4	5	4	3	1	4	5	4	5	5	5	5	4
Guangdong	Guangzhou	Guangdong maternal and child health care hospital	165	2	46	1	1	2	3	4	3	0	0	0	1	0	0	1	1	0	0	0	2	2	4	2	4	2	4	2	4	2	4	2	5	3	4	4	4	6	4	4	1	4	4	4	4	4	4
Guangdong	Guangzhou	Guangdong maternal and child health care hospital	167	2	47	1	1	2	3	3	4	0	0	1	0	0	0	1	1	0	0	0	3	3	6	1	6	1	6	1	6	1	6	1	4	1	3	3	3	6	3	3	6	6	3	3	3	2	2
Guangdong	Guangzhou	Guangdong maternal and child health care hospital	173	2	40	1	1	2	2	4	2	0	0	0	0	1	0	1	0	0	0	0	3	1	3	1	3	1	3	1	3	1	3	1	6	3	5	6	5	5	5	5	6	6	6	6	6	5	5
Guangdong	Guangzhou	Guangdong maternal and child health care hospital	181	2	37	1	1	2	3	5	2	0	0	1	0	0	0	1	1	1	0	0	3	2	4	2	4	2	6	1	6	1	6	1	3	1	5	5	1	5	1	5	1	5	5	5	5	5	1
Guangdong	Guangzhou	Guangdong maternal and child health care hospital	196	2	43	2	1	2	3	3	3	0	0	0	0	1	0	1	1	1	1	0	3	2	1		1		1		1		1		4	1	3	3	3	3	3	3	3	3	3	3	3	3	3
Guangdong	Guangzhou	Guangdong maternal and child health care hospital	200	2	34	2	1	2	4	3	2	0	0	1	0	0	0	0	1	1	0	0	4	2	3	2	4	2	3	2	3	2	3	2	2	2	3	3	3	3	3	3	3	4	3	3	3	4	4
Guangdong	Guangzhou	Guangdong maternal and child health care hospital	203	2	49	2	1	2	3	2	4	0	0	0	0	1	0	1	0	0	0	0	3	2	3	2	3	2	3	2	3	2	5	1	6	3	4	1	1	4	1	3	1	5	4	3	4	3	2
Guangdong	Guangzhou	Guangdong maternal and child health care hospital	205	2	37	1	1	2	2	5	1	0	0	0	0	1	0	1	0	0	0	0	3	2	3	2	1		3	2	3	2	3	2	6	2	3	3	1	3	1	3	1	3	3	3	3	3	3
Guangdong	Guangzhou	Guangdong maternal and child health care hospital	207	2	41	2	1	2	3	4	3	0	0	0	0	1	0	1	0	0	0	0	2	2	3	2	1		1		1		3	2	5	2	3	3	3	3	3	3	1	3	3	3	3	3	3
Guangdong	Guangzhou	Guangdong maternal and child health care hospital	241	1	47	1	1	2	3	3	3	0	0	1	0	0	0	1	0	0	0	1	3	2	3	2	1		1		3	2	3	2	2	2	3	3	3	3	1	3	5	3	3	3	3	3	3
Guangdong	Guangzhou	Guangdong maternal and child health care hospital	265	2	38	1	1	2	2	4	2	0	0	0	0	1	0	1	1	0	0	0	3	1	1		1		6	1	5	1	6	1	4	1	5	5	1	1	1	1	1	1	5	5	1	1	1
Guangdong	Guangzhou	Guangdong maternal and child health care hospital	267	2	44	2	1	2	3	4	3	0	0	1	0	0	1	1	1	0	0	0	5	2	5	2	6	2	1		1		6	2	1		4	5	5	4	1	4	6	5	4	4	4	4	4
Guangdong	Guangzhou	Guangdong maternal and child health care hospital	286	2	49	1	1	2	3	2	4	0	0	0	0	1	0	1	1	0	0	0	3	2	5	1	1		5	1	5	1	6	1	4	1	3	1	1	5	1	5	1	6	4	4	6	5	3
Guangdong	Guangzhou	Guangdong maternal and child health care hospital	297	2	30	1	1	2	2	6	1	0	0	0	0	1	0	1	0	0	0	0	3	2	3	2	3	2	3	2	3	2	3	2	3	2	1	1	1	4	1	3	1	4	4	4	4	3	3
Guangdong	Guangzhou	Guangdong maternal and child health care hospital	356	1	44	1	1	2	3	3	3	0	1	0	0	0	0	0	1	0	0	0	4	2	4	1	4	2	4	2	4	2	4	2	1		5	5	5	5	5	5	5	5	5	5	5	5	5
Guangdong	Guangzhou	Guangdong maternal and child health care hospital	360	2	47	1	1	2	3	2	4	0	0	0	0	1	1	1	0	0	0	0	4	1	3	1	1		4	1	3	1	6	1	1		3	4	1	3	1	2	1	6	4	3	6	6	2
Guangdong	Guangzhou	Guangdong maternal and child health care hospital	368	2	42	1	1	2	2	4	3	0	0	1	0	0	0	1	0	0	0	0	3	2	3	2	3	2	2	2	3	2	3	2	5	3	3	3	3	3	1	3	3	3	3	3	3	3	3
Guangdong	Guangzhou	Guangdong maternal and child health care hospital	422	1	54	2	1	5	2	2	6	0	0	0	0	1	1	1	1	0	0	0	1		3	1	1		1		3	1	5	1	1		3	4	4	3	1	3	6	6	5	3	6	5	3
Guangdong	Guangzhou	Guangdong maternal and child health care hospital	475	2	44	2	1	3	4	4	3	0	0	0	0	1	1	1	1	0	0	0	3	2	3	2	3	2	3	2	3	2	1		4	1	3	1	1	1	3	3	1	1	1	1	1	1	1
Guangdong	Guangzhou	Guangdong maternal and child health care hospital	477	2	31	1	1	3	4	6	1	0	0	0	0	1	1	1	0	0	0	0	3	2	4	2	5	2	5	2	4	2	4	2	3	2	4	4	4	1	4	4	1	1	4	4	1	1	1
Guangdong	Guangzhou	Guangdong maternal and child health care hospital	558	2	39	1	1	3	4	5	2	0	0	0	0	1	0	0	1	1	1	0	4	2	4	2	6	2	5	2	4	2	1		6	3	5	5	5	1	4	4	1	1	1	1	1	1	1
Guangdong	Guangzhou	Guangdong maternal and child health care hospital	589	2	53	2	1	3	3	1	5	0	0	0	0	1	0	1	0	0	0	0	1		1		1		1		1		1		1		1	1	1	1	1	1	1	1	1	1	1	1	1
Guangdong	Guangzhou	Guangdong maternal and child health care hospital	656	2	43	1	1	2	3	3	3	0	0	0	0	1	0	1	0	0	0	0	3	2	4	2	6	1	6	1	3	2	6	1	5	2	3	1	1	3	1	3	1	6	3	4	5	5	3
Guangdong	Guangzhou	Guangdong maternal and child health care hospital	700	2	42	1	1	2	3	4	2	0	0	0	0	1	0	1	1	0	0	0	3	2	3	1	1		3	1	3	1	1		5	1	3	5	1	4	1	4	1	5	3	3	5	4	3
Guangdong	Guangzhou	Guangdong maternal and child health care hospital	766	2	42	1	1	3	3	4	3	0	0	0	0	1	0	1	1	1	0	0	3	2	4	2	1		4	2	1		1		5	3	3	1	1	1	4	4	1	1	4	4	1	1	1
Guangdong	Guangzhou	Guangdong maternal and child health care hospital	788	2	47	2	1	3	3	2	4	0	0	0	0	1	0	1	1	0	0	0	4	3	3	3	3	2	3	1	3	3	1		1		3	3	3	3	3	3	3	3	3	3	3	3	3
Guangdong	Guangzhou	Guangdong maternal and child health care hospital	812	2	36	1	1	3	4	4	2	0	0	0	0	1	1	1	1	0	0	0	3	2	3	2	2	2	3	2	3	2	3	2	5	1	3	3	3	3	3	3	1	1	1	1	1	1	1
Guangdong	Guangzhou	Guangdong maternal and child health care hospital	1030	2	50	1	1	2	4	1	4	0	0	0	0	1	0	0	1	0	0	0	3	1	3	1	3	1	3	2	3	2	5	1	5	1	3	4	3	3	3	2	4	4	3	3	3	3	3
Guangdong	Guangzhou	Guangdong maternal and child health care hospital	1172	2	54	2	1	5	3	2	5	0	0	0	0	1	0	0	1	0	0	0	1		6	3	1		1		1		6	1	1		4	3	3	3	1	5	6	1	1	1	1	1	1
Guangdong	Guangzhou	Guangdong maternal and child health care hospital	2142	2	49	1	1	1	3	2	4	0	0	0	0	1	0	1	1	0	0	0	4	1	5	1	5	1	5	1	5	1	5	1	3	3	4	4	4	4	3	3	4	4	3	3	4	4	3
Guangdong	Guangzhou	Guangdong maternal and child health care hospital	2181	2	49	1	1	2	3	3	4	0	0	0	0	1	1	1	1	0	0	0	4	1	5	2	1		4	2	3	1	3	1	6	3	3	4	1	3	1	3	1	5	3	3	4	4	3
Guangdong	Guangzhou	Guangdong maternal and child health care hospital	6858	2	16	1	1	3	4	6	1	0	0	0	0	1	0	1	1	1	0	0	3	1	3	1	3	1	3	1	3	1	1		6	1	3	3	3	3	3	3	4	4	4	4	5	3	2
Guangdong	Guangzhou	Guangdong maternal and child health care hospital	11577	2	41	1	1	1	3	4	2	0	0	1	0	0	0	1	1	0	0	0	5	1	5	3	5	3	6	3	6	3	5	3	4	3	6	6	6	6	6	6	6	1	1	1	1	1	4
Guangdong	Guangzhou	Guangdong maternal and child health care hospital	161	1	41	1	2	2	3	4	2	0	0	1	0	0	0	1	0	0	0	0	3	1	6	1	6	1	5	1	5	1	1		1		1	1	1	4	1	4	1	6	5	4	6	6	4
Guangdong	Guangzhou	Guangdong maternal and child health care hospital	174	2	49	1	1	2	3	2	4	0	0	1	0	0	1	1	1	0	0	0	4	1	1		4	1	3	1	1		3	1	1		3	1	1	3	1	3	1	5	3	3	3	3	1
Guangdong	Guangzhou	Guangdong maternal and child health care hospital	176	2	31	1	1	2	2	6	1	0	0	0	0	1	1	1	0	0	0	0	3	2	1		1		3	1	3	2	3	1	2	1	2	2	2	3	1	2	1	1	2	2	3	2	2
Guangdong	Guangzhou	Guangdong maternal and child health care hospital	177	2	49	1	1	1	3	2	4	0	0	0	0	1	0	1	0	0	0	0	3	2	3	2	3	2	4	2	3	2	5	1	5	3	4	3	1	4	1	1	6	6	4	4	4	4	3
Guangdong	Guangzhou	Guangdong maternal and child health care hospital	185	1	48	1	1	2	3	2	4	0	0	1	0	0	0	1	1	0	0	0	3	1	3	1	1		1		4	1	6	1	1		1	1	1	1	1	1	1	4	1	1	6	4	1
Guangdong	Guangzhou	Guangdong maternal and child health care hospital	187	2	44	1	1	2	3	3	3	0	0	1	0	0	0	1	0	0	0	0	3	2	4	2	6	2	1		4	2	1		1		1	1	1	3	1	4	1	4	5	4	4	4	1
Guangdong	Guangzhou	Guangdong maternal and child health care hospital	191	2	42	1	1	2	2	3	3	0	0	1	0	0	1	1	0	0	0	0	5	2	3	2	1		3	2	1		1		1		3	1	1	3	1	1	1	1	3	1	1	1	1
Guangdong	Guangzhou	Guangdong maternal and child health care hospital	198	2	48	2	1	2	3	3	3	0	0	1	0	0	0	1	1	0	0	0	3	2	3	2	3	2	3	1	3	2	3	1	5	1	4	4	4	4	1	4	4	4	4	4	4	4	4
Guangdong	Guangzhou	Guangdong maternal and child health care hospital	202	2	30	1	1	2	3	5	1	0	0	0	0	1	0	1	1	0	0	0	3	2	4	2	1		4	2	4	2	1		2	2	4	5	4	5	1	5	1	5	5	5	5	5	4
Guangdong	Guangzhou	Guangdong maternal and child health care hospital	257	2	49	2	1	2	3	3	3	0	0	1	0	0	0	1	1	0	0	0	3	2	2	2	3	2	3	2	3	1	4	1	1		3	1	1	3	1	2	1	6	3	3	5	5	3
Guangdong	Guangzhou	Guangdong maternal and child health care hospital	274	1	44	1	1	2	3	3	3	0	1	1	1	0	0	1	1	1	0	0	3	2	3	2	6	1	3	2	3	2	6	3	1		5	5	5	3	1	3	6	4	1	1	1	1	1
Guangdong	Guangzhou	Guangdong maternal and child health care hospital	280	2	26	1	1	2	2	6	1	0	0	0	0	1	1	1	0	0	0	0	3	2	3	1	3	2	3	2	3	2	3	2	3	1	3	1	1	3	3	3	1	3	4	3	4	4	3
Guangdong	Guangzhou	Guangdong maternal and child health care hospital	307	2	31	2	1	2	2	6	1	0	0	0	0	1	1	1	1	0	0	0	4	2	5	2	5	2	5	2	5	2	6	2	4	2	1	1	1	4	1	4	1	6	4	5	6	1	1
Guangdong	Guangzhou	Guangdong maternal and child health care hospital	351	2	31	1	1	2	3	5	1	0	0	0	0	1	0	1	0	0	0	0	3	2	4	2	1		5	1	3	2	1		5	1	3	4	4	3	1	3	5	5	3	3	3	3	2
Guangdong	Guangzhou	Guangdong maternal and child health care hospital	365	2	25	1	1	2	2	6	1	0	0	0	0	1	0	1	0	0	0	0	4	2	1		6	2	1		1		6	2	5	2	1	1	1	1	1	4	1	6	4	4	4	1	4
Guangdong	Guangzhou	Guangdong maternal and child health care hospital	367	2	53	2	1	2	3	2	4	0	0	0	0	1	0	1	0	0	0	0	1		1		1		1		1		1		1		1	1	1	1	1	1	1	1	1	1	1	1	1
Guangdong	Guangzhou	Guangdong maternal and child health care hospital	378	2	38	1	1	2	4	5	1	0	0	0	0	1	1	1	1	1	0	0	3	1	3	1	3	1	2	1	2	2	3	2	5	1	3	3	1	3	1	3	1	3	3	3	3	3	3
Guangdong	Guangzhou	Guangdong maternal and child health care hospital	379	2	54	2	1	5	2	2	4	0	0	0	0	1	0	1	1	0	0	0	4	1	6	1	1		1		1		1		1		5	5	1	1	1	4	6	5	5	1	1	1	1
Guangdong	Guangzhou	Guangdong maternal and child health care hospital	406	2	53	2	1	2	3	2	5	0	0	1	0	0	0	1	1	0	0	0	1		3	2	5	2	5	2	5	2	5	2	1		3	3	3	3	3	3	3	3	3	3	6	6	3
Guangdong	Guangzhou	Guangdong maternal and child health care hospital	408	2	55	2	1	2	2	2	6	0	0	0	0	1	1	1	1	0	0	0	3	1	1		1		3	1	1		1		1		1	1	1	1	1	1	1	1	1	1	1	1	4
Guangdong	Guangzhou	Guangdong maternal and child health care hospital	414	2	47	2	1	1	3	2	4	0	0	1	0	0	0	1	1	0	0	0	5	2	5	2	6	1	1		1		6	1	1		1	1	1	1	1	1	1	1	1	1	1	1	1
Guangdong	Guangzhou	Guangdong maternal and child health care hospital	416	2	49	1	1	1	3	3	4	0	0	0	0	1	0	1	1	1	0	0	3	2	5	2	1		5	2	5	2	1		1		4	4	3	1	1	1	4	4	3	4	4	3	3
Guangdong	Guangzhou	Guangdong maternal and child health care hospital	424	1	53	2	1	2	2	2	6	0	0	0	0	1	0	1	0	0	0	0	3	2	4	2	5	1	4	1	4	1	4	2	6	3	1	1	1	4	1	3	1	3	4	4	4	4	4
Guangdong	Guangzhou	Guangdong maternal and child health care hospital	427	2	53	2	1	5	2	2	4	0	0	0	0	1	1	1	1	0	0	0	1		6	1	1		1		1		1		1		4	2	3	2	1	1	6	3	1	1	1	1	1
Guangdong	Guangzhou	Guangdong maternal and child health care hospital	444	2	52	2	1	5	2	2	4	0	0	0	0	1	0	1	0	0	0	0	1		1		1		1		1		1		1		3	4	4	3	3	3	5	5	3	3	3	3	3
Guangdong	Guangzhou	Guangdong maternal and child health care hospital	448	1	51	1	1	2	2	2	4	0	1	0	0	0	0	1	1	1	1	1	3	2	4	2	4	2	4	2	4	2	4	2	1		5	4	5	4	1	5	5	4	4	4	5	5	5
Guangdong	Guangzhou	Guangdong maternal and child health care hospital	452	2	50	2	1	2	3	3	4	0	0	1	0	0	1	1	1	0	0	0	3	2	5	2	1		4	2	1		1		1		1	1	1	1	1	5	1	5	5	4	5	5	5
Guangdong	Guangzhou	Guangdong maternal and child health care hospital	455	2	52	2	1	3	3	2	4	0	0	0	0	1	0	1	0	0	0	0	3	2	4	2	4	2	1		1		1		5	1	4	4	1	1	4	4	1	1	1	1	1	1	1
Guangdong	Guangzhou	Guangdong maternal and child health care hospital	457	2	52	1	1	1	2	2	6	0	0	0	0	1	1	1	1	0	0	0	1		1		1		1		1		1		1		1	1	1	1	1	1	1	1	1	1	1	1	1
Guangdong	Guangzhou	Guangdong maternal and child health care hospital	460	1	51	2	1	1	3	1	4	0	0	0	0	1	0	1	0	0	0	0	1		1		1		1		1		1		1		1	1	1	1	1	1	1	1	1	1	1	1	1
Guangdong	Guangzhou	Guangdong maternal and child health care hospital	505	2	31	1	1	3	4	6	1	0	0	0	0	1	0	1	0	0	0	0	2	2	4	2	5	2	5	2	5	2	1		3	2	5	5	1	1	5	5	1	1	5	5	1	1	1
Guangdong	Guangzhou	Guangdong maternal and child health care hospital	564	2	50	1	1	2	3	2	4	0	0	1	0	0	0	1	0	0	0	0	4	2	4	2	3	2	3	2	3	2	4	2	5	1	4	4	4	4	1	4	4	4	4	4	4	4	4
Guangdong	Guangzhou	Guangdong maternal and child health care hospital	578	1	46	1	1	3	3	3	3	0	0	0	0	1	0	1	1	1	0	0	4	2	4	1	5	1	1		4	1	1		1		1	1	1	1	4	4	1	1	1	1	1	1	1
Guangdong	Guangzhou	Guangdong maternal and child health care hospital	618	2	37	1	1	3	2	6	6	0	0	0	0	1	0	1	0	0	0	0	3	1	6	1	1		6	1	1		1		1		3	3	3	3	6	6	6	6	1	1	1	1	1
Guangdong	Guangzhou	Guangdong maternal and child health care hospital	855	2	42	1	1	3	3	3	3	0	0	0	0	1	0	1	1	1	0	0	4	2	4	2	4	2	3	2	3	2	5	1	1		1	1	1	1	4	4	1	1	1	1	1	1	1
Guangdong	Guangzhou	Guangdong maternal and child health care hospital	870	2	54	2	1	5	2	2	6	0	0	0	0	1	0	1	0	0	0	0	1		1		1		1		1		1		1		3	3	1	3	1	1	6	1	1	1	1	1	1
Guangdong	Guangzhou	Guangdong maternal and child health care hospital	946	2	48	1	1	3	3	2	3	0	0	0	0	1	0	0	1	1	0	0	4	1	1		1		1		1		1		1		4	4	4	4	4	4	4	4	3	4	4	4	3
Guangdong	Guangzhou	Guangdong maternal and child health care hospital	970	2	48	1	1	2	3	3	3	0	0	0	0	1	0	1	1	0	0	0	3	2	3	2	1		3	2	3	1	6	1	1		3	4	1	6	1	3	1	6	3	3	6	6	3
Guangdong	Guangzhou	Guangdong maternal and child health care hospital	1045	2	52	2	1	1	2	2	6	0	0	0	0	1	0	0	1	0	0	0	4	1	5	3	1		1		1		1		1		1	1	1	1	1	1	1	1	1	1	1	1	1
Guangdong	Guangzhou	Guangdong maternal and child health care hospital	1070	2	41	1	1	3	3	3	3	0	0	0	0	1	0	1	1	1	0	0	3	2	4	2	5	2	3	2	4	2	4	2	3	2	1	1	1	1	4	4	1	1	1	1	1	1	1
Guangdong	Guangzhou	Guangdong maternal and child health care hospital	1288	1	53	2	1	2	2	2	6	0	0	0	0	1	1	1	1	1	0	0	1		3	1	3	2	3	1	3	1	6	1	1		4	4	4	3	1	3	5	4	2	2	2	2	2
Guangdong	Guangzhou	Guangdong maternal and child health care hospital	1463	2	49	1	1	2	3	2	4	0	0	0	0	1	0	1	0	0	0	0	4	1	4	1	4	1	4	1	4	1	4	1	5	1	5	5	5	5	1	5	1	5	5	5	6	6	5
Guangdong	Guangzhou	Guangdong maternal and child health care hospital	1547	2	49	1	1	2	3	2	4	0	0	1	0	0	0	1	0	1	0	0	3	2	3	2	1		4	1	3	2	4	1	5	1	3	1	1	3	1	3	1	3	3	3	4	3	2
Guangdong	Guangzhou	Guangdong maternal and child health care hospital	1740	2	54	2	1	5	2	2	6	0	0	0	0	1	0	0	1	1	1	0	5	1	5	3	1		1		5	1	1		1		5	5	5	5	1	1	6	6	5	4	4	4	4
Guangdong	Guangzhou	Guangdong maternal and child health care hospital	2046	1	52	2	1	2	3	2	4	0	0	0	0	1	0	1	1	0	0	0	6	1	5	1	4	2	1		1		1		1		5	5	4	3	1	1	5	1	1	1	1	1	1
Guangdong	Guangzhou	Guangdong maternal and child health care hospital	2077	2	39	1	1	2	2	3	4	0	1	0	0	0	0	0	1	1	1	0	3	1	1		1		3	1	3	2	3	2	6	1	3	4	1	3	1	3	1	1	4	4	4	4	4
Guangdong	Guangzhou	Guangdong maternal and child health care hospital	2082	2	46	1	1	2	3	2	4	0	0	0	0	1	0	1	0	0	0	0	5	2	5	1	1		1		5	1	1		5	2	5	5	5	5	5	5	5	5	5	5	5	5	5
Guangdong	Guangzhou	Guangdong maternal and child health care hospital	2247	2	34	1	1	2	3	5	1	0	0	0	0	1	0	1	0	1	0	0	4	1	1		3	2	1		1		4	2	2	2	3	3	1	3	1	1	1	1	4	4	1	1	4
Guangdong	Guangzhou	Guangdong maternal and child health care hospital	6294	2	24	1	1	2	2	6	1	0	0	0	1	0	0	1	0	0	0	0	4	2	5	2	3	2	5	2	4	2	4	2	4	2	5	5	1	5	1	5	1	5	5	5	6	5	5
Guangdong	Guangzhou	Guangdong maternal and child health care hospital	11580	2	48	2	1	1	2	4	6	0	0	0	0	1	1	1	1	1	1	1	1		1		6	1	1		1		1		1		6	6	6	6	6	6	6	6	6	6	6	6	6
Guangdong	Guangzhou	Guangdong maternal and child health care hospital	11590	2	56	2	1	1	1	2	6	0	0	0	0	1	0	1	1	1	0	0	1		1		1		1		1		1		3	1	1	1	1	1	1	1	1	1	1	1	1	1	1
Guangdong	Guangzhou	Guangdong maternal and child health care hospital	11591	2	41	2	1	1	3	3	3	0	0	1	0	0	0	1	1	1	1	0	5	1	5	1	6	1	5	1	5	1	5	1	5	1	5	5	5	5	1	5	5	4	4	4	4	4	4
Guangdong	Guangzhou	Guangdong maternal and child health care hospital	11597	1	51	2	1	1	3	2	4	0	0	0	0	1	0	1	0	0	0	0	4	2	5	2	1		1		1		1		1		5	5	5	5	5	5	5	5	5	5	5	5	5
Guangdong	Guangzhou	Guangdong maternal and child health care hospital	11721	2	52	1	1	1	2	2	6	0	0	0	1	0	0	1	1	0	0	0	1		5	1	6	1	1		5	1	1		1		5	5	5	5	4	1	6	1	1	1	1	1	1
Guangdong	Guangzhou	Guangdong maternal and child health care hospital	688	2	53	2	2	5	2	2	4	0	0	0	0	1	0	1	1	0	0	0	4	2	4	1	5	1	1		1		4	2	1		3	4	4	1	1	1	6	1	1	1	1	1	1
Guangdong	Guangzhou	Shahe people's Hospital of Tianhe District, Guangzhou	11277	2	27	1	1	5	1	6	6	0	0	0	0	1	0	1	1	0	0	0	2	2	1		1		1		1		2	1	4	2	1	2	2	1	1	1	1	1	1	1	1	1	1
Guangdong	Guangzhou	Shahe people's Hospital of Tianhe District, Guangzhou	11381	2	44	1	1	5	2	4	6	0	0	0	1	0	1	1	1	1	1	1	5	3	1		1		6	3	6	3	6	3	6	3	1	1	1	1	1	1	1	1	1	1	1	1	1
Guangdong	Guangzhou	Shahe people's Hospital of Tianhe District, Guangzhou	11478	2	53	2	1	5	2	2	4	0	0	0	0	1	0	1	1	0	0	0	4	2	1		1		1		1		1		1		1	1	1	1	1	1	1	1	1	1	1	1	1
Guangdong	Guangzhou	Shahe people's Hospital of Tianhe District, Guangzhou	11356	2	53	2	1	5	1	2	6	0	0	0	1	0	0	1	1	1	1	0	1		6	2	1		1		1		1		1		3	3	3	3	3	3	3	3	1	1	1	1	1
Guangdong	Guangzhou	Shahe people's Hospital of Tianhe District, Guangzhou	11374	2	24	1	1	5	2	6	2	0	1	1	1	0	0	1	1	1	1	1	3	2	1		3	2	4	2	1		3	2	6	2	1	1	1	1	1	1	1	1	1	1	1	1	1
Guangdong	Guangzhou	Shahe people's Hospital of Tianhe District, Guangzhou	11195	2	44	1	1	5	2	3	6	0	0	0	1	0	0	1	1	0	0	0	4	1	1		1		1		1		1		1		1	1	1	1	1	1	1	1	1	1	1	1	1
Guangdong	Guangzhou	Shahe people's Hospital of Tianhe District, Guangzhou	11303	2	51	1	1	5	2	2	6	0	0	1	0	0	0	0	1	1	0	0	3	2	1		1		1		1		6	2	1		3	3	6	4	3	6	6	6	6	6	6	6	6
Guangdong	Guangzhou	Shahe people's Hospital of Tianhe District, Guangzhou	11359	2	50	2	1	5	2	2	6	0	0	0	0	1	1	1	1	1	0	0	4	1	1		1		1		1		6	1	1		5	5	5	5	1	1	1	1	1	1	1	1	1
Guangdong	Guangzhou	Shahe people's Hospital of Tianhe District, Guangzhou	11213	2	33	1	1	5	1	6	6	0	0	0	0	1	1	1	1	0	0	0	4	2	1		1		1		1		1		4	2	1	1	1	1	1	1	1	1	1	1	1	1	1
Guangdong	Guangzhou	Shahe people's Hospital of Tianhe District, Guangzhou	11295	2	42	1	1	5	2	4	3	0	0	0	1	0	0	0	1	1	0	0	2	1	1		1		1		1		1		5	3	3	4	4	3	3	3	4	5	1	1	1	1	1
Guangdong	Guangzhou	Shahe people's Hospital of Tianhe District, Guangzhou	11310	2	51	2	1	2	2	2	4	0	0	1	0	0	0	1	0	0	0	0	2	2	5	2	4	2	5	2	5	3	4	1	5	1	4	5	3	3	3	3	3	3	3	3	3	3	3
Guangdong	Guangzhou	Shahe people's Hospital of Tianhe District, Guangzhou	11349	2	48	1	1	5	2	2	6	0	0	0	0	1	1	1	0	0	0	0	1		1		1		1		1		1		1		1	1	1	1	1	1	1	1	1	1	1	1	1
Guangdong	Guangzhou	Shahe people's Hospital of Tianhe District, Guangzhou	11647	2	40	1	1	1	2	5	6	0	0	0	0	1	0	1	1	1	0	0	4	2	3	2	3	2	6	3	4	2	4	2	4	2	4	4	4	4	2	3	4	4	3	3	3	3	3
Guangdong	Guangzhou	Shahe people's Hospital of Tianhe District, Guangzhou	11198	1	46	1	1	5	2	2	3	0	0	1	0	0	0	1	0	0	0	0	3	1	1		1		5	1	4	3	4	3	5	3	1	1	1	1	1	1	1	1	1	1	1	1	1
Guangdong	Guangzhou	Shahe people's Hospital of Tianhe District, Guangzhou	11205	2	50	1	1	5	2	2	4	0	0	0	1	0	0	0	1	0	0	0	4	1	1		1		1		1		1		1		4	4	4	4	4	4	4	4	4	4	4	4	4
Guangdong	Guangzhou	Shahe people's Hospital of Tianhe District, Guangzhou	11217	2	46	2	1	5	2	3	6	0	0	0	1	0	0	1	1	0	0	0	3	3	1		1		1		1		1		1		1	1	1	1	1	1	1	1	1	1	1	1	1
Guangdong	Guangzhou	Shahe people's Hospital of Tianhe District, Guangzhou	11220	2	48	1	1	5	2	2	6	0	0	0	0	1	0	1	0	0	0	0	3	2	1		1		4	3	1		1		6	3	1	1	1	1	1	1	1	1	1	1	1	1	1
Guangdong	Guangzhou	Shahe people's Hospital of Tianhe District, Guangzhou	11258	1	49	2	1	5	1	2	6	0	0	0	1	0	0	1	1	0	0	0	3	1	1		1		1		1		1		1		1	1	1	1	1	1	1	1	1	1	1	1	1
Guangdong	Guangzhou	Shahe people's Hospital of Tianhe District, Guangzhou	11259	2	43	1	1	5	2	3	3	0	0	0	0	1	0	1	1	0	0	0	5	1	1		1		5	1	1		1		3	1	1	1	1	1	1	1	1	1	1	1	1	1	1
Guangdong	Guangzhou	Shahe people's Hospital of Tianhe District, Guangzhou	11267	2	52	2	1	5	2	2	6	0	0	0	1	0	0	1	1	1	1	0	1		1		1		1		1		1		1		1	1	1	1	1	1	1	1	1	1	1	1	1
Guangdong	Guangzhou	Shahe people's Hospital of Tianhe District, Guangzhou	11268	2	43	1	1	5	2	4	6	0	0	1	1	0	0	1	1	1	1	1	5	2	1		1		5	1	1		1		1		1	1	1	1	1	1	1	1	1	1	1	1	1
Guangdong	Guangzhou	Shahe people's Hospital of Tianhe District, Guangzhou	11270	2	43	1	1	5	2	5	3	0	0	1	1	0	0	1	1	1	1	1	4	1	1		1		5	1	1		1		1		1	1	1	1	1	1	1	1	1	1	1	1	1
Guangdong	Guangzhou	Shahe people's Hospital of Tianhe District, Guangzhou	11271	1	53	2	1	5	2	2	6	0	0	0	0	1	1	1	1	0	0	0	1		1		3	1	1		1		1		1		1	1	1	1	1	1	1	1	1	1	1	1	1
Guangdong	Guangzhou	Shahe people's Hospital of Tianhe District, Guangzhou	11273	2	34	1	1	5	1	6	6	0	0	1	0	0	1	1	1	1	1	1	3	1	1		1		3	1	1		1		2	1	1	1	1	1	1	3	1	1	1	1	1	1	1
Guangdong	Guangzhou	Shahe people's Hospital of Tianhe District, Guangzhou	11274	2	54	2	1	5	2	2	6	0	0	1	1	0	0	1	1	1	1	1	5	1	1		1		6	1	1		1		1		1	1	1	1	1	1	1	1	1	1	1	1	1
Guangdong	Guangzhou	Shahe people's Hospital of Tianhe District, Guangzhou	11276	1	50	2	1	5	2	3	3	0	0	0	1	0	0	1	1	0	0	0	3	2	1		1		3	2	1		1		3	2	6	6	6	6	6	6	6	6	6	6	6	6	6
Guangdong	Guangzhou	Shahe people's Hospital of Tianhe District, Guangzhou	11278	1	29	1	1	5	3	6	5	0	1	0	0	0	1	1	1	0	0	0	2	2	1		1		4	2	1		1		5	1	1	5	5	1	1	1	1	1	1	1	1	1	1
Guangdong	Guangzhou	Shahe people's Hospital of Tianhe District, Guangzhou	11283	2	49	1	1	5	1	2	6	0	0	0	1	0	0	1	1	0	0	0	1		1		1		1		1		1		1		1	1	1	1	1	1	1	1	1	1	1	1	1
Guangdong	Guangzhou	Shahe people's Hospital of Tianhe District, Guangzhou	11291	2	33	1	1	5	1	6	6	0	0	0	0	1	0	1	1	1	0	0	5	1	1		1		1		1		1		1		1	1	1	1	1	1	1	1	1	1	1	1	1
Guangdong	Guangzhou	Shahe people's Hospital of Tianhe District, Guangzhou	11297	2	34	1	1	5	2	6	6	0	1	0	0	0	0	1	1	1	1	1	3	2	1		1		1		1		4	2	1		1	1	1	1	1	1	1	1	1	1	1	1	1
Guangdong	Guangzhou	Shahe people's Hospital of Tianhe District, Guangzhou	11304	2	43	1	1	5	2	4	3	0	0	0	1	0	0	1	1	0	0	0	3	2	1		1		4	2	1		1		1		1	1	1	1	1	1	1	1	1	1	1	1	1
Guangdong	Guangzhou	Shahe people's Hospital of Tianhe District, Guangzhou	11312	1	40	1	1	5	2	5	2	0	0	1	1	0	0	1	1	1	1	1	3	1	1		1		4	3	1		1		1		1	1	1	1	1	1	1	1	1	1	1	1	1
Guangdong	Guangzhou	Shahe people's Hospital of Tianhe District, Guangzhou	11320	2	33	1	1	5	1	6	6	0	1	0	0	0	1	1	1	1	0	0	1		1		1		1		1		1		1		1	1	1	1	1	1	1	1	1	1	1	1	1
Guangdong	Guangzhou	Shahe people's Hospital of Tianhe District, Guangzhou	11324	2	51	1	1	5	2	2	6	0	0	0	1	0	0	1	1	1	0	0	2	2	1		1		1		1		1		1		1	1	1	1	1	1	1	1	1	1	1	1	1
Guangdong	Guangzhou	Shahe people's Hospital of Tianhe District, Guangzhou	11341	2	27	1	1	5	1	6	6	0	0	1	1	0	0	0	1	1	0	0	4	1	1		3	1	5	1	1		1		5	1	1	1	1	1	1	1	1	1	1	1	1	1	1
Guangdong	Guangzhou	Shahe people's Hospital of Tianhe District, Guangzhou	11348	2	45	1	1	5	2	3	3	0	0	1	0	0	1	0	0	0	0	0	4	1	1		5	1	1		4	1	4	1	1		1	1	1	1	1	1	1	1	1	1	1	1	1
Guangdong	Guangzhou	Shahe people's Hospital of Tianhe District, Guangzhou	11367	2	37	1	1	5	2	5	4	0	0	0	1	0	0	0	1	0	0	0	4	1	1		1		1		1		1		1		1	1	1	1	1	1	1	1	1	1	1	1	1
Guangdong	Guangzhou	Shahe people's Hospital of Tianhe District, Guangzhou	11375	2	50	1	1	5	2	2	4	0	0	0	1	0	0	1	0	0	0	0	1		1		1		1		1		1		1		5	5	6	6	1	1	1	1	1	1	1	1	1
Guangdong	Guangzhou	Shahe people's Hospital of Tianhe District, Guangzhou	11379	2	30	1	1	5	1	6	6	0	0	1	1	0	0	1	1	1	1	1	6	3	6	3	6	3	6	3	6	1	6	3	4	3	1	1	1	1	1	1	1	1	1	1	1	1	1
Guangdong	Guangzhou	Shahe people's Hospital of Tianhe District, Guangzhou	11389	2	53	1	1	5	2	2	6	0	0	0	0	1	1	0	0	0	0	0	1		1		1		1		1		1		1		1	1	1	1	1	1	1	1	1	1	1	1	1
Guangdong	Guangzhou	Shahe people's Hospital of Tianhe District, Guangzhou	11396	2	47	1	1	5	2	3	6	0	1	0	1	0	1	1	1	0	0	0	6	3	1		1		1		1		1		1		1	1	1	1	1	1	1	1	1	1	1	1	1
Guangdong	Guangzhou	Shahe people's Hospital of Tianhe District, Guangzhou	11458	2	48	1	1	5	2	3	6	0	0	0	1	0	1	1	1	0	0	0	2	1	1		1		1		1		1		1		1	1	1	1	1	1	1	1	1	1	1	1	1
Guangdong	Guangzhou	Shahe people's Hospital of Tianhe District, Guangzhou	11463	2	43	1	1	5	2	4	3	0	0	0	1	0	0	1	0	0	0	0	5	3	1		1		3	3	1		1		1		4	4	4	4	4	4	4	4	4	4	4	4	4
Guangdong	Guangzhou	Shahe people's Hospital of Tianhe District, Guangzhou	11479	2	53	2	1	5	2	3	6	0	0	0	1	0	0	1	1	1	0	0	5	1	1		5	1	6	1	1		1		1		1	1	1	1	1	1	1	1	1	1	1	1	1
Guangdong	Guangzhou	Shahe people's Hospital of Tianhe District, Guangzhou	11482	2	49	1	1	5	2	2	6	0	0	0	1	0	0	1	0	0	0	0	1		1		1		1		1		1		1		1	1	1	1	1	1	1	1	1	1	1	1	1
Guangdong	Guangzhou	Shahe people's Hospital of Tianhe District, Guangzhou	11494	2	37	1	1	5	2	2	6	0	0	0	0	1	0	1	1	1	1	0	1		1		1		1		1		1		1		1	1	1	1	1	1	1	1	1	1	1	1	1
Guangdong	Guangzhou	Shahe people's Hospital of Tianhe District, Guangzhou	11606	2	46	1	1	5	2	4	6	0	0	0	0	1	0	1	0	0	0	0	1		1		1		1		1		1		1		1	1	1	1	1	1	1	1	1	1	1	1	1
Guangdong	Guangzhou	The First Affiliated Hospital of Guangzhou Medical College	11742	2	44	1	1	2	3	4	3	0	0	1	0	0	0	1	0	0	0	0	3	1	5	1	5	1	4	1	5	1	4	2	3	2	3	4	4	4	1	4	4	4	4	6	6	5	5
Guangdong	Guangzhou	The First Affiliated Hospital of Guangzhou Medical College	9704	2	50	1	1	2	4	3	6	0	0	0	0	1	0	1	0	0	0	0	1		1		1		1		1		1		1		5	5	5	5	5	5	5	5	5	5	5	5	5
Guangdong	Guangzhou	The First Affiliated Hospital of Guangzhou Medical College	11505	2	28	1	1	1	4	6	1	0	0	0	0	1	0	1	0	0	0	0	4	2	4	2	4	2	4	1	4	2	5	1	4	1	4	4	4	4	1	4	5	5	1	1	1	1	4
Guangdong	Guangzhou	The First Affiliated Hospital of Guangzhou Medical College	9723	1	49	1	1	2	4	3	4	0	0	0	0	1	0	1	0	0	0	0	1		1		1		1		1		1		1		1	1	1	1	1	1	1	1	1	1	1	1	1
Guangdong	Guangzhou	The First Affiliated Hospital of Guangzhou Medical College	9705	2	50	2	1	2	4	1	6	0	0	0	0	1	0	1	0	0	0	0	1		1		1		1		1		1		1		1	1	1	1	1	1	1	1	1	1	1	1	1
Guangdong	Guangzhou	The First Affiliated Hospital of Guangzhou Medical College	11726	2	45	1	1	5	2	2	6	0	0	0	0	1	1	1	1	0	0	0	1		1		1		1		1		1		1		1	1	1	1	1	1	1	1	1	1	1	1	1
Guangdong	Guangzhou	The First Affiliated Hospital of Guangzhou Medical College	11733	2	27	1	1	1	2	6	2	0	0	0	0	1	0	1	1	0	0	0	3	1	3	1	3	1	4	1	4	2	1		5	2	3	3	3	3	3	3	3	3	3	3	3	3	3
Guangdong	Guangzhou	The First Affiliated Hospital of Guangzhou Medical College	11750	2	31	1	1	2	4	6	1	0	0	0	0	1	0	1	1	0	0	0	3	2	3	2	3	2	3	2	4	2	4	1	4	1	2	3	1	1	1	3	6	6	3	3	6	3	2
Guangdong	Guangzhou	The First Affiliated Hospital of Guangzhou Medical College	9382	2	32	1	2	1	2	6	2	0	0	0	0	1	0	1	1	0	0	0	5	2	3	2	6	2	6	1	5	2	3	2	3	2	1	1	1	4	3	3	3	2	3	3	4	4	4
Guangdong	Guangzhou	The First Affiliated Hospital of Guangzhou Medical College	11729	2	41	1	2	1	3	4	3	0	1	1	0	0	1	1	0	0	0	0	4	1	3	2	4	1	4	2	3	1	3	1	4	1	3	3	3	3	3	3	3	3	3	3	3	3	3
Guangdong	Guangzhou	The First Affiliated Hospital of Guangzhou Medical College	9384	2	37	1	1	5	2	5	3	0	0	0	0	1	0	0	1	1	0	0	1		1		1		1		1		1		1		3	3	3	3	1	3	3	3	3	3	3	3	3
Guangdong	Guangzhou	The First Affiliated Hospital of Guangzhou Medical College	9387	2	47	1	1	2	4	2	4	0	0	0	0	1	0	1	1	1	0	0	1		3	1	1		1		3	1	1		1		1	1	1	1	1	1	1	1	3	3	3	1	1
Guangdong	Guangzhou	The First Affiliated Hospital of Guangzhou Medical College	9388	2	53	2	1	5	2	2	6	0	0	0	0	1	0	1	1	1	0	0	1		1		1		1		1		1		1		1	1	1	1	1	1	1	1	1	1	1	1	1
Guangdong	Guangzhou	The First Affiliated Hospital of Guangzhou Medical College	9391	2	54	2	1	5	2	2	6	0	0	0	0	1	0	0	1	0	0	0	3	1	3	1	1		4	1	4	1	6	1	1		3	4	6	5	5	3	6	6	3	5	5	5	3
Guangdong	Guangzhou	The First Affiliated Hospital of Guangzhou Medical College	9703	2	54	2	1	2	3	1	5	0	0	0	0	1	0	1	1	1	0	0	1		1		1		1		1		1		1		1	1	1	1	1	1	1	1	1	1	1	1	1
Guangdong	Guangzhou	The First Affiliated Hospital of Guangzhou Medical College	9706	2	54	2	1	2	2	2	5	0	0	0	0	1	1	1	1	0	0	0	1		1		1		1		1		1		1		1	1	1	1	1	1	1	1	1	1	1	1	1
Guangdong	Guangzhou	The First Affiliated Hospital of Guangzhou Medical College	9710	2	48	2	1	2	4	1	6	0	0	0	0	1	0	1	1	0	0	0	1		1		1		1		1		1		1		1	1	1	1	1	1	1	1	1	1	1	1	1
Guangdong	Guangzhou	The First Affiliated Hospital of Guangzhou Medical College	9711	2	42	1	1	2	2	4	3	0	0	0	0	1	0	1	0	0	0	0	1		1		1		1		1		1		1		1	1	1	1	1	1	1	1	1	1	1	1	1
Guangdong	Guangzhou	The First Affiliated Hospital of Guangzhou Medical College	9715	1	49	1	1	2	4	2	4	0	0	0	0	1	0	1	0	0	0	0	3	1	3	1	3	1	3	1	3	1	4	1	1		1	1	1	1	1	1	1	3	3	3	3	3	3
Guangdong	Guangzhou	The First Affiliated Hospital of Guangzhou Medical College	9721	2	54	2	1	2	2	1	6	0	0	0	0	1	1	1	0	0	0	0	1		1		1		1		1		1		1		1	1	1	1	1	1	1	1	1	1	1	1	1
Guangdong	Guangzhou	The First Affiliated Hospital of Guangzhou Medical College	9725	1	54	2	1	2	3	1	5	0	0	0	0	1	0	0	1	1	0	0	4	1	1		1		4	1	4	1	1		1		1	1	1	1	1	1	1	1	4	4	4	1	1
Guangdong	Guangzhou	The First Affiliated Hospital of Guangzhou Medical College	9727	2	31	1	1	3	3	6	2	0	0	0	0	1	0	1	0	0	0	0	3	1	2	1	1		3	1	3	2	3	2	3	2	3	5	1	4	3	3	1	1	3	3	4	5	2
Guangdong	Guangzhou	The First Affiliated Hospital of Guangzhou Medical College	9731	2	54	2	1	2	3	2	5	0	0	0	0	1	1	1	0	0	0	0	1		1		1		1		1		1		1		1	1	1	1	1	1	1	1	1	1	1	1	1
Guangdong	Guangzhou	The First Affiliated Hospital of Guangzhou Medical College	9746	2	55	2	1	2	2	1	5	0	0	0	0	1	0	0	1	1	0	0	1		1		1		1		1		1		1		1	1	1	1	1	1	1	1	1	1	1	1	1
Guangdong	Guangzhou	The First Affiliated Hospital of Guangzhou Medical College	10402	2	34	1	1	1	2	6	2	0	0	0	0	1	0	1	1	1	0	0	4	3	3	3	3	3	3	3	3	3	3	3	1		3	3	1	2	1	1	1	1	1	1	1	1	1
Guangdong	Guangzhou	The First Affiliated Hospital of Guangzhou Medical College	11727	2	45	1	1	2	3	3	3	0	0	0	0	1	0	1	0	0	0	0	3	1	3	1	6	1	1		1		1		1		3	3	3	2	1	1	3	3	3	3	3	3	2
Guangdong	Guangzhou	The First Affiliated Hospital of Guangzhou Medical College	11728	2	52	2	1	2	2	2	6	0	1	0	0	0	1	1	1	0	0	0	1		3	2	1		1		1		1		1		3	3	3	3	1	1	3	3	3	3	3	3	2
Guangdong	Guangzhou	The First Affiliated Hospital of Guangzhou Medical College	11734	2	49	1	1	2	4	3	4	0	0	0	0	1	0	1	1	0	0	0	1		1		1		1		1		1		1		1	1	1	1	1	1	1	1	1	1	1	1	1
Guangdong	Guangzhou	The First Affiliated Hospital of Guangzhou Medical College	11735	2	37	1	1	5	3	4	6	0	0	0	0	1	0	0	1	0	0	0	3	2	3	2	1		1		1		1		1		3	3	3	3	3	3	3	3	3	3	3	3	3
Guangdong	Guangzhou	The First Affiliated Hospital of Guangzhou Medical College	11740	2	53	2	1	2	2	2	4	0	0	0	0	1	0	1	0	0	0	0	3	2	5	2	1		1		4	2	1		1		4	4	4	4	4	4	4	4	4	4	4	4	4
Guangdong	Guangzhou	The First Affiliated Hospital of Guangzhou Medical College	11744	2	53	2	1	1	2	2	4	0	0	1	0	0	0	1	1	1	0	0	3	1	5	1	5	1	5	1	6	3	1		1		6	5	6	6	1	4	6	6	6	6	6	6	6
Guangdong	Guangzhou	The First Affiliated Hospital of Guangzhou Medical College	11752	2	55	2	1	1	3	1	5	0	0	0	0	1	1	1	1	1	0	0	1		1		1		1		1		1		1		1	1	1	1	1	1	1	1	1	1	1	1	1
Guangdong	Guangzhou	The First Affiliated Hospital of Guangzhou Medical College	11753	2	44	1	1	5	3	3	3	0	0	0	0	1	0	1	0	0	0	0	3	2	3	2	3	1	3	2	3	2	3	2	2	1	3	3	3	3	6	3	3	3	6	4	4	4	4
Guangdong	Guangzhou	The First Affiliated Hospital of Guangzhou Medical College	11756	1	53	2	1	1	2	2	4	0	0	1	0	0	0	1	1	0	0	0	5	1	3	1	6	1	6	1	6	1	6	1	1		6	6	5	5	6	6	6	6	6	6	6	6	6
Guangdong	Guangzhou	The First Affiliated Hospital of Guangzhou Medical College	11791	2	49	1	2	2	2	2	4	0	1	1	0	0	1	1	1	0	0	0	4	1	3	2	3	2	1		3	2	3	1	1		3	3	3	3	3	3	4	3	3	3	3	3	3
Guangdong	Guangzhou	Xinhua Hospital, Huadu District, Guangzhou	11569	1	22	1	1	1	3	6	2	0	0	1	0	0	0	1	1	0	0	0	5	2	5	2	5	2	5	2	5	2	5	2	3	2	5	5	5	5	1	5	5	4	1	4	5	5	5
Guangdong	Guangzhou	Xinhua Hospital, Huadu District, Guangzhou	11191	2	44	2	1	5	2	3	3	0	1	0	0	0	0	1	1	0	0	0	4	2	1		1		3	2	1		1		1		1	1	1	1	1	1	1	1	1	1	1	1	1
Guangdong	Guangzhou	Xinhua Hospital, Huadu District, Guangzhou	11044	2	27	1	1	2	1	6	3	0	0	0	0	1	1	1	1	0	0	0	3	2	1		1		1		1		1		1		1	1	1	6	1	1	1	1	1	1	1	1	1
Guangdong	Guangzhou	Xinhua Hospital, Huadu District, Guangzhou	11194	2	54	1	1	5	1	2	6	0	1	1	0	0	0	0	1	0	0	0	5	2	1		1		5	2	1		1		1		1	1	1	1	1	1	1	1	1	1	1	1	1
Guangdong	Ji eyang	JieXi people's Hospital	11164	2	50	1	1	5	1	2	4	0	0	1	0	0	1	1	0	0	0	0	3	2	1		1		3	2	1		5	2	5	3	5	5	3	4	3	4	5	5	4	4	5	5	4
Guangdong	Ji eyang	JieXi people's Hospital	11314	2	51	1	1	1	1	3	6	0	0	0	0	1	0	1	1	0	0	0	4	1	1		1		1		5	1	1		1		4	4	5	2	1	1	5	1	1	1	1	1	1
Guangdong	Ji eyang	JieXi people's Hospital	11330	2	52	1	1	1	1	3	6	0	0	0	1	0	0	0	0	0	0	1	1		1		6	1	5	1	6	1	1		1		3	6	6	6	6	6	6	6	6	6	6	6	6
Guangdong	Ji eyang	JieXi people's Hospital	11469	2	30	1	1	1	1	6	3	0	0	0	0	1	1	1	1	0	0	0	5	1	6	1	6	1	1		1		1		1		5	4	4	4	1	1	4	4	5	5	5	5	5
Guangdong	Ji eyang	JieXi people's Hospital	11453	2	54	1	2	1	2	2	6	0	0	0	1	0	0	0	1	0	0	0	4	2	1		6	1	1		1		1		1		5	5	1	1	1	1	1	1	1	1	1	1	1
Guangdong	Ji eyang	JieXi people's Hospital	11088	2	49	2	1	1	2	1	6	0	0	0	0	1	0	1	1	1	0	0	1		1		1		1		1		1		1		1	1	1	1	1	1	1	1	1	1	1	1	1
Guangdong	Ji eyang	JieXi people's Hospital	11106	2	31	1	1	2	1	6	2	0	0	0	0	1	0	1	0	0	0	0	4	2	5	2	5	2	5	2	5	2	5	2	1		1	1	1	5	1	5	1	5	4	5	5	5	1
Guangdong	Ji eyang	JieXi people's Hospital	11109	2	29	1	1	1	1	6	1	0	0	0	0	1	0	1	0	0	0	0	5	1	5	2	6	1	5	2	6	1	6	2	5	3	4	4	3	3	1	4	5	1	1	1	1	1	1
Guangdong	Ji eyang	JieXi people's Hospital	11141	2	34	1	1	1	2	6	3	0	0	0	1	0	1	0	0	0	0	0	6	1	6	1	6	1	6	1	6	1	6	1	4	1	6	6	6	6	6	6	6	6	6	6	6	6	6
Guangdong	Ji eyang	JieXi people's Hospital	11152	2	45	1	1	1	2	4	6	0	0	0	0	1	0	1	1	0	0	0	4	3	6	3	6	1	4	1	6	3	6	1	1		3	3	1	6	1	1	6	6	1	1	1	1	3
Guangdong	Ji eyang	JieXi people's Hospital	11153	2	40	1	1	1	2	5	3	0	0	0	0	1	0	1	0	0	0	0	6	1	6	1	1		6	1	6	1	1		1		5	5	5	5	5	5	5	5	4	4	4	4	3
Guangdong	Ji eyang	JieXi people's Hospital	11158	2	28	1	1	1	1	6	3	0	0	0	0	1	0	0	1	0	0	0	4	1	5	1	6	1	4	1	5	1	5	1	4	1	4	4	5	4	1	4	6	1	3	1	1	1	1
Guangdong	Ji eyang	JieXi people's Hospital	11239	2	29	1	1	1	1	6	3	0	0	0	0	1	0	1	1	0	0	0	4	3	6	1	6	1	4	3	5	3	5	1	4	1	4	4	4	5	1	4	6	4	1	1	1	1	3
Guangdong	Ji eyang	JieXi people's Hospital	11262	2	48	1	1	2	2	4	6	0	0	0	1	0	0	1	1	1	0	0	4	1	4	3	6	1	1		1		1		1		3	3	3	6	1	1	6	6	6	4	6	6	6
Guangdong	Ji eyang	JieXi people's Hospital	11282	2	42	1	1	2	2	4	2	0	0	0	1	0	0	1	1	1	0	0	4	1	6	1	6	1	6	1	6	1	6	1	4	1	4	4	4	4	4	4	5	5	4	5	5	5	4
Guangdong	Ji eyang	JieXi people's Hospital	11305	2	40	1	1	2	3	4	2	0	0	0	0	1	0	1	0	0	0	0	1		6	1	6	1	6	3	5	3	6	1	1		6	1	1	1	1	6	1	6	6	6	6	6	1
Guangdong	Ji eyang	JieXi people's Hospital	11385	2	43	1	1	1	2	5	6	0	0	0	0	1	1	1	0	0	0	0	1		1		1		1		1		1		1		4	4	4	4	1	1	6	1	1	1	1	1	1
Guangdong	Ji eyang	JieXi people's Hospital	11418	2	28	1	1	1	1	6	1	0	0	1	0	0	0	1	1	0	0	0	4	1	5	1	6	1	1		5	1	1		1		1	1	1	1	1	1	6	1	1	1	1	1	1
Guangdong	Ji eyang	JieXi people's Hospital	11432	2	51	1	1	1	2	2	6	0	0	0	1	0	0	0	0	0	1	1	1		1		1		1		1		1		1		1	1	1	1	1	1	1	1	1	1	1	1	1
Guangdong	Ji eyang	JieXi people's Hospital	11451	2	52	2	1	1	1	3	6	0	0	0	0	1	1	1	1	1	1	1	6	1	6	1	6	1	5	1	6	1	1		1		1	1	1	1	1	1	1	1	1	1	1	1	1
Guangdong	Ji eyang	Lihu Central Hospital of Puning City, Jieyang City	11012	2	28	1	1	1	1	6	4	0	0	0	0	1	0	1	1	1	0	0	6	1	6	1	1		6	1	6	1	6	1	1		5	5	5	6	1	6	6	6	2	1	1	1	1
Guangdong	Ji eyang	Lihu Central Hospital of Puning City, Jieyang City	11031	2	56	2	1	1	1	2	6	0	0	0	0	1	0	1	1	1	1	0	6	3	6	1	6	1	6	1	6	3	6	1	1		6	6	6	6	1	6	6	6	2	1	1	1	1
Guangdong	Ji eyang	Lihu Central Hospital of Puning City, Jieyang City	11795	2	47	1	1	1	2	3	3	0	0	0	0	1	0	1	1	1	0	0	5	1	4	1	3	1	3	2	4	1	5	1	1		5	5	5	5	1	5	5	5	5	4	1	1	5
Guangdong	Ji eyang	Puning maternal and child health care hospital	11746	1	38	1	1	2	2	5	3	0	0	0	0	1	0	1	0	0	0	0	6	1	6	3	6	1	6	3	6	3	6	3	4	1	6	6	1	6	1	6	1	6	6	6	1	1	6
Guangdong	Ji eyang	Puning maternal and child health care hospital	10700	2	41	1	1	2	2	4	2	0	0	0	1	0	1	1	1	0	0	0	4	3	4	3	5	1	4	1	4	3	5	1	5	1	1	1	1	5	1	4	1	5	4	4	1	1	1
Guangdong	Ji eyang	Puning maternal and child health care hospital	11731	2	55	1	1	2	1	2	6	0	0	0	1	0	1	1	1	1	1	1	4	1	4	1	6	1	4	1	4	1	5	1	1		6	6	6	6	3	4	6	6	4	4	4	4	4
Guangdong	Ji eyang	Puning maternal and child health care hospital	11749	2	31	1	1	2	2	6	6	0	0	0	1	0	0	0	0	0	1	0	1		1		1		1		1		1		1		1	1	1	1	1	1	1	1	1	1	1	1	1
Guangdong	Ji eyang	Puning people's Hospital	11738	2	46	1	1	2	1	4	6	0	0	0	0	1	0	1	0	0	0	0	3	1	1		6	1	6	1	6	1	6	1	4	1	6	6	6	6	6	6	6	6	6	6	6	6	6
Guangdong	Ji eyang	Puning people's Hospital	11732	2	52	2	1	2	1	2	6	0	0	0	0	1	0	1	0	0	0	0	3	2	5	1	5	1	5	1	5	1	5	1	2	2	4	4	4	4	4	4	4	4	5	5	4	5	4
Guangdong	Ji eyang	Puning people's Hospital	11136	2	27	1	1	2	2	6	2	0	0	0	0	1	0	1	0	0	0	0	3	1	3	1	5	1	3	1	3	1	4	1	4	1	1	1	1	1	1	3	1	6	3	3	4	4	3
Guangdong	Ji eyang	Puning people's Hospital	11113	2	55	2	1	5	2	1	6	0	0	0	0	1	0	1	0	0	0	0	3	1	3	1	6	1	1		3	1	1		1		1	1	1	1	1	1	1	5	3	3	4	1	1
Guangdong	Ji eyang	Puning people's Hospital	11075	2	44	2	1	2	2	4	3	0	0	0	0	1	0	1	0	0	0	0	1		3	1	6	3	6	1	3	3	4	1	1		3	3	1	1	1	1	1	4	4	4	4	4	4
Guangdong	Ji eyang	Puning people's Hospital	11169	2	30	1	1	2	2	6	2	0	0	0	0	1	0	1	1	0	0	0	4	2	5	2	5	2	6	2	5	2	6	2	1		4	5	5	5	5	5	5	5	5	5	5	5	5
Guangdong	Ji eyang	Puning people's Hospital	11572	2	52	1	1	2	2	2	4	0	0	0	0	1	0	1	0	0	0	0	3	1	3	1	1		1		4	1	1		1		3	4	4	4	1	1	1	6	3	3	4	4	4
Guangdong	Ji eyang	Puning people's Hospital	11736	2	42	1	1	2	2	2	3	0	0	0	0	1	0	1	0	0	0	0	5	1	6	1	6	1	1		6	1	1		1		5	5	5	5	5	5	5	5	5	5	5	5	5
Guangdong	Ji eyang	Puning people's Hospital	11739	2	24	1	1	2	1	6	6	0	0	0	0	1	0	1	0	0	0	0	3	1	1		6	1	6	1	6	1	6	1	4	1	6	6	6	6	1	1	1	6	6	6	6	6	1
Guangdong	Ji eyang	Puning people's Hospital	11743	2	35	1	1	2	2	5	3	0	0	0	0	1	0	1	1	0	0	0	2	2	2	1	5	1	2	2	2	1	1		1		1	1	1	1	1	2	1	6	2	2	6	2	1
Guangdong	Ji eyang	Puning people's Hospital	11780	2	48	1	1	2	3	3	3	0	0	0	0	1	0	1	0	0	0	0	3	1	3	1	3	1	3	1	3	1	6	1	5	1	3	1	1	3	1	3	1	6	3	3	3	3	1
Guangdong	Shaoguan	Lechang Hospital of traditional Chinese Medicine	9702	2	39	1	1	2	2	5	2	0	0	0	0	1	0	0	1	0	0	0	5	1	6	1	6	1	6	1	5	1	6	1	1		5	5	5	6	1	6	6	6	6	6	6	1	4
Guangdong	Shaoguan	Lechang Hospital of traditional Chinese Medicine	9979	2	39	1	1	1	2	4	3	1	0	0	0	0	0	0	0	0	0	1	5	1	4	1	5	1	4	1	5	1	5	1	5	3	1	1	1	1	1	1	1	1	1	1	1	1	1
Guangdong	Shaoguan	Lechang Hospital of traditional Chinese Medicine	9877	2	44	1	1	1	2	4	3	0	0	0	0	1	0	1	1	0	0	0	5	2	4	2	5	2	4	2	4	2	4	2	3	2	4	4	4	4	4	4	4	5	3	4	1	1	4
Guangdong	Shaoguan	Lechang Hospital of traditional Chinese Medicine	9863	2	52	1	1	1	2	2	4	0	0	0	0	1	0	1	1	0	0	0	4	2	4	2	6	2	5	2	4	2	4	2	2	2	5	5	5	5	5	5	5	5	5	5	5	5	5
Guangdong	Shaoguan	Lechang Hospital of traditional Chinese Medicine	9685	2	36	1	1	1	2	5	2	0	0	0	0	1	0	1	1	0	0	0	4	2	4	2	4	2	4	2	4	2	4	2	1		4	4	3	3	1	3	4	3	4	4	3	4	4
Guangdong	Shaoguan	Lechang Hospital of traditional Chinese Medicine	9696	2	36	1	1	2	2	3	3	0	0	1	0	0	0	1	0	0	0	0	5	2	5	3	5	3	5	3	5	3	5	3	1		4	4	5	5	1	5	5	5	5	5	5	5	5
Guangdong	Shaoguan	Lechang Hospital of traditional Chinese Medicine	9809	2	41	1	1	1	2	2	3	0	0	0	0	1	0	1	1	0	0	0	6	1	6	3	6	3	6	3	6	3	6	3	4	3	6	5	6	6	1	6	6	6	6	6	1	1	6
Guangdong	Shaoguan	Lechang Hospital of traditional Chinese Medicine	9692	2	53	1	1	1	1	2	6	0	0	0	0	1	1	1	1	0	0	0	1		1		1		1		1		1		1		3	3	3	3	3	3	3	3	3	3	3	3	3
Guangdong	Shaoguan	Lechang Hospital of traditional Chinese Medicine	9713	2	48	1	1	2	2	3	6	0	0	0	0	1	1	0	0	0	0	0	1		3	2	1		1		4	2	1		1		1	1	1	1	1	1	4	4	1	1	1	1	5
Guangdong	Shaoguan	Lechang Hospital of traditional Chinese Medicine	9814	2	40	1	1	5	2	4	6	0	0	0	0	1	0	1	0	0	0	0	3	2	1		1		1		4	2	1		1		4	4	1	1	1	1	1	1	1	1	1	1	1
Guangdong	Shaoguan	Lechang Hospital of traditional Chinese Medicine	10080	2	50	1	1	1	2	2	4	0	0	0	0	1	0	0	1	0	0	0	4	1	5	1	6	1	1		4	1	4	2	1		1	1	1	1	1	1	5	6	1	1	1	1	1
Guangdong	Shaoguan	Lechang Hospital of traditional Chinese Medicine	10648	2	41	1	1	1	2	5	6	0	1	1	0	0	0	1	1	0	0	0	5	2	5	2	5	2	5	2	5	2	5	2	1		5	5	5	4	5	4	5	4	6	6	6	6	6
Guangdong	Shaoguan	Qujiang maternal and child health care hospital	9542	2	36	1	1	2	2	6	3	0	1	1	0	0	0	1	1	0	0	0	4	2	5	2	4	2	6	2	5	2	5	2	5	2	4	6	4	5	1	4	5	5	6	6	1	1	4
Guangdong	Shaoguan	Qujiang maternal and child health care hospital	9658	2	53	2	1	1	1	2	6	0	0	0	0	1	0	0	1	1	1	0	1		1		1		1		1		5	1	1		4	4	4	3	6	6	6	6	6	6	6	6	6
Guangdong	Shaoguan	Qujiang maternal and child health care hospital	9663	2	34	1	1	1	1	6	6	0	0	0	0	1	0	1	0	0	0	0	4	1	6	1	6	1	6	1	6	1	6	1	4	1	6	6	6	6	6	6	6	6	6	6	6	6	6
Guangdong	Shaoguan	Shaoguan first people's Hospital	7619	2	37	1	1	1	2	5	2	0	0	0	0	1	0	1	0	0	0	0	4	2	5	2	5	2	5	2	5	2	5	2	3	2	1	2	2	3	2	2	2	2	2	2	2	2	2
Guangdong	Shaoguan	Shaoguan first people's Hospital	2130	2	27	1	2	2	2	6	1	0	0	0	0	1	0	1	1	0	0	0	5	1	5	2	5	1	5	2	5	2	5	2	1		1	1	1	1	1	5	1	5	5	5	6	6	5
Guangdong	Shaoguan	Shaoguan first people's Hospital	3323	2	34	1	1	2	3	6	1	0	0	0	0	1	0	1	1	0	0	0	5	2	5	2	5	2	5	2	5	2	5	2	5	3	1	1	1	1	1	1	1	5	5	5	5	5	1
Guangdong	Shaoguan	Shaoguan first people's Hospital	371	2	31	1	1	1	2	6	1	0	0	0	0	1	0	0	1	1	0	0	3	1	4	1	6	1	4	1	4	2	1		6	1	4	4	1	4	1	4	5	1	1	1	1	1	1
Guangdong	Shaoguan	Shaoguan first people's Hospital	491	2	41	1	1	1	2	4	3	0	0	1	0	0	0	1	1	0	0	0	4	1	6	1	6	1	4	1	4	1	4	1	5	1	4	4	1	4	1	4	6	1	1	1	1	1	4
Guangdong	Shaoguan	Shaoguan first people's Hospital	510	2	33	1	1	1	2	6	2	0	0	0	0	1	0	1	0	0	0	0	3	1	4	1	6	1	3	2	4	2	3	2	1		3	3	1	3	1	3	4	1	5	1	1	1	3
Guangdong	Shaoguan	Shaoguan first people's Hospital	711	2	36	1	1	1	2	5	2	0	0	0	0	1	0	1	1	1	0	0	4	2	4	1	6	1	4	2	4	2	4	2	5	3	4	4	4	4	6	6	3	4	5	1	1	1	4
Guangdong	Shaoguan	Shaoguan first people's Hospital	737	2	37	1	1	1	2	5	2	0	0	0	0	1	0	1	1	0	0	0	3	2	4	2	4	2	4	2	4	2	4	2	4	1	4	4	4	4	1	4	4	1	1	1	1	1	4
Guangdong	Shaoguan	Shaoguan first people's Hospital	2066	2	48	1	1	1	2	3	4	0	0	0	0	1	0	1	0	0	0	0	1		5	1	6	1	1		5	1	1		1		4	4	4	4	1	1	5	1	1	1	1	1	3
Guangdong	Shaoguan	Shaoguan first people's Hospital	4646	2	48	1	1	1	2	2	4	0	0	0	0	1	1	0	0	0	0	0	3	3	3	3	1		1		1		1		1		3	3	4	3	3	3	3	3	3	3	3	3	3
Guangdong	Shaoguan	Shaoguan first people's Hospital	7955	2	30	1	1	1	2	6	2	0	0	1	0	0	0	1	1	0	0	0	3	2	4	2	6	1	5	2	4	2	4	2	5	2	3	3	1	4	1	4	5	1	1	1	1	1	3
Guangdong	Shaoguan	Shaoguan first people's Hospital	542	2	29	1	1	1	2	6	2	0	0	0	0	1	1	1	1	1	0	0	3	2	3	2	4	2	3	2	3	2	5	2	1		2	3	3	3	1	3	1	1	1	1	1	1	3
Guangdong	Shaoguan	Shaoguan first people's Hospital	2153	2	30	1	1	2	2	6	2	0	0	0	0	1	0	1	1	1	0	0	5	1	6	1	6	1	6	1	6	1	6	1	1		1	1	1	6	1	5	1	6	6	6	6	6	6
Guangdong	Shaoguan	Shaoguan first people's Hospital	2183	2	41	2	1	2	2	4	3	0	0	0	0	1	0	1	1	0	0	0	3	1	3	3	3	1	3	1	3	1	3	1	1		1	1	1	1	1	3	1	3	3	3	6	6	1
Guangdong	Shaoguan	Shaoguan first people's Hospital	2236	1	47	2	1	2	3	2	4	0	0	0	0	1	1	1	0	0	0	0	5	3	5	3	6	1	5	3	5	3	6	1	4	1	1	1	1	1	1	1	1	5	5	5	5	5	5
Guangdong	Shaoguan	Shaoguan first people's Hospital	4296	2	36	1	1	2	2	6	2	0	0	0	0	1	0	1	0	0	0	0	3	1	3	2	3	1	3	1	3	2	3	1	1		1	1	1	3	1	3	1	3	3	3	3	6	1
Guangdong	Shaoguan	Shaoguan first people's Hospital	7711	2	3	1	1	2	2	3	3	0	0	0	0	1	0	1	0	0	0	0	3	1	1		1		1		1		1		1		1	1	1	1	1	1	1	1	1	1	1	1	1
Guangdong	Shaoguan	Shaoguan first people's Hospital	7847	2	45	1	1	2	2	3	3	0	0	0	0	1	0	1	1	0	0	0	1		1		1		1		1		1		1		1	1	1	1	1	1	1	1	1	1	1	1	1
Guangdong	Shaoguan	Shaoguan Hospital of traditional Chinese Medicine	9448	2	26	1	1	2	1	6	2	0	0	0	0	1	0	1	1	0	0	0	3	1	4	1	6	1	6	1	4	1	6	3	4	1	6	6	6	6	6	6	6	6	6	6	6	6	6
Guangdong	Shaoguan	Shaoguan Hospital of traditional Chinese Medicine	9466	2	42	1	1	2	3	4	2	0	0	0	0	1	0	1	0	0	0	0	3	1	3	2	3	2	4	1	4	2	1		1		1	1	1	5	1	4	1	1	5	5	1	1	1
Guangdong	Shaoguan	Shaoguan Hospital of traditional Chinese Medicine	9631	2	37	1	1	2	2	5	2	0	0	0	0	1	0	0	1	0	0	0	4	2	4	2	6	1	4	2	5	2	1		1		1	1	1	1	1	3	1	5	4	4	1	1	1
Guangdong	Shaoguan	Shaoguan Hospital of traditional Chinese Medicine	375	2	43	2	1	1	3	4	4	0	0	1	1	0	1	1	1	1	0	0	3	2	4	2	5	2	1		3	2	4	2	1		4	4	5	5	1	4	5	6	5	5	5	5	1
Guangdong	Shaoguan	Shaoguan Hospital of traditional Chinese Medicine	387	2	30	1	1	5	2	6	3	0	0	0	1	0	0	0	1	1	0	0	4	2	4	2	4	2	3	2	3	2	3	2	3	2	3	3	3	3	3	3	3	3	3	3	3	3	3
Guangdong	Shaoguan	Shaoguan Hospital of traditional Chinese Medicine	421	2	37	1	1	5	2	6	3	0	0	0	0	1	0	1	1	0	0	0	3	2	3	2	4	2	3	2	3	2	3	2	1		3	3	4	6	1	3	3	3	4	4	4	1	4
Guangdong	Shaoguan	Shaoguan Hospital of traditional Chinese Medicine	9440	2	48	1	1	2	3	2	4	0	0	0	0	1	0	0	1	0	0	0	3	1	1		1		5	1	5	1	1		1		5	5	5	5	1	1	1	1	5	5	5	5	5
Guangdong	Shaoguan	Shaoguan Hospital of traditional Chinese Medicine	9442	2	47	1	1	2	2	3	4	0	0	0	1	0	0	0	1	1	0	0	4	1	3	1	5	1	5	1	4	1	1		1		1	1	1	3	1	5	1	6	4	4	6	1	1
Guangdong	Shaoguan	Shaoguan Hospital of traditional Chinese Medicine	9506	2	41	1	1	2	2	4	3	0	0	0	0	1	0	1	1	1	0	0	3	1	6	1	1		1		5	1	1		1		1	1	1	3	1	4	1	6	5	5	5	1	5
Guangdong	Shaoguan	Shaoguan Yuebei people's Hospital	666	2	25	1	1	2	2	6	2	0	0	1	0	0	0	1	1	1	0	0	5	1	5	3	6	3	6	3	5	3	6	3	4	3	6	6	6	6	6	6	6	6	6	6	6	6	6
Guangdong	Shaoguan	Shaoguan Yuebei people's Hospital	782	1	51	1	1	1	3	2	4	0	0	0	0	1	0	1	0	0	0	0	1		4	1	5	1	1		4	1	4	1	1		5	5	5	5	5	5	5	5	5	5	5	5	5
Guangdong	Shaoguan	Shaoguan Yuebei people's Hospital	344	2	42	1	1	2	2	4	2	0	0	0	0	1	0	1	1	0	0	0	3	2	3	2	3	2	4	2	4	2	1		1		1	1	1	1	1	1	1	3	4	3	5	4	1
Guangdong	Shaoguan	Shaoguan Yuebei people's Hospital	581	2	32	1	1	2	2	6	1	0	0	0	0	1	0	1	0	0	0	0	5	1	5	1	5	1	5	2	5	2	1		4	1	1	1	1	1	1	4	1	4	5	5	5	4	4
Guangdong	Shaoguan	Shaoguan Yuebei people's Hospital	779	2	28	1	1	1	2	6	1	0	0	0	0	1	1	1	1	1	1	1	5	2	5	2	6	1	6	1	6	1	6	1	4	1	5	5	1	6	1	1	6	1	1	1	1	1	6
Guangdong	Shaoguan	Shaoguan Yuebei people's Hospital	218	1	39	1	1	2	3	4	2	0	0	0	0	1	0	1	0	0	0	0	4	2	4	2	4	2	3	2	3	2	4	2	3	2	3	3	4	4	4	4	4	5	4	4	4	4	3
Guangdong	Shaoguan	Shaoguan Yuebei people's Hospital	310	2	46	1	1	2	3	3	3	0	0	0	0	1	0	1	1	0	0	0	1		1		1		5	2	5	1	5	1	1		1	1	1	1	1	3	1	3	5	5	5	5	4
Guangdong	Shaoguan	Shaoguan Yuebei people's Hospital	1351	2	47	1	1	3	3	3	3	0	0	0	0	1	0	1	0	0	0	0	3	1	3	1	3	1	3	1	3	1	1		4	1	3	3	3	3	3	3	3	3	3	3	3	3	3
Guangdong	Shaoguan	Shaoguan Yuebei people's Hospital	339	1	34	1	2	1	3	5	1	0	0	0	0	1	0	1	1	0	0	0	4	2	4	2	6	1	4	2	4	2	5	1	4	1	4	4	3	3	3	3	5	5	3	4	5	6	3
Guangdong	Shaoguan	Shaoguan Yuebei people's Hospital	38	2	28	1	1	2	3	6	1	0	0	0	0	1	0	1	0	0	0	0	4	1	5	1	6	1	6	1	5	1	5	1	4	1	1	1	1	1	1	5	1	5	5	5	5	5	4
Guangdong	Shaoguan	Shaoguan Yuebei people's Hospital	357	2	36	1	1	2	3	5	1	0	0	0	0	1	1	0	0	0	0	0	3	1	1		1		3	1	3	1	3	1	1		3	1	1	6	1	3	1	1	3	3	4	3	3
Guangdong	Shaoguan	Shaoguan Yuebei people's Hospital	447	2	38	1	1	2	2	5	3	0	0	0	0	1	0	1	0	0	0	0	4	2	4	2	4	2	4	2	4	2	1		1		1	1	1	4	1	4	1	6	4	4	5	5	1
Guangdong	Shaoguan	Shaoguan Yuebei people's Hospital	719	2	28	1	1	2	2	6	2	0	0	0	0	1	0	1	1	0	0	0	5	1	5	1	1		6	1	5	1	1		1		6	6	6	5	5	5	5	5	4	4	5	4	3
Guangdong	Shaoguan	Shaoguan Yuebei people's Hospital	800	2	47	1	1	1	3	2	4	0	0	0	0	1	0	1	0	0	0	0	4	1	6	3	5	1	1		3	1	4	3	1		3	3	1	1	1	1	5	1	1	1	1	1	1
Guangdong	Shaoguan	Shaoguan Yuebei people's Hospital	816	2	28	1	1	1	3	6	1	0	0	0	0	1	0	1	1	0	0	0	3	2	5	2	6	1	5	2	5	2	6	1	4	1	5	5	1	1	1	1	6	1	1	1	1	1	5
Guangdong	Shaoguan	Shaoguan Yuebei people's Hospital	844	2	41	1	1	1	2	4	3	0	0	0	0	1	0	1	1	0	0	0	5	2	5	2	6	1	1		6	1	6	1	1		4	5	4	4	3	4	6	6	3	3	5	3	3
Guangdong	Shaoguan	Shaoguan Yuebei people's Hospital	895	2	37	1	1	1	2	5	2	0	0	0	0	1	0	1	0	0	0	0	5	1	5	1	4	1	4	1	4	3	6	3	4	1	4	4	1	1	4	4	6	1	1	1	1	1	3
Guangdong	Shaoguan	Shaoguan Yuebei people's Hospital	900	2	44	1	1	1	3	4	3	0	0	0	0	1	0	1	0	0	0	0	5	2	5	2	5	2	5	2	5	2	5	2	4	1	5	5	5	5	5	5	5	5	5	5	5	5	5
Guangdong	Shaoguan	Shaoguan Yuebei people's Hospital	1345	2	47	1	1	3	3	3	3	0	0	0	0	1	1	1	0	0	0	0	3	1	3	1	1		3	1	3	1	1		5	1	3	6	5	5	3	3	6	5	3	4	4	4	3
Guangdong	Shaoguan	Shaoguan Yuebei people's Hospital	1666	2	44	1	1	3	3	3	4	0	0	0	0	1	0	1	0	0	0	0	5	1	5	1	6	1	4	1	5	1	1		4	2	4	4	1	5	4	5	1	1	5	5	5	5	1
Guangdong	Shaoguan	Shaoguan Yuebei people's Hospital	9642	2	52	2	1	5	2	2	6	0	0	1	0	0	0	1	1	0	0	0	3	2	3	2	4	1	4	1	4	1	4	1	1		4	3	3	4	1	4	5	5	4	3	4	4	3
Guangdong	Shaoguan	Shaoguan Yuebei people's Hospital	219	1	48	2	1	2	3	2	4	0	0	0	0	1	0	1	1	0	0	0	3	1	3	1	1		1		4	1	6	1	1		1	1	1	1	1	1	1	3	1	1	1	1	1
Guangdong	Shaoguan	Shaoguan Yuebei people's Hospital	382	2	47	1	1	2	3	3	3	0	0	0	0	1	0	1	0	0	0	0	4	2	5	2	6	1	5	1	5	2	6	1	4	2	1	1	1	5	1	1	1	6	6	5	6	6	5
Guangdong	Shaoguan	Shaoguan Yuebei people's Hospital	402	2	40	1	1	2	2	4	3	0	0	0	0	1	1	1	1	1	1	1	3	2	4	2	4	2	4	2	4	2	4	2	4	1	1	1	1	5	1	4	1	6	5	4	5	6	1
Guangdong	Shaoguan	Shaoguan Yuebei people's Hospital	445	2	42	1	1	2	3	4	2	0	0	1	0	0	0	1	1	0	0	0	3	2	4	2	4	1	5	1	5	2	4	2	1		1	1	1	1	1	4	1	3	3	3	4	3	3
Guangdong	Shaoguan	Shaoguan Yuebei people's Hospital	621	2	31	1	1	2	2	6	3	0	0	0	0	1	0	1	0	0	0	0	4	1	5	1	1		6	1	4	1	1		1		3	1	1	4	1	4	1	6	6	6	6	6	5
Guangdong	Shaoguan	Shaoguan Yuebei people's Hospital	640	2	50	2	1	2	3	2	4	0	0	0	0	1	0	0	1	0	0	0	5	1	5	1	1		1		1		6	1	1		1	1	1	1	1	1	1	5	6	6	6	6	6
Guangdong	Shaoguan	Shaoguan Yuebei people's Hospital	773	2	30	1	1	1	2	6	3	0	0	0	0	1	0	1	1	0	0	0	4	2	1		1		5	1	5	2	1		1		4	5	6	1	1	1	5	1	1	1	1	1	6
Guangdong	Shaoguan	Shaoguan Yuebei people's Hospital	787	1	50	1	1	1	3	2	4	0	0	0	0	1	0	0	1	1	0	0	6	1	6	1	6	1	6	1	6	1	1		1		1	1	1	1	1	1	6	1	1	1	1	1	1
Guangdong	Shaoguan	Shaoguan Yuebei people's Hospital	1160	2	42	1	1	1	3	3	3	0	0	0	0	1	0	1	0	0	0	0	1		1		1		1		1		1		1		1	1	1	1	1	1	1	1	1	1	1	1	1
Guangdong	Shaoguan	Shaoguan Yuebei people's Hospital	1283	1	43	1	1	1	3	3	3	0	0	0	0	1	0	1	1	1	0	0	1		5	3	6	1	1		5	3	6	3	1		4	4	1	3	1	1	4	6	1	1	1	1	1
Guangdong	Shaoguan	Shaoguan Yuebei people's Hospital	1433	2	22	1	1	2	2	6	2	0	0	0	0	1	0	1	0	0	0	0	3	1	1		3	1	3	1	3	1	6	1	1		1	1	1	6	1	1	1	1	3	1	1	1	1
Guangdong	Shaoguan	Shaoguan Yuebei people's Hospital	1489	2	50	2	1	1	3	2	4	0	0	0	0	1	0	0	1	1	1	0	1		5	1	6	1	1		6	1	1		1		5	1	1	1	1	1	6	1	1	1	1	1	1
Guangdong	Shaoguan	Shaoguan Yuebei people's Hospital	1719	2	32	1	1	3	3	6	1	0	0	0	0	1	0	1	0	0	0	0	3	1	4	1	1		5	1	1		1		1		4	5	4	4	3	3	4	5	5	5	5	5	5
Guangdong	Shaoguan	Shaoguan Yuebei people's Hospital	2086	1	39	1	1	3	3	4	2	0	0	0	0	1	0	1	0	0	0	0	4	1	1		1		5	1	1		1		4	1	1	1	1	1	2	1	1	1	1	1	1	1	1
Guangdong	Shaoguan	Shaoguan Yuebei people's Hospital	9620	2	53	2	1	2	3	1	5	0	0	0	0	1	0	0	1	0	0	0	1		1		1		1		1		1		1		4	4	5	3	5	4	5	5	3	4	4	5	1
Guangdong	Shaoguan	Shaoguan Yuebei people's Hospital	9635	1	54	2	1	5	3	2	5	0	0	1	0	0	0	1	0	0	0	0	4	2	4	1	1		1		1		1		1		4	4	4	3	1	4	6	4	1	1	5	5	4
Guangdong	Shaoguan	Shaoguan Yuebei people's Hospital	9639	2	54	2	1	5	3	2	5	0	0	0	0	1	0	1	1	0	0	0	1		1		1		1		1		1		1		1	1	1	1	1	1	1	1	1	1	1	1	1
Guangdong	Shaoguan	Shaoguan Yuebei people's Hospital	9648	2	51	2	1	5	2	2	4	0	0	0	0	1	0	1	1	1	0	0	1		1		1		1		1		1		1		1	1	1	1	1	1	5	5	6	6	6	5	5
Guangdong	Shaoguan	Shaoguan Yuebei people's Hospital	9652	2	53	1	1	5	2	2	5	0	0	0	0	1	0	1	1	0	0	0	2	1	1		1		1		1		1		1		1	1	1	1	1	1	1	1	4	5	6	4	3
Guangdong	Shaoguan	Shaoguan Yuebei people's Hospital	9656	1	51	2	1	5	2	2	6	0	0	0	0	1	1	1	1	0	0	0	1		6	1	6	1	6	1	1		1		1		3	3	3	3	4	1	6	6	1	6	4	4	1
Guangdong	Shaoguan	Shaoguan Yuebei people's Hospital	9672	2	53	2	1	5	2	2	4	0	0	0	0	1	0	1	1	0	0	0	1		1		1		1		1		1		1		1	1	1	1	1	1	1	1	1	1	1	1	1
Guangdong	Shaoguan	Shaoguan Yuebei people's Hospital	9737	1	54	2	1	5	2	1	5	0	0	0	0	1	1	1	0	0	0	0	1		1		1		1		1		1		1		1	1	1	1	1	1	1	1	1	1	1	1	1
Guangdong	Shaoguan	Shaoguan Yuebei people's Hospital	9744	2	55	2	1	5	3	2	5	0	0	0	0	1	0	0	1	0	0	0	1		1		1		1		1		1		1		1	1	1	1	1	1	1	1	1	1	1	1	1
Guangdong	Shaoguan	Shaoguan Yuebei people's Hospital	10049	2	17	1	1	1	2	6	1	0	0	0	0	1	1	1	1	1	0	0	6	1	1		1		6	1	6	1	1		4	1	6	6	6	1	1	1	1	1	1	1	1	1	6
Guangdong	Yangjiang	Yangdong maternal and child health care hospital	10411	2	36	1	1	1	1	6	2	0	0	0	0	1	0	0	1	1	0	0	1		4	2	4	2	1		4	2	1		1		4	4	4	4	4	4	4	4	4	4	4	4	4
Guangdong	Yangjiang	Yangdong maternal and child health care hospital	10388	2	29	1	1	1	2	6	1	0	0	0	0	1	0	1	0	0	0	0	4	1	4	2	4	2	4	1	4	2	4	3	5	1	4	4	4	4	4	4	4	4	1	1	1	1	1
Guangdong	Yangjiang	Yangdong maternal and child health care hospital	10410	2	49	1	1	1	2	3	6	0	0	0	1	0	0	0	0	1	0	0	3	2	3	2	4	2	4	2	4	2	4	2	1		4	4	4	4	1	4	4	1	1	1	1	1	4
Guangdong	Yangjiang	Yangdong maternal and child health care hospital	10418	2	51	1	1	1	1	3	6	0	0	0	0	1	1	1	1	1	1	0	3	2	3	2	3	2	3	2	3	2	3	2	2	2	3	3	3	3	3	3	3	3	3	3	3	3	3
Guangdong	Yangjiang	Yangdong maternal and child health care hospital	10898	2	51	1	1	1	1	2	4	0	0	0	0	1	0	1	0	0	0	0	4	2	5	1	6	1	6	1	5	2	1		4	1	6	6	6	6	1	1	5	1	1	1	1	1	1
Guangdong	Yangjiang	Yangdong maternal and child health care hospital	10413	2	47	1	1	1	2	3	4	0	1	0	0	0	1	1	1	0	0	0	3	2	3	2	5	2	6	1	3	2	1		5	2	3	3	3	3	3	3	3	3	1	1	1	1	1
Guangdong	Yangjiang	Yangdong maternal and child health care hospital	10414	2	51	1	1	1	1	2	6	0	0	0	0	1	1	1	1	1	1	1	6	1	6	3	6	3	6	3	6	3	6	1	1		6	6	6	6	6	6	6	6	6	6	6	6	6
Guangdong	Yangjiang	Yangdong maternal and child health care hospital	10415	2	49	1	1	1	2	3	4	0	0	0	0	1	0	1	0	0	0	0	3	2	3	1	3	2	3	1	3	1	3	1	1		3	3	3	3	3	3	3	1	1	1	1	1	1
Guangdong	Yangjiang	Yangjiang people's Hospital	10823	2	31	1	1	1	2	6	1	0	0	0	0	1	0	1	1	0	0	0	4	1	5	2	5	2	5	2	5	2	1		1		5	5	4	5	1	4	5	1	1	1	1	1	5
Guangdong	Yangjiang	Yangjiang people's Hospital	10526	2	51	2	1	1	2	2	4	0	0	0	0	1	1	1	1	1	0	0	4	2	4	2	5	1	5	1	5	2	6	1	1		3	4	1	5	1	4	6	6	4	3	5	5	4
Guangdong	Yangjiang	Yangjiang people's Hospital	10644	2	49	1	1	1	2	3	4	0	0	1	0	0	0	1	1	1	0	0	6	1	5	1	5	1	6	1	5	1	6	1	4	1	6	6	5	6	6	6	6	1	1	1	1	1	6
Guangdong	Yangjiang	Yangjiang people's Hospital	10846	2	47	2	1	1	2	3	4	0	0	0	0	1	0	1	0	0	0	0	4	2	4	2	6	3	4	2	4	2	6	3	4	3	4	4	4	4	4	4	4	4	4	4	4	4	4
Guangdong	Yangjiang	Yangjiang people's Hospital	10441	2	44	1	1	1	2	4	6	0	0	0	0	1	0	1	1	0	1	1	4	2	4	2	5	2	1		1		1		1		4	4	5	5	1	1	4	1	1	1	1	1	4
Guangdong	Yangjiang	Yangjiang people's Hospital	10444	2	53	2	1	1	1	3	6	0	0	0	0	1	0	1	1	1	0	0	3	3	4	3	1		4	3	4	3	1		1		4	4	4	4	4	4	4	4	1	1	1	1	1
Guangdong	Yangjiang	Yangjiang people's Hospital	10446	2	54	1	1	1	2	3	6	0	0	0	0	1	1	1	1	0	0	0	3	1	4	1	1		3	1	1		1		1		3	3	4	2	1	1	1	1	1	1	1	1	1
Guangdong	Yangjiang	Yangjiang people's Hospital	10515	2	50	1	1	1	2	3	4	0	0	0	0	1	0	1	0	0	0	0	3	2	4	2	5	1	3	2	3	2	5	1	4	1	4	3	4	5	1	4	4	4	3	4	5	4	1
Guangdong	Yangjiang	Yangjiang people's Hospital	10809	2	51	2	1	1	2	2	4	0	0	1	0	0	0	1	1	0	0	0	4	2	5	2	6	1	5	2	5	2	6	3	1		6	6	6	6	1	6	6	6	5	6	6	6	6
Guangdong	Yangjiang	Yangjiang people's Hospital	10826	2	44	1	1	1	2	3	3	0	0	0	0	1	1	1	1	0	0	0	3	2	5	2	6	1	5	2	5	2	6	1	4	1	3	3	1	3	1	1	3	1	1	1	1	1	1
Guangdong	Zhaoqing	Zhaoqing first people's Hospital	11693	2	47	2	1	5	2	3	4	0	0	1	0	0	0	1	1	0	0	0	4	1	4	1	6	1	1		4	1	4	1	1		1	1	1	4	1	1	4	4	5	6	6	6	1
Guangdong	Zhaoqing	Zhaoqing first people's Hospital	11702	2	44	1	1	3	3	3	3	0	0	0	0	1	0	1	0	0	0	0	3	2	1		1		4	1	1		1		1		3	4	4	3	3	4	1	1	4	4	5	4	4
Guangdong	Zhaoqing	Zhaoqing first people's Hospital	11714	2	44	1	1	5	2	4	3	0	0	1	0	0	1	1	1	1	0	0	5	2	1		1		6	2	4	2	1		1		5	5	5	5	1	4	1	1	5	5	5	5	5
Guangdong	Zhaoqing	Zhaoqing first people's Hospital	11705	2	48	1	2	1	2	3	4	0	0	0	1	0	1	1	1	1	1	1	3	2	3	2	1		1		3	2	1		1		4	4	1	4	1	4	4	4	4	4	4	4	4
Guangdong	Zhaoqing	Zhaoqing first people's Hospital	11677	2	42	1	1	3	2	4	2	0	1	0	0	0	1	1	1	0	0	0	4	2	4	2	4	2	4	2	4	2	4	2	5	3	4	4	4	3	4	4	5	5	4	4	4	4	3
Guangdong	Zhaoqing	Zhaoqing first people's Hospital	11687	2	49	1	1	5	2	3	4	0	0	1	0	0	0	0	0	1	0	0	3	1	1		1		1		4	1	1		1		3	4	1	5	1	4	5	5	3	3	5	4	3
Guangdong	Zhaoqing	Zhaoqing first people's Hospital	11715	2	28	1	2	2	2	6	2	0	0	0	0	1	0	1	1	0	0	0	3	1	1		6	1	6	1	6	1	1		1		3	3	3	3	3	3	3	3	3	4	4	5	2
Guangdong	Zhaoqing	Zhaoqing first people's Hospital	11689	2	36	1	1	3	2	5	2	0	0	0	0	1	1	1	1	0	0	0	3	1	1		1		3	1	3	1	1		1		3	4	4	3	3	3	4	4	3	3	4	3	3
Guangdong	Zhaoqing	Zhaoqing first people's Hospital	11696	2	31	1	1	2	2	6	1	0	0	0	0	1	0	1	0	0	0	0	3	1	3	1	4	1	3	1	3	1	4	1	4	1	4	4	4	4	4	4	6	6	4	4	5	3	3
Guangdong	Zhaoqing	Zhaoqing first people's Hospital	11697	2	37	1	1	1	2	4	2	0	0	0	0	1	0	1	0	0	0	0	3	2	4	2	4	2	5	2	5	2	5	2	3	2	4	4	4	4	4	4	4	4	4	4	4	4	4
Guangdong	Zhaoqing	Zhaoqing first people's Hospital	11730	2	42	1	1	2	2	4	2	0	0	0	0	1	0	1	1	0	0	0	3	1	4	1	4	1	4	1	4	1	1		1		1	1	1	1	1	4	4	4	4	4	4	4	4
Guangdong	Zhaoqing	Zhaoqing first people's Hospital	11678	2	38	1	1	2	2	5	1	0	0	0	1	0	0	1	1	1	0	0	3	2	3	2	3	2	3	2	3	2	1		1		1	1	1	1	1	3	1	5	4	4	4	4	4
Guangdong	Zhaoqing	Zhaoqing first people's Hospital	11681	2	39	1	1	3	3	4	2	0	0	0	1	0	0	1	1	0	0	0	3	1	3	1	3	1	3	3	3	1	3	1	6	3	4	5	5	5	3	3	5	5	3	3	5	5	3
Guangdong	Zhaoqing	Zhaoqing first people's Hospital	11683	2	45	2	1	5	2	3	3	0	0	0	0	1	1	1	1	0	0	0	4	2	1		1		4	2	3	2	1		1		3	3	2	3	3	3	4	4	3	3	4	4	2
Guangdong	Zhaoqing	Zhaoqing first people's Hospital	11684	2	56	2	1	5	2	2	4	0	0	0	0	1	1	1	0	0	0	0	3	2	3	2	4	1	3	2	3	2	5	2	4	1	3	3	3	3	3	3	3	3	3	3	3	3	3
Guangdong	Zhaoqing	Zhaoqing first people's Hospital	11688	1	28	1	1	2	2	6	1	0	0	0	0	1	0	1	1	1	0	0	3	2	3	2	3	2	3	2	3	2	3	2	1		3	3	3	3	3	2	1	3	3	3	4	3	1
Guangdong	Zhaoqing	Zhaoqing first people's Hospital	11700	2	45	1	1	2	3	3	3	0	0	1	0	0	0	0	1	0	0	0	4	2	4	2	1		1		4	2	4	2	1		1	1	1	1	1	1	1	4	5	5	5	5	1
Guangdong	Zhaoqing	Zhaoqing first people's Hospital	11706	2	39	1	1	2	2	4	3	0	0	0	0	1	0	0	1	0	0	0	3	1	4	1	1		1		4	2	1		1		5	5	5	5	5	5	5	5	5	5	5	5	4
Guangdong	Zhaoqing	Zhaoqing first people's Hospital	11711	2	51	1	1	5	2	2	4	0	0	0	0	1	0	0	1	0	0	0	3	3	5	1	1		1		1		1		1		5	5	1	6	6	6	6	6	6	6	6	6	6
Guangdong	Zhaoqing	Zhaoqing first people's Hospital	11718	2	42	1	1	1	2	4	3	0	0	0	0	1	1	1	1	1	1	0	5	1	5	1	1		1		1		1		1		1	5	1	1	1	1	6	1	1	1	1	1	2
Guangdong	Zhaoqing	Zhaoqing first people's Hospital	11662	2	31	1	1	1	2	6	3	0	0	0	0	1	0	1	1	0	0	0	5	1	4	2	6	1	6	1	4	2	3	2	1		4	3	1	1	1	1	4	1	1	1	1	1	3
Guangdong	Zhaoqing	Zhaoqing first people's Hospital	11679	2	48	1	1	2	2	3	3	0	0	1	0	0	0	1	0	0	0	0	4	1	4	1	6	1	1		4	1	1		1		4	4	1	6	1	3	4	6	5	4	6	4	4
Guangdong	Zhaoqing	Zhaoqing first people's Hospital	11680	2	49	1	1	5	2	3	3	0	0	0	0	1	0	1	1	1	0	0	3	2	3	2	1		3	2	4	1	1		1		3	4	4	3	2	3	4	4	3	3	6	5	2
Guangdong	Zhaoqing	Zhaoqing first people's Hospital	11682	1	45	2	1	2	2	3	3	0	0	0	1	0	1	1	0	0	0	0	3	2	1		3	2	3	2	4	2	3	2	1		4	4	4	5	1	3	4	4	4	4	3	4	4
Guangdong	Zhaoqing	Zhaoqing first people's Hospital	11685	1	53	2	1	5	2	1	4	0	0	0	0	1	0	1	1	1	0	0	3	1	3	1	1		1		4	1	1		1		6	6	6	6	6	6	6	6	6	6	6	6	6
Guangdong	Zhaoqing	Zhaoqing first people's Hospital	11692	1	49	2	1	5	2	2	4	0	0	1	0	0	0	1	0	0	0	0	3	1	4	1	6	1	1		4	1	4	1	1		4	4	4	4	1	1	1	5	1	1	1	1	1
Guangdong	Zhaoqing	Zhaoqing first people's Hospital	11694	2	43	1	1	2	2	4	2	0	0	1	0	0	0	1	1	0	0	0	1		4	1	6	1	6	1	6	1	4	1	5	1	3	3	3	3	3	2	4	4	3	3	3	3	3
Guangdong	Zhaoqing	Zhaoqing first people's Hospital	11698	2	44	1	1	5	2	3	3	0	0	0	0	1	0	1	1	0	0	0	4	2	4	2	4	2	6	2	4	2	4	2	1		5	5	5	4	1	4	4	4	4	4	4	4	4
Guangdong	Zhaoqing	Zhaoqing first people's Hospital	11699	2	48	1	1	2	2	3	4	0	1	1	0	0	1	1	0	0	0	0	1		1		6	2	1		1		1		1		1	1	1	1	1	1	6	6	1	4	5	5	1
Guangdong	Zhaoqing	Zhaoqing first people's Hospital	11701	2	49	1	1	5	2	2	4	0	0	0	0	1	1	1	0	0	0	0	4	2	1		1		1		1		1		1		4	4	4	1	1	4	4	4	1	1	1	1	4
Guangdong	Zhaoqing	Zhaoqing first people's Hospital	11703	2	44	1	1	5	2	4	3	0	0	0	0	1	0	1	0	0	0	0	3	2	1		1		1		1		1		1		4	3	3	3	1	1	1	1	1	1	1	1	1
Guangdong	Zhaoqing	Zhaoqing first people's Hospital	11704	2	28	1	1	2	2	6	1	0	0	0	0	1	0	1	1	1	0	0	4	3	4	1	5	1	5	1	5	1	1		1		4	3	4	3	5	5	4	5	4	4	6	6	5
Guangdong	Zhaoqing	Zhaoqing first people's Hospital	11707	2	46	2	1	2	3	3	3	0	0	0	0	1	0	1	1	1	0	0	4	1	4	3	4	2	1		4	1	4	2	1		4	4	5	4	1	1	5	5	4	3	3	4	1
Guangdong	Zhaoqing	Zhaoqing first people's Hospital	11710	1	45	1	1	5	2	3	4	0	0	1	0	0	1	1	1	0	0	0	3	2	5	1	1		1		1		5	2	1		1	1	1	1	1	1	1	5	5	6	6	1	1
Guangdong	Zhaoqing	Zhaoqing first people's Hospital	11712	2	48	1	1	1	2	3	3	0	0	0	0	1	0	1	0	0	0	0	4	2	4	2	5	1	4	2	4	2	1		1		4	4	1	4	4	1	4	4	4	3	4	4	1
Guangdong	Zhaoqing	Zhaoqing first people's Hospital	11716	1	51	2	1	5	2	2	4	0	1	0	0	0	0	1	1	0	0	0	1		4	1	1		1		1		1		1		4	4	4	4	1	1	4	4	1	1	1	1	1
Guangdong	Zhaoqing	Zhaoqing first people's Hospital	11720	2	51	2	1	5	2	2	4	0	1	0	0	0	0	1	1	0	0	0	3	2	5	2	1		1		1		5	2	1		4	4	1	4	1	4	5	5	5	5	5	5	1
Guangdong	Zhaoqing	Zhaoqing first people's Hospital	11722	2	42	1	1	1	2	2	3	0	0	0	0	1	0	0	1	1	0	0	1		3	2	6	1	1		3	2	6	1	6	1	4	5	6	6	4	4	6	6	3	3	6	4	4
Guangdong	Zhaoqing	Zhaoqing first people's Hospital	11724	2	46	1	1	2	2	3	3	0	0	0	0	1	0	1	1	0	0	0	3	1	3	1	1		1		4	1	4	2	1		1	1	1	1	1	1	4	5	1	5	6	1	1
Guangdong	Zhuhai	Zhuhai maternal and child health care hospital	11796	2	53	2	1	1	1	2	6	0	0	0	0	1	0	1	1	1	0	0	1		5	1	6	1	1		6	1	6	1	5	1	6	4	4	1	1	1	6	1	1	1	1	1	1
Guangdong	Zhuhai	Zhuhai maternal and child health care hospital	10820	2	42	1	1	2	3	3	3	0	0	0	0	1	1	1	1	0	0	0	3	2	4	2	4	2	4	2	4	2	1		1		1	1	1	4	1	4	1	5	4	4	4	6	4
Guangdong	Zhuhai	Zhuhai maternal and child health care hospital	11759	1	50	2	1	1	2	2	4	0	0	0	0	1	0	1	0	0	0	0	1		6	1	6	1	1		6	1	1		1		1	1	1	1	1	1	6	1	1	1	1	1	1
Guangdong	Zhuhai	Zhuhai maternal and child health care hospital	11768	2	42	1	1	1	2	4	6	0	0	1	0	0	0	1	1	1	1	1	4	3	5	2	4	2	6	2	5	2	6	2	4	2	5	5	5	5	5	5	5	5	5	5	5	5	5
Guangdong	Zhuhai	Zhuhai maternal and child health care hospital	11775	2	46	1	1	1	2	4	6	0	0	0	0	1	1	1	0	0	0	0	6	3	6	3	1		1		6	3	6	3	1		6	5	6	5	1	1	6	1	1	1	1	1	1
Guangdong	Zhuhai	Zhuhai maternal and child health care hospital	11809	2	43	1	1	1	2	3	4	0	0	0	0	1	1	1	1	0	0	0	4	3	6	3	5	3	1		6	3	6	3	5	2	5	6	1	1	1	1	6	1	1	1	1	1	1
Guangdong	Zhuhai	Zhuhai maternal and child health care hospital	7181	2	28	1	1	2	2	6	1	0	0	0	1	0	1	1	0	0	0	0	4	2	4	2	4	2	4	2	4	2	3	2	5	1	1	4	1	5	5	5	1	5	4	5	6	5	3
Guangdong	Zhuhai	Zhuhai maternal and child health care hospital	10817	2	28	1	1	2	2	6	1	0	0	0	1	0	0	1	0	0	0	0	5	2	5	2	5	2	5	2	5	2	5	2	2	2	1	1	1	5	1	4	1	5	5	5	5	5	5
Guangdong	Zhuhai	Zhuhai maternal and child health care hospital	10818	2	54	2	1	2	1	2	6	0	0	0	0	1	0	1	1	0	0	0	3	1	1		6	1	5	1	5	1	4	1	1		5	5	5	5	6	6	6	6	5	5	5	5	5
Guangdong	Zhuhai	Zhuhai maternal and child health care hospital	10819	1	36	1	1	2	2	5	1	0	0	0	1	0	0	1	0	0	0	0	6	1	5	2	5	2	5	2	5	2	5	2	3	2	1	1	1	5	1	4	1	5	5	5	5	5	5
Guangdong	Zhuhai	Zhuhai maternal and child health care hospital	10824	2	31	1	1	2	3	5	1	0	1	0	0	0	0	1	1	0	0	0	5	2	4	2	5	2	5	2	5	2	5	2	6	3	5	1	1	4	3	4	1	5	5	5	4	4	4
Guangdong	Zhuhai	Zhuhai maternal and child health care hospital	11790	2	38	1	1	1	2	5	2	0	0	0	0	1	0	1	1	1	0	0	5	2	5	1	3	1	5	1	5	1	5	1	5	1	3	5	5	5	2	4	4	4	4	4	4	4	3
Guangdong	Zhuhai	Zhuhai maternal and child health care hospital	11797	2	48	1	1	1	2	3	6	0	0	0	1	0	1	1	1	0	0	0	5	1	6	1	6	1	6	1	6	3	6	3	1		1	1	1	1	1	1	6	1	1	1	1	1	1
Guangdong	Zhuhai	Zhuhai maternal and child health care hospital	10829	2	45	1	2	1	2	3	4	0	0	0	0	1	0	1	1	1	0	0	3	2	5	2	6	2	6	2	5	2	1		1		1	4	1	1	1	1	5	1	1	1	1	1	1
Guangdong	Zhuhai	Zhuhai maternal and child health care hospital	11766	2	44	1	1	1	2	4	6	0	0	1	0	0	0	1	1	1	0	0	1		1		1		1		1		1		1		1	1	1	1	1	1	1	1	1	1	1	1	1
Guangdong	Zhuhai	Zhuhai maternal and child health care hospital	11771	2	46	1	1	1	2	4	3	0	0	0	1	0	0	0	1	1	1	1	6	3	6	3	6	3	6	3	6	3	6	3	6	1	6	6	6	6	6	6	6	6	6	6	6	6	6
Guangdong	Zhuhai	Zhuhai maternal and child health care hospital	127	2	23	1	1	2	2	5	1	0	0	0	0	1	1	1	1	0	0	0	4	2	4	2	4	2	4	2	4	2	5	1	5	1	3	5	5	5	4	5	6	5	4	4	5	4	2
Guangdong	Zhuhai	Zhuhai maternal and child health care hospital	9796	2	50	2	1	1	3	2	4	0	0	0	0	1	0	1	1	1	0	0	1		1		1		1		5	2	6	1	1		4	3	3	3	3	3	5	4	1	1	1	1	1
Guangdong	Zhuhai	Zhuhai maternal and child health care hospital	10815	2	33	1	1	2	2	6	2	0	1	1	1	0	0	1	1	1	1	0	4	2	4	2	6	2	5	2	6	2	6	2	4	2	5	5	6	6	6	6	6	6	6	6	6	6	6
Guangdong	Zhuhai	Zhuhai maternal and child health care hospital	11805	2	41	1	1	1	2	5	6	0	0	0	0	1	0	1	0	0	0	0	3	2	4	2	1		1		4	2	1		6	3	2	3	3	1	3	3	4	1	1	1	1	1	1
Guangdong	Zhuhai	Zhuhai maternal and child health care hospital	149	2	39	1	1	2	3	5	2	0	0	0	1	0	0	1	0	0	0	0	4	1	5	1	5	1	5	1	5	1	5	1	5	1	1	1	1	6	1	6	1	6	5	5	5	5	5
Guangdong	Zhuhai	Zhuhai maternal and child health care hospital	6878	1	21	1	1	1	3	6	1	0	0	0	0	1	0	0	0	1	0	0	6	1	5	1	6	1	5	1	5	1	5	1	6	1	5	5	5	5	5	5	5	4	2	3	4	4	4
Guangdong	Zhuhai	Zhuhai maternal and child health care hospital	6941	2	29	1	1	1	2	6	1	0	0	0	0	1	0	1	1	0	0	0	5	2	6	2	6	1	6	1	6	1	6	1	4	1	6	6	6	1	1	1	6	1	1	1	1	1	1
Guangdong	Zhuhai	Zhuhai maternal and child health care hospital	6961	1	50	2	1	1	3	2	4	0	0	0	0	1	1	1	1	0	0	0	4	1	5	2	4	1	4	1	3	2	4	1	1		4	4	3	3	1	1	5	1	1	1	1	1	1
Guangdong	Zhuhai	Zhuhai maternal and child health care hospital	7111	2	29	1	1	1	2	6	1	0	0	0	0	1	0	1	1	0	0	0	5	1	6	1	6	1	5	1	6	1	6	1	5	1	3	4	4	5	3	3	6	5	3	3	3	3	3
Guangdong	Zhuhai	Zhuhai maternal and child health care hospital	9806	2	39	1	1	1	2	4	2	0	0	1	1	0	1	1	1	1	0	0	3	3	3	2	4	2	4	2	4	2	4	2	3	2	4	4	1	1	1	4	4	1	1	1	1	1	1
Guangdong	Zhuhai	Zhuhai maternal and child health care hospital	9836	2	41	1	1	1	3	4	2	0	0	0	0	1	0	0	1	0	0	0	3	1	4	2	3	2	4	2	5	2	4	2	1		1	4	4	1	1	4	5	1	1	1	1	1	1
Guangdong	Zhuhai	Zhuhai maternal and child health care hospital	11672	2	29	1	1	1	2	6	1	0	0	0	0	1	1	1	1	0	0	0	3	1	5	1	6	1	6	1	6	1	4	1	6	2	5	5	3	1	1	1	5	1	1	1	1	1	1
Guangdong	Zhuhai	Zhuhai maternal and child health care hospital	11769	2	52	1	1	1	2	2	6	0	0	1	0	0	0	1	1	0	0	0	3	2	5	2	5	2	4	2	5	1	5	2	1		5	5	5	5	5	5	5	5	5	5	5	5	5
Guangdong	Zhuhai	Zhuhai maternal and child health care hospital	11778	2	57	2	1	1	1	1	6	0	0	0	0	1	0	1	1	1	0	0	1		1		1		1		1		1		1		3	3	3	3	4	4	4	4	4	4	4	4	4
Guangdong	Zhuhai	Zhuhai maternal and child health care hospital	11779	2	50	1	1	1	2	3	6	0	0	0	0	1	0	1	0	0	0	0	2	1	1		1		1		1		1		1		1	1	1	1	1	1	1	1	1	1	1	1	1
Guangdong	Zhuhai	Zhuhai maternal and child health care hospital	11781	2	45	1	1	1	2	4	6	0	0	0	0	1	0	0	1	1	1	0	1		1		1		1		3	1	1		1		1	1	1	1	1	1	6	1	1	1	1	1	1
Guangdong	Zhuhai	Zhuhai maternal and child health care hospital	11785	2	39	1	1	1	2	5	2	0	0	0	0	1	1	1	0	0	0	0	3	1	5	2	5	2	4	2	4	2	4	2	4	2	4	4	1	1	1	4	4	1	1	1	1	1	1
Guangdong	Zhuhai	Zhuhai maternal and child health care hospital	11794	2	47	1	1	1	2	4	6	0	0	0	0	1	0	1	0	0	0	0	1		1		1		1		5	1	1		1		1	1	1	1	1	1	6	1	1	1	1	1	1
Guangdong	Zhuhai	Zhuhai maternal and child health care hospital	11800	2	52	1	1	1	1	3	6	0	0	0	0	1	0	0	1	1	0	0	4	2	6	1	6	2	1		1		1		1		1	1	1	1	1	1	6	1	1	1	1	1	1
Guangdong	Zhuhai	Zhuhai maternal and child health care hospital	123	1	21	1	1	1	3	6	1	0	0	0	0	1	1	1	0	0	0	0	4	1	5	1	5	1	5	1	5	2	6	2	6	1	4	4	5	5	5	4	5	5	4	4	5	6	5
Guangdong	Zhuhai	Zhuhai maternal and child health care hospital	308	2	46	1	1	5	3	2	4	0	0	0	0	1	0	1	0	0	0	0	1		1		1		1		1		1		1		1	1	1	1	1	5	5	5	1	5	5	5	5
Guangdong	Zhuhai	Zhuhai maternal and child health care hospital	6943	2	48	1	1	2	2	3	3	0	0	0	0	1	0	1	0	0	0	0	4	2	5	2	5	2	5	2	5	2	1		1		6	6	6	6	1	5	1	6	1	5	6	6	4
Guangdong	Zhuhai	Zhuhai maternal and child health care hospital	7103	2	49	1	1	1	2	3	6	0	0	0	0	1	0	1	0	0	0	0	1		5	2	4	1	1		5	1	1		1		1	1	1	1	1	1	1	1	1	1	1	1	1
Guangdong	Zhuhai	Zhuhai maternal and child health care hospital	7279	2	48	1	1	1	2	3	6	0	0	1	1	0	0	1	1	1	0	0	5	2	5	2	6	2	1		5	2	1		1		1	1	1	1	1	1	5	1	1	1	1	1	1
Guangdong	Zhuhai	Zhuhai maternal and child health care hospital	7373	2	49	1	1	1	3	2	4	0	0	0	0	1	1	1	0	0	0	0	4	1	5	3	6	3	1		6	3	1		1		4	4	4	3	4	4	5	5	1	1	1	1	1
Guangdong	Zhuhai	Zhuhai maternal and child health care hospital	7862	2	43	1	1	1	2	4	3	0	1	1	1	0	0	1	1	0	0	0	4	1	5	1	5	1	5	1	5	1	5	1	3	1	4	4	4	1	1	4	4	1	1	1	1	1	1
Guangdong	Zhuhai	Zhuhai maternal and child health care hospital	10763	2	46	1	1	2	3	2	3	0	0	0	0	1	0	0	1	0	0	0	1		3	2	1		1		1		3	2	1		1	1	1	1	3	3	1	3	3	3	1	1	3
Guangdong	Zhuhai	Zhuhai maternal and child health care hospital	10782	2	49	2	1	2	3	2	4	0	0	0	0	1	0	1	1	1	1	0	1		4	1	6	1	1		5	1	1		1		1	1	1	6	1	1	1	6	1	1	1	6	1
Guangdong	Zhuhai	Zhuhai maternal and child health care hospital	10791	2	27	1	1	2	2	6	1	0	0	0	0	1	0	1	0	0	0	0	6	3	6	3	6	3	6	3	6	3	6	3	6	3	6	1	1	6	1	5	1	5	5	5	5	5	3
Guangdong	Zhuhai	Zhuhai maternal and child health care hospital	10794	2	56	2	1	2	1	2	6	0	0	0	0	1	0	1	0	0	0	0	1		1		1		1		6	1	1		1		1	1	1	6	1	1	1	6	1	1	1	6	1
Guangdong	Zhuhai	Zhuhai maternal and child health care hospital	10795	2	48	2	1	2	3	3	4	0	0	0	0	1	0	1	0	0	0	0	1		3	3	6	1	5	1	3	3	4	1	1		1	1	1	3	1	3	1	6	1	3	3	3	1
Guangdong	Zhuhai	Zhuhai maternal and child health care hospital	10797	1	47	1	1	2	2	3	4	0	0	0	0	1	1	1	1	1	0	0	4	1	3	1	3	1	1		3	1	4	1	4	1	1	1	1	3	1	3	1	3	3	3	3	3	3
Guangdong	Zhuhai	Zhuhai maternal and child health care hospital	10812	2	41	1	1	1	1	4	6	0	0	0	1	0	0	1	1	1	0	0	4	1	1		1		4	1	1		1		1		4	4	4	1	1	1	4	1	1	1	1	1	1
Guangdong	Zhuhai	Zhuhai maternal and child health care hospital	10890	2	37	2	1	2	2	6	6	0	0	0	1	0	0	1	0	0	0	0	1		1		1		1		6	1	1		1		1	1	1	1	1	1	1	6	6	6	6	6	1
Guangdong	Zhuhai	Zhuhai maternal and child health care hospital	10931	2	58	2	1	2	1	1	6	0	0	0	1	0	1	0	0	0	0	0	1		1		1		1		4	2	1		1		1	1	1	1	1	1	1	4	1	1	1	1	1
Guangdong	Zhuhai	Zhuhai maternal and child health care hospital	10943	2	48	1	1	2	3	2	4	0	0	0	0	1	1	1	1	0	0	0	3	2	3	2	1		1		1		1		1		1	1	1	3	1	3	1	3	3	3	4	3	3
Guangdong	Zhuhai	Zhuhai maternal and child health care hospital	10973	2	41	1	1	2	2	4	2	0	0	1	1	0	0	1	1	1	0	0	6	1	1		6	1	1		1		1		1		1	1	1	6	1	6	1	6	6	6	6	6	3
Guangdong	Zhuhai	Zhuhai maternal and child health care hospital	11261	1	47	1	1	1	3	2	4	0	0	0	0	1	0	1	0	0	0	0	4	2	4	2	4	2	4	2	4	2	4	2	1		4	4	1	5	1	1	4	1	1	1	1	1	1
Guangdong	Zhuhai	Zhuhai maternal and child health care hospital	11335	2	49	1	1	1	2	3	6	0	0	1	0	0	0	1	0	0	0	0	1		1		1		1		4	1	1		1		1	1	1	1	1	1	1	1	1	1	1	1	1
Guangdong	Zhuhai	Zhuhai maternal and child health care hospital	11398	2	40	1	1	2	2	4	3	0	0	0	0	1	0	0	1	1	0	0	3	1	5	1	4	2	5	2	6	1	1		4	1	1	1	1	5	1	5	1	6	3	4	6	6	4
Guangdong	Zhuhai	Zhuhai maternal and child health care hospital	11497	2	49	2	1	1	3	2	4	0	1	0	0	0	0	0	1	0	0	0	5	2	1		1		1		5	2	6	1	4	1	5	5	5	5	5	5	5	5	5	5	5	5	5
Guangdong	Zhuhai	Zhuhai maternal and child health care hospital	11695	2	33	1	1	1	2	6	6	0	0	0	0	1	0	1	1	1	0	0	1		1		1		1		4	2	1		1		1	1	1	1	1	1	5	1	1	1	1	1	1
Guangdong	Zhuhai	Zhuhai maternal and child health care hospital	11764	2	58	2	1	5	1	1	6	0	0	0	0	1	1	1	1	1	0	0	1		1		1		1		1		1		1		1	1	1	1	1	1	1	1	1	1	1	1	1
Guangdong	Zhuhai	Zhuhai maternal and child health care hospital	11765	2	48	1	1	1	2	3	6	0	0	0	0	1	0	1	1	1	0	0	6	1	1		1		1		6	1	1		1		6	6	6	6	6	6	6	6	6	6	6	6	6
Guangdong	Zhuhai	Zhuhai maternal and child health care hospital	11770	2	54	2	1	1	2	1	6	1	0	0	0	0	1	1	0	0	0	0	1		1		1		1		1		1		1		1	1	1	1	1	1	1	1	1	1	1	1	1
Guangdong	Zhuhai	Zhuhai maternal and child health care hospital	11772	2	53	2	1	1	2	2	6	0	0	0	0	1	0	1	0	0	0	0	1		1		1		1		3	2	1		1		3	3	3	3	3	3	3	3	3	3	3	3	3
Guangdong	Zhuhai	Zhuhai maternal and child health care hospital	11773	2	50	2	1	1	3	2	4	0	0	0	0	1	0	1	0	0	0	0	5	2	5	3	1		1		5	3	5	3	1		1	1	1	1	1	1	6	1	1	1	1	1	1
Guangdong	Zhuhai	Zhuhai maternal and child health care hospital	11774	2	55	2	1	5	1	2	6	0	0	0	0	1	0	1	1	1	0	0	1		1		4	2	1		4	2	1		1		1	1	1	1	1	1	1	1	1	1	1	1	1
Guangdong	Zhuhai	Zhuhai maternal and child health care hospital	11777	2	56	2	1	1	1	2	6	0	0	0	0	1	0	0	1	1	0	0	3	1	3	1	3	1	3	1	4	1	1		1		3	3	3	3	3	3	3	1	1	1	1	1	1
Guangdong	Zhuhai	Zhuhai maternal and child health care hospital	11783	2	51	2	1	1	2	3	6	1	0	0	0	0	0	0	1	0	0	0	1		1		4	1	1		6	1	5	1	1		1	1	1	1	1	1	5	1	1	1	1	1	1
Guangdong	Zhuhai	Zhuhai maternal and child health care hospital	11784	2	49	1	1	5	2	3	6	0	0	0	1	0	1	1	1	0	0	0	3	2	3	2	3	2	1		3	2	1		1		3	3	3	3	1	1	3	1	1	1	1	1	1
Guangdong	Zhuhai	Zhuhai maternal and child health care hospital	11786	2	55	1	1	5	1	2	6	0	0	1	0	0	0	1	0	0	0	0	1		1		1		1		1		3	2	1		1	1	1	1	1	1	1	1	1	1	1	1	1
Guangdong	Zhuhai	Zhuhai maternal and child health care hospital	11788	2	50	2	1	1	2	3	6	1	1	1	0	0	0	1	1	0	0	0	1		1		1		1		1		1		1		1	1	1	1	1	1	1	1	1	1	1	1	1
Guangdong	Zhuhai	Zhuhai maternal and child health care hospital	11789	2	57	2	1	1	1	2	6	0	0	0	0	1	0	1	1	0	0	0	1		6	1	6	1	1		6	1	1		1		1	1	1	1	1	1	6	1	1	1	1	1	1
Guangdong	Zhuhai	Zhuhai maternal and child health care hospital	11792	2	52	2	1	1	2	3	6	0	0	0	0	1	0	1	1	0	0	0	1		4	1	6	1	1		1		1		1		1	1	1	1	1	1	6	1	1	1	1	1	1
Guangdong	Zhuhai	Zhuhai maternal and child health care hospital	11793	2	47	1	1	1	2	4	6	0	1	0	0	0	0	1	0	0	0	0	3	2	1		4	2	4	2	4	2	1		1		4	4	4	4	1	1	5	1	1	1	1	1	1
Guangdong	Zhuhai	Zhuhai maternal and child health care hospital	11798	2	45	1	1	1	2	5	6	0	1	0	1	0	0	1	1	1	0	0	1		1		1		1		1		1		1		1	1	1	1	1	1	6	1	1	1	1	1	1
Guangdong	Zhuhai	Zhuhai maternal and child health care hospital	11799	2	51	1	1	1	1	2	6	0	0	0	0	1	0	1	1	1	0	0	3	2	5	2	4	2	5	2	6	1	1		4	2	5	5	5	5	5	5	5	5	5	5	5	5	5
Guangdong	Zhuhai	Zhuhai maternal and child health care hospital	11801	2	43	1	1	1	2	5	6	0	0	0	1	0	0	1	0	0	0	0	5	1	6	1	5	1	6	1	6	1	1		1		1	1	1	1	1	1	6	1	1	1	1	1	1
Guangdong	Zhuhai	Zhuhai maternal and child health care hospital	11804	2	52	2	1	1	2	2	6	0	1	0	0	0	0	1	0	0	0	0	6	3	6	3	6	3	5	3	5	3	5	3	6	3	5	5	5	5	1	1	5	1	1	1	1	1	1
Guangdong	Zhuhai	Zhuhai maternal and child health care hospital	6937	2	55	2	2	1	2	2	6	0	0	0	0	1	0	1	1	0	0	0	5	1	3	1	6	1	1		6	3	1		1		1	1	1	1	1	1	5	1	1	1	1	1	1
Guangdong	Zhuhai	Zhuhai maternal and child health care hospital	10773	2	40	1	2	2	3	4	2	0	0	0	0	1	0	1	0	0	0	0	1		4	2	1		1		1		6	2	1		1	1	1	4	1	4	1	4	1	4	4	1	3
Guangdong	Zhuhai	Zhuhai maternal and child health care hospital	11767	2	40	1	2	1	2	4	3	0	0	0	0	1	0	1	0	0	0	0	4	1	1		4	2	1		6	1	1		1		5	5	6	1	1	5	6	1	1	1	1	1	1
Guangdong	Zhuhai	Zhuhai maternal and child health care hospital	11802	2	41	1	2	1	2	4	4	0	0	0	0	1	0	1	1	0	0	0	5	3	1		1		1		6	3	1		1		6	6	1	1	1	1	6	1	1	1	1	1	1
Guangdong	Zhuhai	Zhuhai People's Hospital	6908	2	50	1	1	2	2	2	4	0	0	1	0	0	0	1	1	0	0	0	4	2	1		1		1		3	2	1		1		1	1	1	4	1	4	1	3	4	4	5	5	4
Guangdong	Zhuhai	Zhuhai People's Hospital	7391	2	28	1	1	2	2	6	1	0	0	1	0	0	0	0	1	1	0	0	5	3	6	1	6	3	6	3	6	3	6	3	4	3	6	6	6	6	6	6	6	6	6	6	6	6	6
Guangdong	Zhuhai	Zhuhai People's Hospital	7503	2	43	1	1	2	2	4	3	0	0	0	0	1	1	1	1	0	0	0	5	3	5	3	6	1	1		5	1	1		1		1	1	1	4	1	5	1	1	5	5	5	5	6
Guangdong	Zhuhai	Zhuhai People's Hospital	6837	1	44	1	1	2	3	2	4	0	0	0	0	1	0	1	1	0	0	0	3	2	4	2	5	1	5	2	5	2	5	2	5	3	5	5	5	5	5	5	5	5	5	5	5	5	5
Guangdong	Zhuhai	Zhuhai People's Hospital	6833	1	43	1	2	2	2	3	3	0	0	1	0	0	0	1	1	0	0	0	3	2	3	2	3	2	4	2	3	2	3	2	4	2	1	1	1	1	1	1	1	3	3	3	4	4	3
Guangdong	Zhuhai	Zhuhai People's Hospital	5	2	30	1	1	2	3	6	1	0	1	1	0	0	1	1	0	0	0	0	3	1	3	1	3	1	3	1	3	1	3	1	4	1	3	5	5	3	3	3	6	6	4	3	6	4	2
Guangdong	Zhuhai	Zhuhai People's Hospital	86	2	49	2	1	2	2	2	4	0	0	1	0	0	0	1	0	0	0	0	4	1	3	1	3	1	3	1	3	1	5	1	6	1	3	6	5	3	1	3	3	3	3	3	3	5	3
Guangdong	Zhuhai	Zhuhai People's Hospital	547	2	50	2	1	2	3	2	4	0	0	0	0	1	1	1	1	1	0	0	3	2	3	1	4	1	3	1	3	1	4	1	1		1	1	1	3	1	3	1	4	3	3	3	3	3
Guangdong	Zhuhai	Zhuhai People's Hospital	6824	1	40	1	1	2	4	4	2	0	1	1	0	0	0	0	1	1	0	0	3	3	6	3	6	3	6	3	6	3	6	1	3	2	1	1	1	1	1	5	1	6	4	4	5	5	4
Guangdong	Zhuhai	Zhuhai People's Hospital	6857	2	51	2	1	2	3	2	4	0	0	0	0	1	0	1	0	0	0	0	5	1	6	1	6	1	6	3	6	3	6	3	4	3	6	6	6	6	6	6	6	6	6	6	6	6	6
Guangdong	Zhuhai	Zhuhai People's Hospital	6884	2	16	1	1	2	2	6	2	0	0	0	0	1	0	1	0	0	0	0	3	2	3	2	5	2	3	2	1		1		1		1	1	1	1	1	1	1	1	5	3	5	6	4
Guangdong	Zhuhai	Zhuhai People's Hospital	6888	2	25	1	1	2	2	6	2	0	0	1	0	0	0	1	0	0	0	0	3	2	3	2	3	1	4	1	5	1	5	1	1		3	1	1	3	1	3	1	4	3	4	1	1	3
Guangdong	Zhuhai	Zhuhai People's Hospital	11165	2	31	1	1	1	2	5	1	0	1	0	0	0	0	1	1	1	0	0	4	2	5	2	4	2	5	2	4	2	5	2	5	2	2	4	2	1	1	3	4	1	1	1	1	3	4
Guangdong	Zhuhai	Zhuhai People's Hospital	11495	2	43	1	1	5	2	4	3	0	0	0	0	1	0	1	1	0	0	0	4	2	4	2	4	2	4	2	4	2	4	2	1		4	4	4	4	4	4	4	4	3	4	6	6	4
Guangdong	Zhuhai	Zhuhai People's Hospital	18	1	36	1	1	2	3	5	2	0	0	1	0	0	0	1	1	0	0	0	3	2	3	1	3	1	4	1	3	2	1		1		3	3	1	3	1	3	1	3	3	3	3	4	3
Guangdong	Zhuhai	Zhuhai People's Hospital	20	2	36	1	1	2	3	5	2	0	0	0	0	1	0	1	1	0	0	0	4	1	5	3	4	1	6	3	5	1	5	3	5	1	4	1	1	3	4	4	1	4	4	5	5	5	5
Guangdong	Zhuhai	Zhuhai People's Hospital	96	2	49	1	1	2	3	2	4	0	0	1	0	0	0	0	1	0	0	1	1		1		1		1		5	2	6	1	1		1	1	1	1	1	1	6	6	5	6	6	6	1
Guangdong	Zhuhai	Zhuhai People's Hospital	6826	2	16	1	1	2	1	6	2	0	0	1	0	0	0	0	1	0	0	0	3	2	3	2	3	2	4	2	3	1	6	2	5	3	1	1	1	6	3	3	1	5	3	4	4	5	4
Guangdong	Zhuhai	Zhuhai People's Hospital	6849	2	48	1	1	2	3	2	4	0	0	0	0	1	1	1	0	0	0	0	4	2	6	1	4	1	6	2	5	3	1		1		5	5	5	5	5	5	6	6	5	5	6	6	5
Guangdong	Zhuhai	Zhuhai People's Hospital	6867	2	43	1	1	2	2	4	3	0	0	0	0	1	1	1	0	0	0	0	1		1		1		1		1		1		1		4	4	4	4	4	4	4	4	4	4	4	4	4
Guangdong	Zhuhai	Zhuhai People's Hospital	6871	2	46	1	1	2	2	3	3	0	0	0	0	1	0	1	0	0	0	0	4	1	5	3	1		1		6	1	6	1	1		1	1	1	5	1	5	1	6	6	6	6	6	6
Guangdong	Zhuhai	Zhuhai People's Hospital	6879	2	16	1	1	2	2	6	1	0	0	0	0	1	0	1	0	0	0	0	3	1	3	1	3	1	3	1	3	1	3	1	3	1	1	1	1	3	1	3	1	3	3	3	3	3	3
Guangdong	Zhuhai	Zhuhai People's Hospital	6928	2	33	1	1	2	2	6	1	0	1	0	0	0	0	1	1	0	0	0	5	1	6	1	6	1	6	1	6	1	6	1	5	1	1	1	1	3	1	4	1	5	5	5	6	6	5
Guangdong	Zhuhai	Zhuhai People's Hospital	6993	2	44	1	1	2	2	3	4	0	0	0	0	1	0	1	1	0	0	0	6	3	6	3	1		6	3	6	3	6	3	5	3	5	5	5	5	5	5	5	5	5	6	6	6	5
Guangdong	Zhuhai	Zhuhai People's Hospital	10881	2	44	1	1	1	2	3	3	0	0	0	0	1	0	1	0	0	0	0	3	2	3	2	1		1		5	2	4	2	1		4	4	4	4	4	4	4	1	1	1	1	1	4
Guangdong	Zhuhai	Zhuhai People's Hospital	11076	2	33	1	1	1	2	6	2	0	0	1	0	0	0	0	1	0	0	0	4	2	5	2	6	1	6	1	5	1	5	2	5	1	4	5	6	6	1	1	6	1	1	1	1	1	6
Guangdong	Zhuhai	Zhuhai People's Hospital	11263	2	28	1	1	5	1	6	3	0	0	0	1	0	0	0	0	1	0	0	4	2	3	2	5	2	4	2	4	2	4	2	3	2	4	4	3	4	6	5	5	5	5	5	6	6	5
Guangdong	Zhuhai	Zhuhai People's Hospital	11292	2	20	1	1	3	2	6	2	0	0	0	0	1	0	1	0	0	0	0	3	2	3	2	6	2	6	2	6	2	3	2	6	2	1	1	1	1	1	3	1	1	4	1	1	1	4
Guangdong	Zhuhai	Zhuhai People's Hospital	11317	2	19	1	1	1	1	6	3	0	0	0	0	1	1	1	1	0	0	0	3	2	4	2	5	1	5	2	5	2	5	2	6	2	5	6	4	5	5	5	6	6	5	5	5	6	5
Guangdong	Zhuhai	Zhuhai People's Hospital	11390	1	26	1	1	1	3	6	1	0	0	1	0	0	0	1	1	0	0	0	3	2	5	1	5	1	5	1	4	1	5	1	5	1	3	3	1	1	1	1	4	1	1	1	1	1	3
Guangdong	Zhuhai	Zhuhai People's Hospital	6831	2	50	1	2	2	3	2	4	0	0	0	0	1	0	1	0	0	0	0	1		1		1		1		1		1		6	2	1	1	1	4	1	4	1	4	4	4	4	4	4
Guangdong	Zhuhai	Zhuhai People's Hospital	11306	2	55	2	2	1	2	2	4	1	1	1	1	0	0	1	1	1	0	0	5	1	5	1	1		5	1	5	1	5	1	5	1	6	6	6	6	6	6	6	6	6	6	6	6	6
Guangdong	Zhuhai	Zhuhai Sanzao people's Hospital	11387	2	25	2	1	1	1	6	2	0	0	1	0	0	1	1	1	0	0	0	4	1	1		1		6	1	1		6	1	1		6	4	1	6	1	1	1	1	1	1	1	1	1
Guangdong	Zhuhai	Zhuhai Sanzao people's Hospital	11428	2	35	1	1	5	2	6	2	0	0	1	0	0	0	1	1	1	0	0	4	1	1		1		1		1		1		1		1	1	4	1	1	1	1	1	1	1	1	1	1
Guangdong	Zhuhai	Zhuhai Sanzao people's Hospital	29	2	40	1	1	2	2	4	3	0	0	1	0	0	0	1	0	0	0	0	3	1	3	1	1		3	1	3	1	3	1	1		1	1	1	3	1	3	1	4	3	3	3	3	3
Guangdong	Zhuhai	Zhuhai Sanzao people's Hospital	11413	2	50	2	1	2	2	2	4	0	1	0	1	0	0	1	0	0	0	0	4	1	6	1	1		6	1	6	1	1		1		1	1	1	6	6	6	1	6	6	6	6	6	6
Guangdong	Zhuhai	Zhuhai Sanzao people's Hospital	11470	2	27	1	1	1	1	6	2	0	0	1	1	0	1	1	1	1	1	0	4	3	3	3	6	3	4	3	6	3	1		5	3	1	4	1	6	1	1	6	1	1	1	1	1	1
Guangxi	Baise	Affiliated Hospital of Youjiang Medical College for Nationalities	4525	2	48	1	2	1	2	3	4	0	0	0	0	1	1	1	1	0	0	0	4	1	4	1	5	1	4	1	4	1	1		5	2	4	4	1	1	1	5	5	1	5	1	1	1	4
Guangxi	Baise	Affiliated Hospital of Youjiang Medical College for Nationalities	5234	2	34	1	2	1	2	6	1	0	0	1	0	0	1	1	1	0	0	0	4	1	6	1	4	1	3	1	5	1	5	1	3	1	3	4	3	4	1	4	6	1	1	1	1	1	4
Guangxi	Baise	Affiliated Hospital of Youjiang Medical College for Nationalities	4757	2	27	1	2	1	2	6	1	0	0	0	0	1	0	0	1	1	0	0	5	1	5	1	5	1	4	1	5	1	5	1	1		1	4	1	4	1	1	5	1	1	1	1	1	4
Guangxi	Baise	Affiliated Hospital of Youjiang Medical College for Nationalities	2132	2	49	1	2	2	2	2	4	0	0	0	0	1	1	1	1	0	0	0	3	2	5	2	1		1		1		6	2	1		6	6	1	6	1	1	1	5	6	6	6	5	1
Guangxi	Baise	Affiliated Hospital of Youjiang Medical College for Nationalities	4798	2	44	1	2	1	2	3	3	0	0	0	0	1	0	1	1	1	0	0	5	1	5	1	5	1	4	1	4	1	4	1	5	1	4	4	4	4	4	4	4	4	4	4	4	4	4
Guangxi	Baise	Baise maternal and child health care hospital	2334	2	41	1	2	2	2	4	3	0	0	0	0	1	0	1	0	0	0	0	4	1	5	1	6	1	6	1	6	1	6	1	4	1	6	6	6	6	1	6	1	6	6	6	1	1	6
Guangxi	Baise	Baise maternal and child health care hospital	2329	2	42	1	2	2	2	4	1	0	0	1	1	0	1	1	1	1	0	0	4	2	4	2	6	1	5	2	5	1	5	2	4	1	6	6	6	5	5	5	6	5	5	5	5	5	5
Guangxi	Baise	Baise maternal and child health care hospital	2368	2	41	1	2	2	2	4	2	0	0	0	0	1	0	1	0	0	0	0	4	1	4	1	5	2	6	1	5	1	5	1	4	1	5	5	5	5	5	5	5	5	5	5	5	5	5
Guangxi	Baise	Baise maternal and child health care hospital	2331	2	48	1	2	2	2	3	4	0	0	0	0	1	0	1	1	1	1	0	3	2	3	2	3	2	3	2	3	2	3	2	2	2	4	4	4	4	1	4	1	4	4	4	4	4	4
Guangxi	Baise	Baise maternal and child health care hospital	2942	2	32	1	2	2	1	6	2	0	0	0	0	1	1	1	1	1	0	0	4	2	5	2	4	2	5	2	4	2	4	3	3	2	4	4	4	4	1	4	1	4	1	4	1	1	4
Guangxi	Baise	Baise maternal and child health care hospital	2340	2	43	1	2	2	2	4	6	0	0	0	0	1	0	1	1	0	0	0	4	2	6	1	6	1	6	1	6	1	1		1		1	1	1	6	1	6	6	6	5	6	6	6	6
Guangxi	Baise	Baise maternal and child health care hospital	2343	2	34	1	2	2	2	5	2	0	0	0	0	1	0	1	1	0	0	0	4	1	5	1	5	1	5	1	5	1	6	1	4	1	3	5	3	6	1	5	6	6	5	5	1	1	6
Guangxi	Baise	Baise maternal and child health care hospital	2391	2	28	1	2	1	2	6	2	0	0	0	0	1	1	1	1	0	0	0	4	1	5	1	6	1	5	1	6	1	1		4	1	4	6	1	1	1	1	6	1	1	1	1	1	1
Guangxi	Baise	Baise maternal and child health care hospital	2398	2	29	1	2	1	2	6	2	0	0	0	0	1	1	1	1	0	0	0	3	2	6	1	6	1	6	3	6	1	6	3	6	1	3	6	1	6	1	1	6	1	1	1	1	1	1
Guangxi	Baise	Baise maternal and child health care hospital	2338	2	47	1	1	2	2	3	6	0	0	0	0	1	0	1	1	0	0	0	4	2	6	1	6	1	6	1	6	1	6	1	1		6	6	6	6	6	6	6	6	6	6	6	6	6
Guangxi	Baise	Baise maternal and child health care hospital	2349	2	47	1	1	1	2	3	3	0	0	1	1	0	0	1	1	1	0	0	3	2	3	2	3	2	3	2	4	2	4	2	2	2	3	3	1	1	1	3	4	1	1	1	1	1	1
Guangxi	Baise	Baise maternal and child health care hospital	2377	2	51	1	1	1	2	2	4	0	0	0	0	1	0	1	0	0	0	0	3	2	3	2	6	1	4	2	4	2	1		4	1	3	3	5	3	3	4	3	1	1	1	1	1	1
Guangxi	Baise	Baise maternal and child health care hospital	3359	2	47	1	1	5	2	3	6	0	0	0	0	1	0	1	1	0	0	0	6	1	6	1	6	1	6	1	6	1	6	1	4	1	6	6	6	6	6	6	6	6	6	6	6	6	6
Guangxi	Baise	Baise maternal and child health care hospital	2332	2	57	2	2	2	1	1	6	0	0	0	1	0	0	1	0	0	0	0	4	2	4	2	6	1	5	1	6	1	6	1	1		1	1	1	1	1	1	1	1	6	6	1	1	6
Guangxi	Baise	Baise maternal and child health care hospital	2335	2	56	2	2	5	1	1	6	0	0	1	0	0	0	1	0	0	0	0	3	1	1		6	1	1		1		1		1		1	1	1	6	1	4	1	6	6	6	6	6	6
Guangxi	Baise	Baise maternal and child health care hospital	2339	2	54	2	2	2	2	1	6	0	0	0	0	1	0	1	1	0	0	0	4	1	6	1	6	1	6	1	6	1	1		1		1	1	1	6	1	6	1	6	6	6	6	6	1
Guangxi	Baise	Baise maternal and child health care hospital	2342	2	46	1	2	2	2	3	6	0	0	0	1	0	0	1	1	0	0	0	4	1	4	1	6	1	4	1	6	1	1		1		1	1	1	6	1	6	1	6	1	1	1	1	1
Guangxi	Baise	Baise maternal and child health care hospital	2344	2	50	2	2	1	2	2	4	0	0	0	0	1	1	1	1	1	1	1	5	1	5	2	6	2	1		5	2	1		1		5	6	1	1	1	1	5	1	1	1	1	1	1
Guangxi	Baise	Baise maternal and child health care hospital	2381	2	44	1	2	1	2	4	3	0	0	0	0	1	0	1	0	0	0	0	4	2	4	2	5	1	1		5	1	1		5	2	4	4	4	4	1	1	6	1	1	1	1	1	1
Guangxi	Baise	Baise maternal and child health care hospital	2383	2	43	1	2	2	2	4	3	0	0	0	0	1	0	1	0	0	0	0	3	2	3	2	3	2	3	2	3	2	1		2	2	3	3	4	6	1	3	1	3	3	2	1	1	3
Guangxi	Baise	Baise maternal and child health care hospital	2429	2	25	2	2	2	1	6	6	0	0	0	0	1	1	1	0	0	0	0	6	1	1		1		1		1		1		1		1	1	1	1	1	1	1	1	1	1	1	1	1
Guangxi	Baise	Baise maternal and child health care hospital	4511	2	47	1	2	1	2	3	3	0	0	0	1	0	0	1	1	0	0	0	3	3	3	3	3	3	3	3	3	3	1		1		3	3	3	3	1	1	3	1	1	1	1	1	1
Guangxi	Baise	Baise people's Hospital	1762	2	46	1	2	2	2	3	3	0	0	0	0	1	0	1	1	1	0	0	1		3	2	6	1	5	2	6	2	5	2	1		4	4	4	4	4	4	1	4	5	5	5	5	1
Guangxi	Baise	Baise people's Hospital	1833	2	43	1	2	2	3	4	3	0	0	1	0	0	0	1	0	0	0	0	3	2	4	2	4	2	4	2	4	2	5	2	3	2	3	5	5	5	3	4	4	4	4	4	4	4	4
Guangxi	Baise	Baise people's Hospital	1854	2	37	2	1	2	2	5	2	0	0	0	0	1	1	1	1	0	0	0	4	2	4	1	4	1	4	2	4	2	4	2	5	2	4	1	1	4	1	4	1	4	4	4	4	6	4
Guangxi	Baise	Baise people's Hospital	1906	2	44	1	1	2	2	4	3	0	0	0	0	1	0	1	0	0	0	0	3	2	3	2	4	2	4	2	3	2	4	2	3	2	1	1	1	1	1	1	1	4	4	4	4	4	4
Guangxi	Baise	Baise people's Hospital	1741	2	25	1	2	2	2	6	1	0	0	0	0	1	1	0	0	0	0	0	4	1	4	1	6	1	4	1	4	1	5	1	5	1	1	1	1	1	1	3	1	6	4	4	4	3	1
Guangxi	Baise	Baise people's Hospital	1764	2	48	1	2	2	2	2	4	0	0	0	0	1	1	1	1	0	0	0	3	2	3	2	4	2	4	2	4	2	4	2	3	2	1	1	1	1	1	4	1	4	4	4	4	4	4
Guangxi	Baise	Baise people's Hospital	1866	2	37	1	2	2	3	5	2	0	0	0	0	1	0	1	0	0	0	0	3	2	5	2	5	2	5	2	6	2	1		4	3	6	3	5	3	3	3	6	6	3	5	6	3	6
Guangxi	Baise	Baise people's Hospital	2016	2	43	1	2	2	3	4	3	0	0	0	0	1	0	1	0	0	0	0	3	2	4	2	5	1	4	2	4	2	4	2	4	3	1	1	1	1	1	1	1	5	4	4	4	4	4
Guangxi	Baise	Baise people's Hospital	1900	2	52	1	1	2	2	2	4	0	0	0	1	0	0	1	1	0	0	0	5	1	5	2	6	1	1		5	1	1		1		1	1	1	1	1	1	1	4	1	6	6	6	6
Guangxi	Baise	Baise people's Hospital	1778	2	49	1	2	2	2	3	3	0	0	0	0	1	0	1	0	0	0	0	4	2	3	2	4	2	1		3	2	3	2	1		1	1	1	1	1	1	1	4	1	4	4	4	1
Guangxi	Baise	Baise people's Hospital	1817	1	44	1	2	2	2	3	3	0	0	0	0	1	0	1	0	0	0	0	3	3	3	1	4	3	4	2	5	2	5	2	1		4	4	4	4	1	4	4	6	6	6	6	6	1
Guangxi	Baise	Baise people's Hospital	1829	2	41	1	2	2	3	4	3	0	0	0	0	1	0	1	0	0	0	0	1		3	3	1		1		3	2	1		1		1	1	1	1	1	1	1	3	3	3	3	6	3
Guangxi	Baise	Baise people's Hospital	1940	2	48	2	2	2	2	3	4	0	0	0	0	1	0	0	1	0	0	0	1		1		1		1		1		6	1	1		1	1	1	1	1	1	1	1	5	1	1	1	1
Guangxi	Baise	Baise people's Hospital	1948	2	37	1	2	2	2	4	3	0	0	0	0	1	0	1	0	0	0	0	1		3	2	3	2	1		3	2	1		1		1	1	1	1	1	1	1	3	3	3	4	5	1
Guangxi	Baise	Tiandong Hospital of traditional Chinese Medicine	180	2	46	1	2	2	2	3	4	0	0	1	0	0	0	1	1	1	0	0	4	2	4	2	4	2	4	2	4	2	4	2	3	2	4	4	4	4	4	4	4	4	4	4	4	4	4
Guangxi	Baise	Tiandong Hospital of traditional Chinese Medicine	80	2	49	2	1	5	2	2	4	0	0	1	1	0	0	1	1	1	0	0	4	2	4	2	4	2	4	2	4	2	3	2	1		1	1	1	3	1	3	1	6	4	4	1	1	1
Guangxi	Baise	Tiandong Hospital of traditional Chinese Medicine	57	2	33	1	2	2	2	5	2	0	0	0	1	0	0	0	1	0	0	0	3	1	3	2	3	2	4	2	4	2	4	2	4	2	3	3	3	3	3	3	3	3	3	3	6	6	3
Guangxi	Baise	Tiandong Hospital of traditional Chinese Medicine	70	2	43	1	2	2	2	3	3	0	0	1	1	0	0	0	1	0	0	0	5	1	6	1	6	1	6	1	5	2	6	1	5	3	5	5	4	6	1	6	6	6	5	5	5	5	1
Guangxi	Baise	Tiandong Hospital of traditional Chinese Medicine	76	2	46	1	2	2	2	3	3	0	0	0	0	1	0	1	1	1	0	0	4	2	5	2	5	2	6	1	5	2	5	2	1		1	1	1	1	1	1	1	1	6	5	1	1	1
Guangxi	Baise	Tiandong Hospital of traditional Chinese Medicine	148	2	49	1	1	2	2	3	4	0	0	0	0	1	0	0	1	0	0	0	3	2	4	2	4	2	5	2	3	2	1		1		1	1	1	3	3	3	1	3	1	1	1	1	1
Guangxi	Baise	Tiandong Hospital of traditional Chinese Medicine	235	2	43	1	1	2	2	4	3	0	0	1	0	0	0	1	1	0	0	0	3	2	3	2	3	2	4	1	4	2	1		1		3	1	1	3	1	3	1	3	2	2	1	1	1
Guangxi	Baise	Tiandong Hospital of traditional Chinese Medicine	68	2	48	2	2	2	2	3	4	0	0	0	0	1	0	0	1	0	0	0	4	1	3	1	5	1	4	1	4	1	1		1		5	5	1	6	1	4	1	4	4	4	1	1	1
Guangxi	Baise	Tiandong Hospital of traditional Chinese Medicine	74	2	46	1	2	2	2	3	3	0	0	0	0	1	1	1	1	0	0	0	5	2	5	2	5	1	1		4	2	1		1		3	3	3	6	1	4	1	6	5	6	1	1	1
Guangxi	Baise	Tiandong Hospital of traditional Chinese Medicine	94	2	25	1	2	2	1	6	2	0	1	1	0	0	0	0	0	0	0	1	4	2	6	2	6	2	1		6	2	6	2	4	2	6	6	6	6	6	6	6	6	6	6	6	6	6
Guangxi	Baise	Tianlin Hospital of traditional Chinese Medicine	2655	2	47	1	1	2	2	3	3	0	0	0	0	1	0	1	1	0	0	0	4	1	6	1	6	1	6	1	4	3	5	1	4	1	6	6	6	6	6	6	6	6	6	6	6	6	6
Guangxi	Baise	Tianlin Hospital of traditional Chinese Medicine	3149	2	34	1	2	2	1	6	4	0	0	1	0	0	0	1	0	0	0	0	4	2	3	2	3	2	3	2	3	2	3	2	2	2	2	2	2	2	2	2	2	2	3	6	6	6	6
Guangxi	Baise	Tianlin Hospital of traditional Chinese Medicine	3097	2	51	2	2	5	2	2	6	0	0	0	0	1	1	1	1	0	0	0	6	1	1		1		1		1		1		1		6	6	6	3	5	5	5	5	6	6	6	6	6
Guangxi	Baise	Tianlin Hospital of traditional Chinese Medicine	3157	2	34	1	2	2	2	5	2	0	0	1	0	0	0	1	0	0	0	0	3	1	6	1	6	1	6	1	6	1	6	2	6	2	1	1	1	1	1	1	1	1	2	2	2	2	2
Guangxi	Baise	Tianlin Hospital of traditional Chinese Medicine	3839	1	50	1	1	5	2	2	4	0	0	1	0	0	0	1	0	0	0	0	5	1	1		1		1		4	1	1		1		1	1	1	1	1	1	1	1	1	1	1	1	1
Guangxi	Baise	Tianlin Hospital of traditional Chinese Medicine	3064	1	37	1	2	5	2	5	3	0	0	1	0	0	0	0	1	0	0	0	4	1	1		6	2	1		5	2	1		4	2	1	1	1	1	1	1	1	1	1	1	1	1	1
Guangxi	Baise	Tianlin Hospital of traditional Chinese Medicine	3143	1	55	2	2	5	2	2	6	0	0	1	0	0	1	1	1	1	1	1	1		1		1		1		1		1		1		1	1	1	1	1	1	1	1	1	1	1	1	1
Guangxi	Baise	Tianlin Hospital of traditional Chinese Medicine	3144	2	51	2	2	5	2	2	4	0	1	0	0	0	0	1	1	1	1	1	1		1		3	3	1		3	3	1		5	3	3	3	3	3	2	2	2	2	2	2	3	3	2
Guangxi	Baise	Tianlin Hospital of traditional Chinese Medicine	3170	2	36	1	2	5	2	1	4	0	0	1	0	0	0	1	0	0	0	0	6	1	6	1	6	1	6	1	6	1	6	1	1		6	6	6	6	1	1	1	1	6	6	6	6	6
Guangxi	Baise	Tianlin Hospital of traditional Chinese Medicine	3187	2	57	2	2	5	1	2	4	0	0	1	0	0	0	1	1	1	0	0	1		1		3	2	1		1		1		1		1	1	1	1	1	1	1	1	1	1	1	1	1
Guangxi	Baise	Tianlin Hospital of traditional Chinese Medicine	3313	2	53	1	2	5	2	2	6	0	0	0	0	1	0	1	0	0	0	0	5	2	1		1		1		4	2	1		1		4	5	5	5	1	1	1	1	1	1	1	1	1
Guangxi	Beihai	Beihai Hospital of traditional Chinese Medicine	260	2	26	1	1	2	2	6	2	0	0	0	0	1	0	1	1	0	0	0	6	1	4	2	6	1	6	1	6	3	6	1	5	3	4	6	6	6	6	6	5	6	6	6	6	6	6
Guangxi	Beihai	Beihai Hospital of traditional Chinese Medicine	92	2	43	1	1	2	2	4	3	0	0	0	0	1	0	1	1	0	0	0	3	2	4	2	6	2	4	2	4	2	4	2	5	1	3	3	3	3	1	3	3	3	4	3	1	3	3
Guangxi	Beihai	Beihai Hospital of traditional Chinese Medicine	71	2	44	1	1	2	2	3	3	0	0	0	0	1	0	1	1	0	0	0	5	1	5	2	5	3	5	3	5	3	5	3	5	2	5	5	6	5	5	5	5	5	5	5	5	6	5
Guangxi	Beihai	Beihai Hospital of traditional Chinese Medicine	21	2	37	1	1	5	2	5	2	0	0	1	0	0	0	1	1	0	0	0	3	2	3	2	6	1	3	1	3	1	4	2	5	2	3	3	1	4	1	3	3	3	3	3	1	1	3
Guangxi	Beihai	Beihai Hospital of traditional Chinese Medicine	52	2	42	1	1	2	2	4	3	0	0	0	0	1	0	1	1	0	0	0	3	1	1		1		1		1		1		1		1	1	1	1	1	4	3	4	1	4	1	1	3
Guangxi	Beihai	Beihai Hospital of traditional Chinese Medicine	58	2	38	1	1	1	2	5	3	0	0	1	0	0	0	1	0	0	0	0	3	1	5	1	5	1	4	1	4	1	4	1	3	1	3	3	3	3	1	3	4	4	1	4	1	1	3
Guangxi	Beihai	Beihai Hospital of traditional Chinese Medicine	63	2	46	1	1	2	2	3	3	0	0	0	0	1	0	1	0	0	0	0	3	1	3	1	6	1	6	1	4	1	5	1	4	1	1	5	1	4	1	5	3	3	5	5	1	4	4
Guangxi	Beihai	Beihai Hospital of traditional Chinese Medicine	112	2	42	1	1	2	3	3	3	0	0	0	0	1	0	1	0	0	0	0	4	1	6	1	4	1	5	1	4	1	4	1	3	1	4	4	4	4	5	5	5	5	5	5	1	1	5
Guangxi	Beihai	Beihai Hospital of traditional Chinese Medicine	39	2	45	2	2	2	2	2	4	0	0	0	0	1	0	1	1	1	0	0	4	1	3	2	1		5	1	5	1	1		1		3	3	3	3	3	3	3	3	3	3	3	3	3
Guangxi	Beihai	Beihai maternal and child health care hospital	4702	2	54	2	1	1	1	3	6	0	0	0	0	1	0	1	0	0	0	0	6	3	6	3	6	3	6	3	6	3	6	3	4	3	6	6	6	6	6	6	6	6	6	6	6	6	6
Guangxi	Beihai	Beihai maternal and child health care hospital	5003	1	35	1	1	1	2	5	3	0	0	0	0	1	0	1	1	1	0	0	1		6	1	6	1	6	1	6	1	1		1		6	6	6	6	1	1	6	6	1	1	1	1	1
Guangxi	Beihai	Beihai maternal and child health care hospital	5110	2	52	1	1	5	1	3	6	0	0	0	0	1	0	0	1	0	0	0	1		6	2	1		1		1		6	2	1		1	1	1	1	1	2	6	6	1	1	1	1	1
Guangxi	Beihai	Beihai maternal and child health care hospital	5439	2	29	1	1	1	2	6	3	0	0	0	0	1	0	1	1	1	0	0	5	3	1		6	3	6	3	6	3	1		1		4	4	1	1	1	1	6	6	1	1	1	1	1
Guangxi	Beihai	Beihai maternal and child health care hospital	4584	2	48	1	1	1	2	3	6	0	0	0	0	1	0	0	1	0	0	0	5	1	6	1	6	1	6	1	6	1	6	1	5	1	5	5	5	5	6	6	6	6	6	6	6	6	6
Guangxi	Beihai	Beihai maternal and child health care hospital	4602	2	49	1	1	5	1	3	6	0	0	0	0	1	0	0	1	1	1	0	1		1		6	3	1		6	3	1		5	3	4	4	4	4	1	1	6	6	6	6	6	6	6
Guangxi	Beihai	Beihai maternal and child health care hospital	4639	2	44	1	1	1	2	3	4	0	1	0	0	0	0	0	1	1	0	0	3	3	6	1	6	1	6	1	6	3	6	1	6	1	4	4	4	4	4	4	6	6	6	6	6	6	6
Guangxi	Beihai	Beihai maternal and child health care hospital	4645	2	44	1	1	1	2	3	6	0	0	1	0	0	1	1	1	0	0	0	2	1	6	1	6	1	6	1	6	1	6	1	4	1	6	6	6	6	6	6	6	6	6	6	6	6	6
Guangxi	Beihai	Beihai maternal and child health care hospital	4723	2	43	1	1	1	2	3	6	0	0	1	1	0	1	0	0	1	1	0	6	1	1		1		1		1		1		1		5	5	5	5	5	5	5	5	1	1	1	1	1
Guangxi	Beihai	Beihai maternal and child health care hospital	4816	2	28	1	1	5	1	6	6	0	0	0	1	0	0	1	1	0	0	0	1		5	3	1		1		6	3	1		1		4	4	4	4	4	4	4	4	4	4	4	4	4
Guangxi	Beihai	Beihai maternal and child health care hospital	4895	2	50	2	1	5	1	3	6	0	0	0	0	1	0	0	1	0	0	0	6	3	6	3	6	3	6	3	6	3	6	3	4	3	6	6	6	6	6	6	6	6	6	6	6	6	6
Guangxi	Beihai	Beihai maternal and child health care hospital	4941	2	31	1	1	1	2	6	2	0	0	0	0	1	0	1	0	0	0	0	6	1	6	1	6	1	6	1	6	1	6	1	4	1	6	5	6	6	6	6	6	5	6	6	6	6	5
Guangxi	Beihai	Beihai maternal and child health care hospital	5025	2	36	1	1	1	2	5	6	0	0	0	0	1	1	1	0	0	0	0	3	1	6	1	6	1	6	1	6	3	6	3	4	1	6	6	6	6	6	6	6	6	6	6	6	6	6
Guangxi	Beihai	Beihai maternal and child health care hospital	5705	2	54	1	1	5	1	2	6	0	0	0	1	0	0	1	1	1	0	0	1		6	3	6	1	1		6	3	1		1		1	1	1	1	1	1	5	6	1	1	1	1	5
Guangxi	Beihai	Beihai maternal and child health care hospital	4669	2	49	1	1	1	1	3	6	0	0	0	1	0	1	0	0	0	0	0	1		1		1		1		6	1	1		1		6	6	6	6	6	6	6	6	6	6	6	6	6
Guangxi	Beihai	Beihai maternal and child health care hospital	4704	2	38	1	1	1	1	5	6	0	0	0	1	0	1	0	0	0	0	0	1		6	1	1		1		6	1	6	1	1		6	6	6	6	6	6	6	6	6	6	6	6	6
Guangxi	Beihai	Beihai maternal and child health care hospital	4766	2	44	1	1	1	2	3	6	0	0	0	1	0	1	1	1	1	0	0	4	1	6	1	6	1	6	1	6	1	6	1	4	1	5	5	6	6	5	6	6	5	6	6	6	6	6
Guangxi	Beihai	Beihai maternal and child health care hospital	4659	2	50	2	1	1	1	3	6	0	0	0	0	1	1	1	1	1	0	0	3	2	5	2	5	2	4	2	6	3	6	3	5	2	5	5	5	5	5	5	4	4	6	6	4	5	5
Guangxi	Beihai	Beihai maternal and child health care hospital	4680	2	38	1	1	5	2	6	6	0	0	0	0	1	0	1	0	0	0	0	4	1	6	1	6	1	6	1	2	1	6	1	4	1	4	4	4	4	4	4	6	6	3	4	4	4	4
Guangxi	Beihai	Beihai maternal and child health care hospital	4720	2	56	1	1	1	2	2	6	0	1	0	1	0	1	1	1	1	1	1	4	3	4	1	3	1	4	1	4	1	4	1	5	1	6	6	6	6	6	6	6	6	6	6	6	6	6
Guangxi	Beihai	Beihai maternal and child health care hospital	5768	2	44	1	1	5	1	4	6	0	1	0	1	0	0	1	1	0	0	0	3	3	4	1	6	3	1		1		1		1		4	6	6	6	6	6	6	6	6	6	6	6	6
[truncated: 9,807 more rows]
[truncated: 22 more columns]

## Sheet: Codes for responses
Detailed responses to the questionnaire
Codes	Hospitals	Provinces	Cities	Regional level	Hospital level	Hospital property	Gender	Marital status	Nationality	Major	Educational level	Working years	title	Epidemic work 1	Epidemic work 2	Epidemic work 3	Epidemic work 4	Epidemic work 5	The most severe month of the epidemic 1	The most severe month of the epidemic 2	The most severe month of the epidemic 3	The most severe month of the epidemic 4	The most severe month of the epidemic 5	The most severe month of the epidemic 6	outpatient amount	Subsequent changes in outpatient amount	surgery amount	Subsequent changes in surgery amount	department consultation	Subsequent changes in department consultation	Outpatient appointment	Subsequent changes in outpatient appointment	hospitalization arrangement	Subsequent changes in hospitalization arrangement	Emergency	Subsequent changes in emergency	Network consultation	Subsequent changes in network consultation	impact of the epidemic	Impact of the epidemic: ... dichotomy	Professional web conference	Subsequent changes in professional web conference	Increase training	... dichotomy
0														not participated	not participated	not participated	not participated	directly participated in medical work related to novel coronavirus pneumonia	Not January	Not February	not March	not April	not May	not June
1	Anqing Third People's Hospital (anqing Red Cross Hospital)	Anhui	Anqing	Number of beds<10,000	First-level hospital	general Hospital	male	married	Han	obstetrics	Less than undergraduate	Less than 1 year	Chief Physician	directly participated in the treatment of patients with novel coronavirus pneumonia as a foreign support force	directly participated in the treatment of patients with novel coronavirus pneumonia as a local medical force	Participated in emergency and fever emergency work	Participated in local or foreign nucleic acid testing work	Not directly participated in medical work related to novel coronavirus pneumonia	January	February	March	April	May	June	Not involved in my work, not clear	Return to the level before the epidemic	Not involved in my work, not clear	Return to the level before the epidemic	Not involved in my work, not clear	Return to the level before the epidemic	Not involved in my work, not clear	Return to the level before the epidemic	Not involved in my work, not clear	Return to the level before the epidemic	Not involved in my work, not clear	Return to the level before the epidemic	Not involved in my work, not clear	Return to the level before the epidemic	Not involved in my work, not clear	decreased	Not involved in my work, not clear	Return to the level before the epidemic	need	decreased
2	Anqing first people's Hospital	Beijing	Chizhou	Number of beds: 10,000-30,000	Secondary hospital	Specialist hospital	female	unmarried	other	Gynecology	Undergraduate	1-5 years	Deputy Chief Physician												Stop all	Less than before the epidemic	Stop all	Less than before the epidemic	Stop all	Less than before the epidemic	Stop all	Less than before the epidemic	Stop all	Less than before the epidemic	Stop all	Less than before the epidemic	Reduce by more than 50%	Less than before the epidemic	Stop all	no change	Reduce by more than 50%	Less than before the epidemic	not need	Unchanged or increased
3	Anqing textile hospital	Fujian	Chuzhou	Number of beds> 30,000	Tertiary hospital					Reproductive endocrine	master's degree	6-10 years	Attending physician												Reduce by more than 50%	More than before the epidemic	Reduce by more than 50%	More than before the epidemic	Reduce by more than 50%	More than before the epidemic	Reduce by more than 50%	More than before the epidemic	Reduce by more than 50%	More than before the epidemic	Reduce by more than 50%	More than before the epidemic	Less than 50% reduction	More than before the epidemic	Reduce by more than 50%		Less than 50% reduction	More than before the epidemic
4	Anqing Municipal Hospital (anqing hospital)	Gansu	Fuyang							family planning	MD	11-15 years	Resident												25%-50% reduction		25%-50% reduction		25%-50% reduction		25%-50% reduction		25%-50% reduction		25%-50% reduction		No change		25%-50% reduction		No change
5	Taihu County People's Hospital	Guangdong	Huainan							No distinction		16-20 years	other												Less than 25% reduction		Less than 25% reduction		Less than 25% reduction		Less than 25% reduction		Less than 25% reduction		Less than 25% reduction		Less than 50% increase		Less than 25% reduction		Less than 50% increase
6	Chizhou Second People's Hospital	Guangxi	Maanshan									More than 20 years													No change		No change		No change		No change		No change		No change		Increase by more than 50%		No change		Increase by more than 50%
7	Chizhou people's Hospital	Guizhou	Beijing																						increase		increase		increase		increase		increase		increase				increase
8	Chizhou Hospital of traditional Chinese Medicine	Hainan	Nanping
9	Dongzhi Hospital of traditional Chinese Medicine	Hebei	Ningde
10	Jiuhuashan people's Hospital	Henan	Putian
11	Chuzhou first people's Hospital	Heilongjiang	Sanming
12	People's Hospital of Langya District, Chuzhou City	Hubei	Zhangzhou
13	Laian County Hospital of traditional Chinese Medicine	Hunan	Baiyin
14	Funan County Hospital	Jilin	Lanzhou
15	Fuyang people's Hospital	Jiangsu	Qingyang
16	Fuyang Hospital of traditional Chinese Medicine	Jiangxi	Tianshui
17	Linquan people's Hospital	Liaoning	Wuwei
18	Fengtai people's Hospital	Inner Mongolia	Zhangye
19	Fengtai Hospital of traditional Chinese Medicine	Ningxia	Guangzhou
20	Huainan Second People's Hospital	Qinghai	Ji eyang
21	Huainan first people's Hospital	Shandong	Shaoguan
22	Huainan Hospital of traditional Chinese Medicine	Shanxi	Yangjiang
23	Huainan Xinhua Hospital	Shaanxi	Zhaoqing
24	Dangtu people's Hospital	Shanghai	Zhuhai
25	Ma'anshan maternal and child health care hospital	Sichuan	Baise
26	Beijing Chaoyang Guanghua hospital	Tianjin	Beihai
27	Beijing Fengtai Hospital	Tibe	Chongzuo
28	Beijing Jishuitan Hospital (Fourth Affiliated Hospital of Peking University, Jishuitan Hospital, Fourth Clinical Medical College of Peking University)	Xinjiang	Liuzhou
29	Beijing Jingmei Group General Hospital	Yunnan	Wuzhou
30	Beijing Changping District Hospital	Zhejiang	Yulin
31	Beijing Chuiyangliu hospital (Beijing minimally invasive hospital)	Chongqing	Anshun
32	Beijing Sixth Hospital		Bijie
33	Beijing Haidian Hospital		Guiyang
34	Beijing Hui people's Hospital		Liupanshui
35	Beijing pulen hospital (Beijing Fourth Hospital)		Tongren
36	Tongzhou District Second Hospital of Beijing		Zunyi
37	Beijing integrated traditional Chinese and Western Medicine Hospital		Danzhou
38	Peking Union Medical College Hospital		Haikou
39	Beijing Cancer Hospital (School of oncology, Peking University, Beijing Institute of cancer prevention and treatment)		Sanya
40	Miyun maternal and child health care hospital		Baoding
41	Yuquan Hospital of Tsinghua University (the Second Affiliated Hospital of Tsinghua University)		Cangzhou
42	Fuxing Hospital Affiliated to Capital Medical University		Chengde
43	Xuanwu Hospital Affiliated to Capital Medical University		Handan
44	Yanqing County Hospital		Qinhuangdao
45	China Japan Friendship Hospital		Xingtai
46	Nanping First Hospital		Anyang
47	Nanping Hospital of traditional Chinese Medicine		Jiaozuo
48	Songxi maternal and child health care hospital		Luoyang
49	Wuyishan Municipal Hospital		Luohe
50	Ningde Mindong hospital		Sanmenxia
51	Putian people's Hospital		Xinxiang
52	Putian Chengxiang District Hospital		Daqing
53	Putian First Hospital		Harbin
54	Affiliated Hospital of Putian University		Jiamusi
55	Xianyou maternal and child health care hospital		Shuangyashan
56	Xianyou County Hospital		Suihua
57	Mingxi County Hospital		Yichun
58	Sanming Second Hospital		Ezhou
59	Sanming First Hospital		Huangshi
60	Sanming Hospital of traditional Chinese Medicine		Jingmen
61	Shaxian maternal and child health care hospital		Suizhou
62	Yongan maternal and child health care hospital		Xiangyang
63	Zhangzhou Hospital of Fujian Province		Xiaogan
64	Zhangzhou Longwen hospital		Chenzhou
65	Zhangzhou Hospital of traditional Chinese Medicine		Hcngyang
66	Jingtai Hospital of traditional Chinese Medicine		Yiyang
67	General Hospital of Jingyuan Coal Industry Co., Ltd		Zhangjiajie
68	Jingyuan Hospital of traditional Chinese Medicine		Changsha
69	Gansu Provincial People's Hospital		Zhuzhou
70	Lanzhou first people's Hospital		Baishan
71	Yuzhong maternal and child health care hospital		Liaoyuan
72	Qingyang maternal and child health care hospital		Siping
73	Qingyang people's Hospital		Tonghua
74	Qingyang Hospital of traditional Chinese Medicine		Changchun
75	Xifeng District People's Hospital		Lianyungang
76	Zhenyuan Second People's Hospital		Nanjing
77	Tianshui Second People's Hospital		Taizhou
78	Tianshui Fourth People's Hospital		Wuxi
79	Tianshui maternal and child health care hospital		Suqian
80	Tianshui Railway Hospital		Yancheng
81	Minqin people's Hospital		Jiujiang
82	Tianzhu people's Hospital		Nanchang
83	Wuwei people's Hospital		Pingxiang
84	Wuwei Cancer Hospital		Xinyu
85	Gaotai people's Hospital		Yingtan
86	Shandan people's Hospital		Chaoyang
87	Zhangye maternal and Child Health Hospital		Dalian
88	Zhangye people's Hospital		Fuxin
89	Guangdong maternal and child health care hospital		Yingkou
90	Xinhua Hospital, Huadu District, Guangzhou		Bayannur
91	Shahe people's Hospital of Tianhe District, Guangzhou		Baotou
92	The First Affiliated Hospital of Guangzhou Medical College		Chifeng
93	JieXi people's Hospital		Hohhot
94	Lihu Central Hospital of Puning City, Jieyang City		Tongliao
95	Puning maternal and child health care hospital		Wuhai
96	Puning people's Hospital		Guyuan
97	Lechang Hospital of traditional Chinese Medicine		Shizuishan
98	Qujiang maternal and child health care hospital		Wuzhong
99	Shaoguan first people's Hospital		Yinchuan
100	Shaoguan Yuebei people's Hospital		Zhongwci
101	Shaoguan Hospital of traditional Chinese Medicine		Haibei
102	Yangdong maternal and child health care hospital		Haidong
103	Yangjiang people's Hospital		Hainan
104	Zhaoqing first people's Hospital		Haixi
105	Zhuhai maternal and child health care hospital		Xining
106	Zhuhai People's Hospital		Yushu
107	Zhuhai Sanzao people's Hospital		Jinan
108	Baise maternal and child health care hospital		Liaocheng
109	Baise people's Hospital		Qingdao
110	Tiandong Hospital of traditional Chinese Medicine		Tai'an
111	Tianlin Hospital of traditional Chinese Medicine		Zaozhuang
112	Affiliated Hospital of Youjiang Medical College for Nationalities		Zibo
113	Beihai Second People's Hospital		Datong
114	Beihai maternal and child health care hospital		Jincheng
115	Beihai people's Hospital		Lin fen
116	Beihai Hospital of traditional Chinese Medicine		Lvliang
117	Chongzuo people's Hospital		Xinzhou
118	Chongzuo Hospital of traditional Chinese Medicine		Yangquan
119	Fushui maternal and child health care hospital		Ankang
120	Liuzhou people's Hospital of Guangxi Zhuang Autonomous Region		Shangluo
121	Cenxi maternal and child health care hospital		Weinan
122	Mengshan maternal and child health care hospital		Xi'an
123	Wuzhou Red Cross Hospital		Yan'an
124	Wuzhou people's Hospital		Yulin
125	Bobai people's Hospital		Shanghai
126	Yulin first people's Hospital		Chengdu
127	Anshun maternal and child health care hospital		Deyang
128	Anshun people's Hospital		Guang'an
129	Pingba Hospital of traditional Chinese Medicine		Meishan
130	Zhenning people's Hospital		Mianyang
131	Bijie district hospital		Ya'an
132	Bijie Hospital of traditional Chinese Medicine		Tianjin
133	Dafang people's Hospital		Qamdo
134	Qianxinan people's Hospital		Lasa
135	Qianxi people's Hospital		Linzhi
136	Weining people's Hospital		Naqu
137	Guiyang first people's Hospital		Xigaze
138	Guiyang Yunyan District People's Hospital		Shannan
139	The First Affiliated Hospital of Guiyang University of traditional Chinese Medicine		Altay
140	Guizhou electric power staff hospital		Hami
141	Guizhou Wanjiang hospital		Karamay
142	Qingzhen Hospital of traditional Chinese Medicine		Shihezi
143	Liupanshui people's Hospital		Turpan
144	Liuzhi Mining Bureau General Hospital		Urumqi
145	Shuicheng Mining Group General Hospital		Kunming
146	Shuicheng people's Hospital		Lincang
147	General Hospital of shuikuang group		Pu'er
148	Zhongshan People's Hospital		Qujing
149	Dejiang people's Hospital		Yuxi
150	Tongren people's Hospital		Zhaotong
151	Tongren Hospital of traditional Chinese Medicine		Jiaxing
152	Wanshan Hospital of the people's special zone		Jinhua
153	Yuping people's Hospital		Lishui
154	Chishui people's Hospital		Quzhou
155	Zunyi fire hospital		Wenzhou
156	Zunyi Hospital of traditional Chinese Medicine		Zhoushan
157	Zunyi Xiangjiang hospital		Chongqing
158	Affiliated Hospital of Zunyi Medical College
159	Danzhou first people's Hospital
160	Hainan state owned Xipei Farm Hospital
161	Haikou maternal and child health care hospital
162	Hainan Provincial People's Hospital
163	Hainan Hospital of traditional Chinese Medicine
164	The third people's Hospital of Hainan Province
165	Sanya Hospital of Hainan agricultural reclamation
166	Sanya maternal and child health care hospital
167	Sanya people's Hospital
168	Sanya Hospital of traditional Chinese Medicine
169	Baoding construction hospital
170	Baoding First Hospital
171	Baoding first Central Hospital
172	Baoding maternal and child health care hospital
173	Quyang County Hospital
174	Tang County Maternal and child health care hospital
175	Cangzhou people's Hospital
176	Cangzhou Central Hospital
177	Cangzhou Hospital of traditional Chinese Medicine
178	Nanpi people's Hospital
179	Qingxian maternal and child health care hospital
180	Chengde maternal and child health care hospital
181	Chengde Central Hospital
182	Chengde Hospital of traditional Chinese Medicine
183	Affiliated Hospital of Chengde Medical College
184	Fengning maternal and child health care hospital
185	Longhua maternal and child health care hospital
186	Cixian maternal and child health care hospital
187	Handan fourth hospital
188	Handan First Hospital
189	Handan Central Hospital
190	Wu'an hospital
191	Changli maternal and child health care hospital
192	Changli people's Hospital
193	Lulong maternal and child health care hospital
194	Qinhuangdao First Hospital
195	Qinhuangdao maternal and child health care hospital
196	Qinhuangdao railway hospital
197	Julu County Hospital
198	Renxian Hospital of traditional Chinese Medicine
199	Shahe hospital
200	Xinhe Hospital of traditional Chinese Medicine
201	Xingtai people's Hospital
202	Anyang Third People's Hospital
203	Anyang maternal and child health care hospital
204	Anyang Hospital of traditional Chinese Medicine
205	Huaxian Central Hospital
206	Neihuang Hospital of traditional Chinese Medicine
207	Jiaozuo Second People's Hospital
208	Jiaozuo Fifth People's Hospital
209	Jiaozuo Hospital of traditional Chinese Medicine
210	Mengzhou maternal and child health care hospital
211	Shanyang maternal and child health care hospital
212	Luoyang Second People's Hospital
213	Luoyang Second Hospital of traditional Chinese Medicine
214	Luoyang Third People's Hospital (Luoyang Railway Central Hospital)
215	Luoyang first people's Hospital
216	Yichuan Hospital of traditional Chinese Medicine
217	Linying people's Hospital
218	Luohe Third People's Hospital (Luohe maternal and child health care hospital)
219	Luohe first people's Hospital
220	Luohe Central Hospital
221	Luohe Hospital of traditional Chinese Medicine
222	Wuyang people's Hospital
223	Lushi County Hospital of traditional Chinese Medicine
224	Mianchi County Hospital of traditional Chinese Medicine
225	Sanmenxia people's Hospital
226	Sanmenxia Central Hospital
227	Fengqiu maternal and child health care hospital
228	Xinxiang first people's Hospital
229	Xinxiang maternal and child health care hospital
230	Xinxiang Railway Hospital
231	The First Affiliated Hospital of Xinxiang Medical College
232	Yuanyang Hospital of traditional Chinese Medicine
233	Daqing fourth hospital
234	Daqing people's Hospital
235	Daqing Railway Hospital
236	Daqing Oilfield General Hospital
237	Zhaoyuan maternal and child health care hospital
238	Fangzheng maternal and child health care hospital
239	Harbin Pingfang District People's Hospital
240	Cancer Hospital Affiliated to Harbin Medical University
241	Heilongjiang Electric Power Hospital
242	Heilongjiang Red Cross Hospital
243	Hulan maternal and child health care hospital
244	Fuyuan maternal and child health care hospital
245	Fujin maternal and child health care hospital
246	Huanan people's Hospital
247	jiamusi central hospital
248	Jiamusi Hospital of traditional Chinese Medicine
249	Baoqing people's Hospital
250	Jixian Hospital of traditional Chinese Medicine
251	Raohe maternal and child health care hospital
252	Raohe people's Hospital
253	People's Hospital of Qing'an County
254	Suihua Second Hospital
255	Suihua First Hospital
256	Wangkui County Hospital
257	The second Forestry hospital of Heilongjiang Province
258	Staff hospital of Hongxing Forestry Bureau
259	Yichun forestry Central Hospital
260	People's Hospital of Xilin District, Yichun City
261	Staff hospital of Echeng Iron and steel plant
262	Staff hospital of E Steel Group Company
263	Ezhou Second Hospital
264	Ezhou maternal and child health care hospital
265	Ezhou Hospital of traditional Chinese Medicine
266	Huangshi Second Hospital
267	Huangshi Tieshan people's Hospital
268	Huangshi Central Hospital
269	Huangshi Hospital of traditional Chinese Medicine
270	Yangxin maternal and child health care hospital
271	Yangxin Hospital of traditional Chinese Medicine
272	Jingmen construction hospital
273	Jingmen Second People's Hospital
274	Jingmen first people's Hospital
275	Jingmen Hospital of traditional Chinese Medicine
276	Shayang Farm General Hospital
277	Baiyun Hospital of Zengdu District
278	Guangshui first people's Hospital
279	Suizhou Second People's Hospital
280	Suizhou Central Hospital
281	Suizhou Hospital of traditional Chinese Medicine
282	Dongfeng Xiangfan hospital
283	Laohekou maternal and child health care hospital
284	Xiangfan Fourth People's Hospital
285	Xiangfan first people's Hospital
286	Xiangfan Central Hospital
287	Yicheng maternal and child health care hospital
288	Xiaochang maternal and child health care hospital
289	Xiaogan Xiaonan maternal and child health care hospital
290	Xiaogan Central Hospital
291	Xiaogan Hospital of traditional Chinese Medicine
292	Yingcheng people's Hospital
293	Chenzhou first people's Hospital
294	Chenzhou Hospital of traditional Chinese Medicine
295	Chenzhou Railway Hospital
296	Guiyang maternal and child health care hospital
297	Rucheng maternal and child health care hospital
298	Affiliated Hospital of Xiangnan University
299	Hengyang Central Hospital
300	Hengyang Hospital of traditional Chinese Medicine
301	Hengyang Railway Hospital
302	The First Affiliated Hospital of Nanhua University
303	Nanyue maternal and child health care hospital
304	Nanyue District People's Hospital
305	Anhua maternal and child health care hospital
306	Yiyang Third People's Hospital (Yiyang County People's Hospital)
307	Yiyang first people's Hospital
308	Yiyang people's Hospital
309	Yiyang Central Hospital
310	Cili maternal and child health care hospital
311	Zhangjiajie people's Hospital
312	Zhangjiajie Wulingyuan people's Hospital
313	Zhangjiajie Hospital of traditional Chinese Medicine
314	Hunan hospital of traditional Chinese Medicine
315	Hunan Provincial Tumor Hospital
316	Liuyang Hospital of traditional Chinese Medicine
317	Changsha Yuelu District People's Hospital
318	Changsha hospital of traditional Chinese Medicine
319	Changsha Red Cross Hospital
320	Chaling maternal and child health care hospital
321	Liling maternal and child health care hospital
322	Zhuzhou First Hospital
323	Zhuzhou people's Hospital
324	Zhuzhou Hospital of traditional Chinese Medicine
325	Zhuzhou Railway Hospital
326	Baishan Hospital of traditional Chinese Medicine
327	Jiangyuan integrated traditional Chinese and Western Medicine Hospital
328	Jingyu people's Hospital
329	Linjiang hospital
330	Dongfeng maternal and child health care hospital
331	Dongliao Hospital of traditional Chinese Medicine
332	Liaoyuan maternal and infant hospital
333	Liaoyuan Central Hospital
334	Liaoyuan Hospital of traditional Chinese Medicine
335	Gongzhuling Hospital of traditional Chinese Medicine
336	Shuangliao maternal and child health care hospital
337	Siping first people's Hospital
338	Siping Central People's Hospital
339	Tiexi District Women and infant hospital
340	Ji'an maternal and child health care hospital
341	Liuhe maternal and child health station
342	Meihekou Hospital of traditional Chinese Medicine
343	General Hospital of Tonghua Mining Bureau
344	Tonghua people's Hospital
345	Tonghua Hospital of traditional Chinese Medicine
346	Headquarters of China Japan Friendship Hospital of Jilin University
347	Nanguan maternal and Child Health Hospital
348	FAW General Hospital
349	Changchun National Hospital
350	Changchun Friendship Hospital
351	Changchun Railway Hospital
352	Donghai Hospital of traditional Chinese Medicine
353	Ganyu people's Hospital
354	Lianyungang Harbor Hospital
355	Hospital of Lianyungang Development Zone
356	Lianyungang first people's Hospital
357	Lianyungang Hospital of traditional Chinese Medicine
358	Jiangsu Provincial People's Hospital
359	Liuhe people's Hospital
360	Nanjing Maternal and child health care hospital
361	Nanjing Jianye hospital
362	Nanjing Jiangning District Hospital of traditional Chinese Medicine
363	Qixia maternal and child health care hospital
364	Jiangyan people's Hospital
365	Jingjiang Fourth People's Hospital
366	Taizhou Baima people's Hospital
367	Taizhou People's Hospital
368	Taizhou Hospital of traditional Chinese Medicine
369	Xinghua people's Hospital
370	Wuxi Binhu District Hospital of traditional Chinese Medicine
371	Wuxi maternal and child health care hospital
372	Wuxi People's Hospital
373	Wuxi Xishan District People's Hospital
374	Yixing People's hospital
375	Yixing Zhangzhu people's Hospital
376	Shuyang people's Hospital
377	Siyang Hospital of traditional Chinese Medicine
378	Suqian people's Hospital
379	Jingtou hospital, Suyu District, Suqian City
380	Suqian Hospital of traditional Chinese Medicine
381	Suyu workers' Hospital
382	People's Hospital of Binhai County
383	Funing people's Hospital
384	Xiangshui Hospital of traditional Chinese Medicine
385	Yancheng first people's Hospital
386	Yancheng Red Cross Hospital
387	Yandu Second People's Hospital
388	Duchang maternal and child health care hospital
389	Jiangxi Gongqingcheng people's Hospital
390	Jiujiang first people's Hospital
391	Jiujiang maternal and child health care hospital
392	Jiujiang Hospital of traditional Chinese Medicine
393	Wuning maternal and child health care hospital
394	Jiangxi Provincial People's Hospital
395	The First Affiliated Hospital of Nanchang University
396	Nanchang eighth hospital (Nanchang Donghu hospital)
397	Nanchang Xihu District Hospital
398	Yingtan Hospital of Nanchang Railway Bureau
399	Nanchang people's Hospital
400	Luxi people's Hospital
401	General Hospital of Pingxiang Mining Group Co., Ltd
402	Pingxiang Anyuan District People's Hospital
403	Pingxiang people's Hospital
404	Shangli Hospital of traditional Chinese Medicine
405	Fenyi people's Hospital
406	Tiekeng Iron Mine Staff Hospital
407	Xinyu Sixth Hospital
408	Xinyu maternal and child health care hospital
409	Xinyu people's Hospital
410	Xinyu Hospital of traditional Chinese Medicine
411	Guixi silver mine staff hospital
412	Yingtan people's Hospital
413	Yingtan Yuehu maternal and child health care hospital
414	Chaoyang Second Hospital
415	Chaoyang communications hospital
416	Chaoyang Central Hospital
417	Staff hospital of Chaoyang Heavy Machinery Factory
418	Jianping County Hospital
419	Lingyuan first people's Hospital
420	Affiliated Zhongshan Hospital Dalian University
421	Dalian Economic and Technological Development Zone Hospital
422	Dalian Jinzhou maternal and child health care hospital
423	Dalian Lushunkou District Shedao hospital
424	Dalian Lushunkou traditional Chinese medicine hospital
425	Dalian Friendship Hospital
426	General Hospital of Fuxin Mining Bureau
427	Fuxin maternal and child health care hospital
428	Fuxin construction engineering hospital
429	Fuxin Xinqiu maternal and child health care hospital
430	fuxin central hospital
431	Zhangwu Hospital of traditional Chinese Medicine
432	Central Hospital of Yingkou Economic and Technological Development Zone
433	Yingkou Third People's Hospital
434	Yingkou maternal and child health care hospital
435	Yingkou staff hospital
436	Yingkou integrated traditional Chinese and Western Medicine Hospital
437	Yingkou Hospital of traditional Chinese Medicine
438	Bayannur League hospital
439	Bayannur League Hospital of traditional Chinese Medicine
440	Bayannur Third Hospital
441	Linhe people's Hospital
442	Wuyuan maternal and child health station
443	Baotou Donghe District Hospital
444	Qingshan District Hospital of Baotou City
445	Baotou Railway Hospital
446	Baotou Central Hospital
447	The First Affiliated Hospital of Baotou Medical College
448	Chifeng hospital
449	The first hospital of Yuanbaoshan District, Chifeng City
450	Linxi County Hospital
451	Ningcheng Hospital of traditional Chinese Medicine
452	Hohhot New District Maternal and child health care hospital
453	Hohhot China Mongolia Hospital
454	The First Affiliated Hospital of Inner Mongolia Medical College
455	Inner Mongolia Hospital
456	Kailu maternal and child health station
457	Affiliated Hospital of Inner Mongolia University for Nationalities
458	Tongliao Second People's Hospital
459	Tongliao hospital
460	Tongliao Hospital of traditional Chinese Medicine
461	Laoshidan Coal Mine Hospital of Haibowan Mining Bureau
462	Wuda Mining Bureau General Hospital
463	Wuhai people's Hospital
464	Guyuan people's Hospital
465	People's Hospital of Yuanzhou District, Guyuan City
466	Jingyuan County Hospital
467	Pengyang maternal and child health care hospital
468	Ningxia Coal General Hospital
469	Pingluo people's Hospital
470	Shizuishan Hospital of traditional Chinese Medicine
471	Taole maternal and child health care hospital
472	Qingtongxia people's Hospital
473	Wuzhong Hospital of traditional Chinese Medicine
474	Yanchi people's Hospital
475	Helan maternal and child health care center
476	Ningxia people's Hospital
477	Affiliated Hospital of Ningxia Medical University
478	Yinchuan railway staff hospital
479	Yinchuan rubber factory hospital
480	Yongning people's Hospital
481	Zhongwei maternal and child health care hospital
482	Zhongwei people's Hospital
483	Zhongwei Hospital of traditional Chinese Medicine
484	Zhongwei people's Hospital
485	The second people's Hospital of Haibei Tibetan Autonomous Prefecture
486	People's Hospital of Qilian County
487	Haidong people's Hospital
488	Ledu people's Hospital
489	Minhe Hospital of traditional Chinese Medicine
490	Ping'an maternal and child health care hospital
491	Guide county people's Hospital
492	Hainan Tibetan Autonomous Prefecture hospital
493	Tongde County Hospital
494	Xinghai hospital
495	Dulan County Hospital
496	Golmud maternal and child health care hospital
497	People's Hospital of Haixi Autonomous Prefecture
498	Wulanhaote integrated traditional Chinese and Western Medicine Hospital
499	Qinghai women's and children's Hospital
500	Qinghai Red Cross Hospital
501	Qinghai communications hospital
502	Qinghai Provincial People's Hospital
503	Qinghai Provincial Hospital of traditional Chinese Medicine
504	Xichuan Central People's Hospital
505	Xining first people's Hospital
506	Maternal and child health care hospital of Yushu Tibetan Autonomous Prefecture
507	People's Hospital of Yushu Tibetan Autonomous Prefecture
508	Zaduo County Hospital
509	Zhiduo County People's Hospital
510	Jinan Iron and Steel General Hospital
511	Jinan Fourth People's Hospital
512	Jinan National Hospital
513	Shandong Provincial Hospital
514	Zhangqiu maternal and child health care hospital
515	Donga people's Hospital
516	Guanxian Chengguan hospital
517	Liaocheng Dongchangfu people's Hospital
518	Liaocheng people's Hospital
519	Liaocheng Hospital of traditional Chinese Medicine
520	Jimo people's Hospital
521	Jiaonan maternal and child health care hospital
522	Jiaonan people's Hospital
523	Laixi maternal and child health care hospital
524	Qingdao Central Hospital
525	Dongping maternal and child health care hospital
526	Feicheng Hospital of traditional Chinese Medicine
527	Taishan maternal and Child Health Hospital
528	Tai'an Central Hospital
529	Tai'an Hospital of traditional Chinese Medicine
530	Tengzhou maternal and child health care hospital
531	Central Hospital of Zaozhuang Mining Group Company
532	Zaozhuang Municipal Hospital of traditional Chinese Medicine
533	People's Hospital of Shizhong District of Zaozhuang City
534	Zaozhuang Taierzhuang maternal and child health care hospital
535	Huantai people's Hospital
536	Central Hospital of Zibo Mining Bureau
537	Zibo Central Hospital
538	Zichuan District Hospital of Zibo City
539	Zichuan maternal and child health care hospital
540	General Hospital of Datong Coal Mine Group Company
541	Datong Second People's Hospital
542	Datong first people's Hospital
543	Datong Railway Central Hospital
544	Datong people's Hospital
545	Jincheng Coal Industry Group General Hospital
546	Jincheng maternal and Child Health Hospital
547	Jincheng people's Hospital
548	Qinshui maternal and child health station
549	Fushan people's Hospital
550	Huozhou people's Hospital
551	Linfen Fourth People's Hospital
552	Linfen people's Hospital
553	Linfen Railway Hospital
554	Quwo Hospital of traditional Chinese Medicine
555	Linxian people's Hospital
556	Luliang people's Hospital
557	Shanxi Fenyang hospital
558	Shilou people's Hospital
559	Wenshui people's Hospital
560	Zhongyang maternal and child health care hospital
561	Baode maternal and child health care hospital
562	Hequ Hospital of traditional Chinese Medicine
563	Ningwu maternal and child health care hospital
564	Xinzhou people's Hospital
565	Yuanping first people's Hospital
566	Yuanping Railway Hospital
567	Pingding people's Hospital
568	Hospital of Yangquan iron and Steel Company
569	Yangquan Coal Industry Group General Hospital
570	Yangquan first people's Hospital
571	Yangquan Hospital of traditional Chinese Medicine
572	Yuxian Hospital of traditional Chinese Medicine
573	Ankang first people's Hospital
574	Ankang maternal and child health care hospital
575	Ankang Central Hospital
576	Ankang Hospital of traditional Chinese Medicine
577	Shiquan maternal and child health care hospital
578	Luonan hospital
579	Shangluo Central Hospital
580	Shangnan Hospital of traditional Chinese Medicine
581	Zhenan maternal and child health station
582	Baishui people's Hospital
583	Tongguan Hospital of traditional Chinese Medicine
584	Weinan maternal and child health care hospital
585	Weinan Linwei maternal and child health care hospital
586	Weinan Central Hospital
587	Xijing Hospital of the Fourth Military Medical University
588	Shaanxi Provincial People's Hospital
589	Xi'an Chang'an maternal and child health care hospital
590	Ganquan people's Hospital
591	Huangling maternal and child health station
592	Luochuan maternal and child health care hospital
593	Affiliated Hospital of Medical College of Yan'an University
594	People's Hospital of Baota District, Yan'an City
595	Yan'an people's Hospital
596	Yulin Second Hospital
597	Yulin Xisha hospital
598	Yulin Yuyang maternal and child health care hospital
599	Yulin Hospital of traditional Chinese Medicine
600	Jinshan Hospital Affiliated to Fudan University
601	Zhongshan Hospital Affiliated to Fudan University
602	Huangpu District Central Hospital
603	Lujiazui Community Health Service Center
604	Lianyang District Hospital of Pudong New Area
605	Baoshan Branch of Shanghai First People's Hospital
606	The Sixth People's Hospital Affiliated to Shanghai Jiaotong University
607	The Ninth People's Hospital Affiliated to medical school of Shanghai Jiaotong University
608	Xinhua Hospital Affiliated to Medical College of Shanghai Jiaotong University
609	Shanghai Seventh People's Hospital
610	Shanghai Fifth People's Hospital
611	Shanghai Hongkou District Jiaxing district hospital
612	Zhujing District Hospital of Jinshan District, Shanghai
613	Shanghai Minhang District Central Hospital
614	Shanghai Putuo District Central Hospital
615	Shanghai Tongji Hospital
616	Shanghai Xuhui District Central Hospital
617	Shanghai Yangpu District Jiangpu district hospital
618	Shanghai Integrated Traditional Chinese and Western Medicine Hospital
619	Shanghai Hospital of traditional Chinese Medicine
620	Dinghai District Hospital of Yangpu District, Shanghai
621	Shuguang Hospital Affiliated to Shanghai University of traditional Chinese Medicine
622	Zhabei District Central Hospital
623	Changning maternal and Child Health Hospital
624	Changning Central Hospital
625	Dujiangyan people's Hospital
626	Pengzhou maternal and child health care hospital
627	Shuangliu first people's Hospital
628	West China Second Hospital of Sichuan University
629	Deyang maternal and child health care hospital
630	Deyang people's Hospital
631	Guanghan people's Hospital
632	Mianzhu maternal and child health care hospital
633	Zhongjiang maternal and child health care hospital
634	Guang'an people's Hospital
635	Linshui maternal and child health station
636	Wusheng maternal and child health care hospital
637	Wusheng County Hospital of traditional Chinese Medicine
638	Yuechi people's Hospital
639	Meishan Dongpo maternal and child health care hospital
640	Meishan people's Hospital
641	Meishan Hospital of traditional Chinese Medicine
642	Renshou maternal and Child Health Hospital
643	Renshou people's Hospital
644	Anxian maternal and child health care hospital
645	Jiangyou people's Hospital
646	Mianyang maternal and child health care hospital
647	Mianyang Central Hospital
648	Mianyang Hospital of traditional Chinese Medicine
649	Hanyuan people's Hospital
650	Shimian maternal and Child Health Hospital
651	Ya'an people's Hospital
652	Ya'an Hospital of traditional Chinese Medicine
653	Dagang Oilfield General Hospital
654	Jixian maternal and Child Health Hospital
655	Jinghai hospital
656	Tianjin Fifth Central Hospital
657	Tianjin Public Security Hospital
658	Tianjin Heping District Hospital of traditional Chinese Medicine
659	Tianjin Nankai hospital
660	Tianjin People's Hospital
661	Tianjin Tanggu hospital
662	Tianjin Xiqing hospital
663	Tianjin Medical University General Hospital
664	The First Affiliated Hospital of Tianjin University of traditional Chinese Medicine
665	The First Affiliated Hospital of Tianjin University of traditional Chinese Medicine
666	People's Hospital of Basu County
667	Changdu maternal and child health care hospital
668	Changdu people's Hospital
669	Leiwuqi people's Hospital
670	Lhasa maternal and child health care hospital
671	Lhasa People's Hospital
672	Tibetan Hospital of Tibet Autonomous Region
673	Gongbujiangda people's Hospital
674	Linzhi maternal and child health care hospital
675	People's Hospital of Milin County
676	Motuo people's Hospital
677	For example, the county people's hospital
678	Naqu maternal and child health care hospital
679	People's Hospital of Jiangzi County
680	Xigaze people's Hospital
681	Shannan Tibetan Hospital
682	Shannan people's Hospital
683	Altay people's Hospital
684	Buerjin maternal and child health care hospital
685	Fuyun people's Hospital
686	Qinghe maternal and child health station
687	People's Hospital of Barkol County
688	Hami maternal and child health care center
689	Hami people's Hospital
690	Hami Railway Hospital
691	Karamay Central Hospital
692	Karamay people's Hospital
693	Xinjiang Dushanzi Petrochemical hospital
694	The 14th regiment Hospital of the eighth Division
695	Staff hospital of the 14th and 3rd regiment of the eighth Division
696	The First Affiliated Hospital of Medical College of Shihezi University
697	Shihezi oasis hospital
698	Shihezi people's Hospital
699	Shanshan maternal and child health station
700	Shanshan people's Hospital
701	Turpan maternal and child health care hospital
702	Turpan people's Hospital
703	Urumqi Xishan Hospital
704	Urumqi Friendship Hospital
705	West Railway Station Hospital of Urumqi Railway Bureau
706	General Hospital of Xinjiang production and Construction Corps
707	Kunming Panlong District Maternal and child health care center
708	Kunming Hospital of traditional Chinese Medicine
709	Songming maternal and child health station
710	Yunnan hospital of traditional Chinese Medicine
711	Cangyuan maternal and child health care hospital
712	Gengma maternal and child health care hospital
713	Yongde people's Hospital
714	Lincang people's Hospital of Yunnan Province
715	People's Hospital of Pu'er County
716	Simao people's Hospital of Yunnan Province
717	Luliang maternal and child health care hospital
718	People's Hospital of Luoping County
719	Shizong maternal and child health care hospital
720	Tonghai maternal and child health care hospital
721	Yuxi people's Hospital
722	Yuxi Hospital of traditional Chinese Medicine
723	Daguan people's Hospital
724	Shuifu people's Hospital
725	Weixin maternal and child health station
726	Yongshan people's Hospital
727	Zhaotong people's Hospital
728	Zhaotong Hospital of traditional Chinese Medicine
729	Haining people's Hospital
730	Haiyan maternal and child health care hospital
731	Jiaxing Second Hospital
732	Jiaxing Xincheng people's Hospital
733	Jiaxing Hospital of traditional Chinese Medicine
734	Pinghu Hospital of traditional Chinese Medicine
735	Jinhua people's Hospital
736	Jinhua Central Hospital
737	Pan'an maternal and child health care hospital
738	Wuyi maternal and child health care hospital
739	Yiwu Hospital of traditional Chinese Medicine
740	Yongkang Hospital of traditional Chinese Medicine
741	Lishui people's Hospital
742	Lishui Central Hospital
743	Lishui Hospital of traditional Chinese Medicine
744	Qingtian people's Hospital
745	Qingyuan maternal and child health care center
746	Yunhe maternal and child health center
747	Changshan people's Hospital
748	Jiangshan people's Hospital
749	Kaihua maternal and child health care hospital
750	Longyou maternal and child health care hospital
751	Quzhou people's Hospital
752	Quzhou Hospital of traditional Chinese Medicine
753	Cangnan people's Hospital
754	Yishan Hospital of Cangnan County
755	Yueqing maternal and child health care hospital
756	Wenzhou Third People's Hospital
757	Wenzhou integrated traditional Chinese and Western Medicine Hospital
758	Yongjia people's Hospital
759	Daishan maternal and child health care center
760	Shengsi people's Hospital
761	Zhoushan people's Hospital of Zhejiang Province
762	Zhoushan maternal and Child Health Hospital
763	Zhoushan Putuo District People's Hospital
764	Zhoushan Puxi hospital
765	Bishan maternal and child health care hospital
766	Dianjiang maternal and child health care hospital
767	Southwest Hospital
768	Yongchuan maternal and child health care hospital
769	Chongqing Three Gorges Central Hospital
770	Chongqing Daping Hospital
771	Chongqing maternal and child health care hospital
772	Chongqing Jialing hospital
773	Chongqing Qianjiang Central Hospital
774	Chongqing Shapingba District People's Hospital
775	Chongqing Wansheng maternal and child health care hospital
776	Chongqing Wanzhou maternal and child health care hospital
777	Chongqing Wanzhou District People's Hospital
778	Chongqing Cancer Hospital
779	The First Affiliated Hospital of Chongqing Medical University
